# Supplementary material for: Injection into and extraction from single fungal cells
Source: Commun Biol. 2022 Mar 1;5:180. doi: 10.1038/s42003-022-03127-z (PMC8888671; doi:10.1038/s42003-022-03127-z)
Supplement: Supplementary file 4 — Supplementary Data [file 42003_2022_3127_MOESM4_ESM.xlsx]

## Sheet: Fig. 1b
HeLa											C. cinerea											C. albicans											S. pombe											S.cerevisiae
cell 1		cell 2		cell 3		cell 4		cell 5			cell 1		cell 2		cell 3		cell 4		cell 5			cell 1		cell 2		cell 3		cell 4		cell 5			cell 1		cell 2		cell 3		cell 4		cell 5			cell 1		cell 2		cell 3
Distance (m)	Force (N)	Distance (m)	Force (N)	Distance (m)	Force (N)	Distance (m)	Force (N)	Distance (m)	Force (N)		Distance (m)	Force (N)	Distance (m)	Force (N)	Distance (m)	Force (N)	Distance (m)	Force (N)	Distance (m)	Force (N)		Distance (m)	Force (N)	Distance (m)	Force (N)	Distance (m)	Force (N)	Distance (m)	Force (N)	Distance (m)	Force (N)		Distance (m)	Force (N)	Distance (m)	Force (N)	Distance (m)	Force (N)	Distance (m)	Force (N)	Distance (m)	Force (N)		Distance (m)	Force (N)	Distance (m)	Force (N)	Distance (m)	Force (N)
-4.97861e-06	-2.85e-09	-4.97085e-06	-2.5e-10	-4.59499e-06	-1.36803e-11	-5.95962e-06	-8.782e-09	-5.62937e-06	-1.292e-09		-2.77507e-06	-1.295e-10	-4.66618e-06	-1e-09	-5.57298e-06	4e-10	-6.41654e-06	2.729e-07	-6.78249e-06	-2.35351e-08		-1.93428e-06	-3.17e-09	-4.91493e-06	1.328e-08	-3.16713e-06	5.8e-09	-3.72503e-06	1.375e-08	-5.64069e-06	1.16e-08		-3.93113e-06	1.254e-08	-6.41082e-06	-1.0145e-08	-2.10349e-06	-3.6e-09	-2.16229e-06	3.83e-09	-2.43331e-06	1e-10		-7.78764e-06	-6.88e-11	-5.26049e-06	6.5391e-09	-5.94163e-06	1.2e-09
-4.96861e-06	-2.84e-09	-4.96088e-06	-2e-10	-4.59418e-06	1.59417e-10	-5.94962e-06	-8.786e-09	-5.61946e-06	-1.115e-09		-2.774e-06	-2.3953e-10	-4.6662e-06	-9e-10	-5.56304e-06	6.6e-10	-6.40629e-06	2.719e-07	-6.77239e-06	-2.3921e-08		-1.92435e-06	-2.98e-09	-4.90494e-06	1.331e-08	-3.157e-06	5.6e-09	-3.71501e-06	1.371e-08	-5.63081e-06	1.18e-08		-3.92112e-06	1.254e-08	-6.4e-06	-1.0799e-08	-2.09349e-06	-3.6e-09	-2.16234e-06	3.91e-09	-2.43331e-06	1e-10		-7.77776e-06	2.168e-10	-5.25044e-06	6.376e-09	-5.93167e-06	1.3e-09
-4.96858e-06	-2.91e-09	-4.96078e-06	-4.1e-10	-4.59311e-06	5.88366e-11	-5.94967e-06	-8.682e-09	-5.61953e-06	-9.559e-10		-2.77313e-06	-1.1354e-10	-4.66615e-06	-1.1e-09	-5.56305e-06	7.1e-10	-6.41029e-06	2.879e-07	-6.77248e-06	-2.35919e-08		-1.92438e-06	-2.9e-09	-4.90508e-06	1.353e-08	-3.15687e-06	5.4e-09	-3.71506e-06	1.379e-08	-5.6305e-06	1.13e-08		-3.92125e-06	1.264e-08	-6.40115e-06	-9.88e-09	-2.09349e-06	-3.6e-09	-2.16226e-06	3.77e-09	-2.42337e-06	2e-10		-7.77762e-06	-1.36e-10	-5.25043e-06	6.34e-09	-5.93163e-06	1.2e-09
-4.96861e-06	-2.85e-09	-4.96079e-06	-3.9e-10	-4.59215e-06	7.32413e-11	-5.94968e-06	-8.651e-09	-5.61951e-06	-1.0119e-09		-2.77219e-06	-7.983e-11	-4.66615e-06	-1.1e-09	-5.563e-06	4.9e-10	-6.41379e-06	3.019e-07	-6.7724e-06	-2.3909e-08		-1.92435e-06	-3e-09	-4.90483e-06	1.312e-08	-3.15707e-06	5.7e-09	-3.71538e-06	1.427e-08	-5.63069e-06	1.16e-08		-3.92112e-06	1.254e-08	-6.40099e-06	-1.0004e-08	-2.09357e-06	-3.49e-09	-2.16232e-06	3.87e-09	-2.42331e-06	1e-10		-7.77766e-06	-2.68e-11	-5.25041e-06	6.304e-09	-5.93155e-06	1e-09
-4.96861e-06	-2.85e-09	-4.96077e-06	-4.3e-10	-4.59113e-06	2.54275e-11	-5.94964e-06	-8.744e-09	-5.61946e-06	-1.113e-09		-2.77111e-06	-2.0525e-10	-4.65615e-06	-1.1e-09	-5.56307e-06	7.8e-10	-6.41554e-06	3.089e-07	-6.77241e-06	-2.3847e-08		-1.92435e-06	-2.98e-09	-4.90499e-06	1.338e-08	-3.157e-06	5.6e-09	-3.71533e-06	1.42e-08	-5.63062e-06	1.15e-08		-3.921e-06	1.244e-08	-6.40092e-06	-1.0061e-08	-2.09352e-06	-3.56e-09	-2.16221e-06	3.69e-09	-2.42331e-06	1e-10		-7.77766e-06	-1.84e-11	-5.2504e-06	6.268e-09	-5.93163e-06	1.2e-09
-4.96849e-06	-3.1e-09	-4.96077e-06	-4.3e-10	-4.59014e-06	-2.3439e-12	-5.94963e-06	-8.76e-09	-5.61939e-06	-1.256e-09		-2.77012e-06	-2.2132e-10	-4.65615e-06	-1.1e-09	-5.56297e-06	4e-10	-6.41654e-06	3.129e-07	-6.77254e-06	-2.3339e-08		-1.92434e-06	-3.01e-09	-4.90532e-06	1.391e-08	-3.15693e-06	5.5e-09	-3.71548e-06	1.442e-08	-5.63069e-06	1.16e-08		-3.921e-06	1.244e-08	-6.40108e-06	-9.94e-09	-2.09337e-06	-3.74e-09	-2.16229e-06	3.82e-09	-2.42337e-06	2e-10		-7.77772e-06	1.244e-10	-5.25041e-06	6.296e-09	-5.93171e-06	1.4e-09
-4.96857e-06	-2.93e-09	-4.96065e-06	-6.6e-10	-4.5892e-06	4.15473e-11	-5.94963e-06	-8.762e-09	-5.61938e-06	-1.264e-09		-2.76906e-06	-3.1179e-10	-4.65605e-06	-1.5e-09	-5.56308e-06	8.2e-10	-6.41554e-06	3.089e-07	-6.77239e-06	-2.3926e-08		-1.92429e-06	-3.14e-09	-4.90519e-06	1.37e-08	-3.15713e-06	5.8e-09	-3.71515e-06	1.392e-08	-5.63069e-06	1.16e-08		-3.921e-06	1.244e-08	-6.40085e-06	-1.0121e-08	-2.09344e-06	-3.66e-09	-2.15233e-06	3.89e-09	-2.42337e-06	2e-10		-7.77766e-06	-2.68e-11	-5.25045e-06	6.412e-09	-5.93167e-06	1.3e-09
-4.96852e-06	-3.03e-09	-4.96077e-06	-4.2e-10	-4.58813e-06	-6.56667e-11	-5.94955e-06	-8.919e-09	-5.61945e-06	-1.134e-09		-2.76824e-06	-1.4508e-10	-4.6561e-06	-1.3e-09	-5.56305e-06	7.1e-10	-6.41679e-06	3.139e-07	-6.77258e-06	-2.3195e-08		-1.92439e-06	-2.88e-09	-4.90501e-06	1.342e-08	-3.1572e-06	5.9e-09	-3.71507e-06	1.381e-08	-5.63081e-06	1.18e-08		-3.92075e-06	1.224e-08	-6.40002e-06	-1.07867e-08	-2.09353e-06	-3.54e-09	-2.15234e-06	3.9e-09	-2.42337e-06	2e-10		-7.77763e-06	-1.024e-10	-5.25044e-06	6.393e-09	-5.93159e-06	1.1e-09
-4.96863e-06	-2.8e-09	-4.96087e-06	-2.1e-10	-4.58719e-06	-3.5177e-11	-5.94962e-06	-8.771e-09	-5.6194e-06	-1.225e-09		-2.76724e-06	-1.8585e-10	-4.65608e-06	-1.4e-09	-5.5631e-06	9e-10	-6.41454e-06	3.049e-07	-6.77247e-06	-2.3602e-08		-1.92432e-06	-3.07e-09	-4.9048e-06	1.308e-08	-3.15687e-06	5.4e-09	-3.71517e-06	1.396e-08	-5.63075e-06	1.17e-08		-3.921e-06	1.244e-08	-6.40016e-06	-1.0673e-08	-2.09349e-06	-3.59e-09	-2.15219e-06	3.65e-09	-2.42337e-06	2e-10		-7.77765e-06	-4.36e-11	-5.25047e-06	6.4805e-09	-5.93163e-06	1.2e-09
-4.9686e-06	-2.88e-09	-4.96074e-06	-4.9e-10	-4.5863e-06	6.57613e-11	-5.94965e-06	-8.709e-09	-5.61949e-06	-1.04e-09		-2.76625e-06	-1.882e-10	-4.65608e-06	-1.4e-09	-5.56316e-06	1.15e-09	-6.41379e-06	3.019e-07	-6.77257e-06	-2.3216e-08		-1.92437e-06	-2.93e-09	-4.90508e-06	1.352e-08	-3.15707e-06	5.7e-09	-3.71531e-06	1.417e-08	-5.63069e-06	1.16e-08		-3.92087e-06	1.234e-08	-6.39986e-06	-1.0911e-08	-2.09357e-06	-3.5e-09	-2.15228e-06	3.81e-09	-2.42337e-06	2e-10		-7.77768e-06	1.52e-11	-5.25043e-06	6.365e-09	-5.93167e-06	1.3e-09
-4.96861e-06	-2.85e-09	-4.96075e-06	-4.7e-10	-4.58533e-06	6.56504e-11	-5.94963e-06	-8.759e-09	-5.61951e-06	-1.00477e-09		-2.76527e-06	-1.9818e-10	-4.65618e-06	-1e-09	-5.56309e-06	8.8e-10	-6.41454e-06	3.049e-07	-6.77248e-06	-2.35794e-08		-1.92429e-06	-3.15e-09	-4.90503e-06	1.345e-08	-3.15667e-06	5.1e-09	-3.71506e-06	1.379e-08	-5.63081e-06	1.18e-08		-3.92063e-06	1.214e-08	-6.40005e-06	-1.0759e-08	-2.09343e-06	-3.67e-09	-2.15236e-06	3.94e-09	-2.42331e-06	1e-10		-7.77764e-06	-8.56e-11	-5.25038e-06	6.192e-09	-5.93159e-06	1.1e-09
-4.95851e-06	-3.05e-09	-4.95076e-06	-4.5e-10	-4.58434e-06	4.41417e-11	-5.93964e-06	-8.737e-09	-5.60948e-06	-1.0568e-09		-2.7643e-06	-1.986e-10	-4.65615e-06	-1.1e-09	-5.55297e-06	3.7e-10	-6.40229e-06	2.959e-07	-6.76259e-06	-2.3138e-08		-1.91427e-06	-3.19e-09	-4.89483e-06	1.313e-08	-3.1468e-06	5.3e-09	-3.70501e-06	1.371e-08	-5.62094e-06	1.2e-08		-3.91075e-06	1.224e-08	-6.39006e-06	-1.0749e-08	-2.08341e-06	-3.69e-09	-2.1523e-06	3.84e-09	-2.42331e-06	1e-10		-7.76763e-06	-1.108e-10	-5.24045e-06	6.427e-09	-5.92163e-06	1.2e-09
-4.95851e-06	-3.06e-09	-4.95082e-06	-3.2e-10	-4.58345e-06	1.23807e-10	-5.93968e-06	-8.656e-09	-5.60946e-06	-1.108e-09		-2.76334e-06	-1.9003e-10	-4.65623e-06	-8e-10	-5.55305e-06	6.9e-10	-6.40029e-06	2.879e-07	-6.76256e-06	-2.3266e-08		-1.9143e-06	-3.11e-09	-4.8949e-06	1.324e-08	-3.14687e-06	5.4e-09	-3.70533e-06	1.419e-08	-5.62106e-06	1.22e-08		-3.9105e-06	1.204e-08	-6.39024e-06	-1.061e-08	-2.08358e-06	-3.48e-09	-2.15226e-06	3.78e-09	-2.41337e-06	2e-10		-7.76759e-06	-1.948e-10	-5.24044e-06	6.373e-09	-5.92155e-06	1e-09
-4.95856e-06	-2.95e-09	-4.95079e-06	-3.9e-10	-4.58242e-06	7.44619e-11	-5.93962e-06	-8.773e-09	-5.60943e-06	-1.177e-09		-2.76246e-06	-8.23e-11	-4.65623e-06	-8e-10	-5.55307e-06	7.7e-10	-6.39979e-06	2.859e-07	-6.76256e-06	-2.3248e-08		-1.91432e-06	-3.06e-09	-4.89473e-06	1.297e-08	-3.14687e-06	5.4e-09	-3.70521e-06	1.402e-08	-5.62125e-06	1.25e-08		-3.9105e-06	1.204e-08	-6.39079e-06	-1.0171e-08	-2.08351e-06	-3.57e-09	-2.15225e-06	3.76e-09	-2.41337e-06	2e-10		-7.76765e-06	-6.04e-11	-5.24047e-06	6.4869e-09	-5.92155e-06	1e-09
-4.95856e-06	-2.96e-09	-4.95079e-06	-3.9e-10	-4.58149e-06	1.13722e-10	-5.93963e-06	-8.761e-09	-5.60955e-06	-9.302e-10		-2.76141e-06	-1.6666e-10	-4.65625e-06	-7e-10	-5.55306e-06	7.4e-10	-6.39904e-06	2.829e-07	-6.76264e-06	-2.2941e-08		-1.91428e-06	-3.16e-09	-4.89499e-06	1.338e-08	-3.14687e-06	5.4e-09	-3.70534e-06	1.421e-08	-5.62125e-06	1.25e-08		-3.91037e-06	1.194e-08	-6.39181e-06	-9.35e-09	-2.0836e-06	-3.46e-09	-2.1522e-06	3.68e-09	-2.41331e-06	1e-10		-7.76763e-06	-9.4e-11	-5.24041e-06	6.282e-09	-5.92155e-06	1e-09
-4.95855e-06	-2.98e-09	-4.95077e-06	-4.2e-10	-4.58043e-06	1.8655e-11	-5.93955e-06	-8.917e-09	-5.60952e-06	-9.861e-10		-2.76035e-06	-2.7033e-10	-4.64627e-06	-6e-10	-5.55303e-06	6.1e-10	-6.39929e-06	2.839e-07	-6.76254e-06	-2.332e-08		-1.91431e-06	-3.09e-09	-4.89499e-06	1.339e-08	-3.147e-06	5.6e-09	-3.7051e-06	1.385e-08	-5.62144e-06	1.28e-08		-3.9105e-06	1.204e-08	-6.39226e-06	-8.99e-09	-2.08357e-06	-3.49e-09	-2.15219e-06	3.65e-09	-2.41337e-06	2e-10		-7.76767e-06	-1e-11	-5.24049e-06	6.5439e-09	-5.92155e-06	1e-09
-4.95849e-06	-3.09e-09	-4.95087e-06	-2.2e-10	-4.5795e-06	7.14805e-11	-5.93963e-06	-8.763e-09	-5.60947e-06	-1.0882e-09		-2.75956e-06	-6.807e-11	-4.64623e-06	-8e-10	-5.553e-06	5.2e-10	-6.39604e-06	2.709e-07	-6.76267e-06	-2.2837e-08		-1.91439e-06	-2.89e-09	-4.89493e-06	1.328e-08	-3.14693e-06	5.5e-09	-3.70525e-06	1.408e-08	-5.62156e-06	1.3e-08		-3.9105e-06	1.204e-08	-6.3924e-06	-8.88e-09	-2.08365e-06	-3.39e-09	-2.14226e-06	3.77e-09	-2.41337e-06	2e-10		-7.76766e-06	-3.52e-11	-5.24052e-06	6.621e-09	-5.92151e-06	9e-10
-4.95855e-06	-2.98e-09	-4.95071e-06	-5.5e-10	-4.5785e-06	4.30961e-11	-5.93968e-06	-8.661e-09	-5.60944e-06	-1.14e-09		-2.75848e-06	-1.8217e-10	-4.64625e-06	-7e-10	-5.55298e-06	4.2e-10	-6.39454e-06	2.649e-07	-6.76267e-06	-2.2833e-08		-1.91424e-06	-3.27e-09	-4.89516e-06	1.365e-08	-3.14713e-06	5.8e-09	-3.70543e-06	1.434e-08	-5.62194e-06	1.36e-08		-3.91037e-06	1.194e-08	-6.39361e-06	-7.91e-09	-2.08365e-06	-3.39e-09	-2.14218e-06	3.64e-09	-2.41337e-06	2e-10		-7.76768e-06	1.52e-11	-5.2405e-06	6.5851e-09	-5.92155e-06	1e-09
-4.95862e-06	-2.83e-09	-4.95073e-06	-5.1e-10	-4.5776e-06	1.15627e-10	-5.93968e-06	-8.658e-09	-5.60954e-06	-9.405e-10		-2.75765e-06	-3.504e-11	-4.64615e-06	-1.1e-09	-5.55302e-06	5.8e-10	-6.39354e-06	2.609e-07	-6.76262e-06	-2.3004e-08		-1.91427e-06	-3.18e-09	-4.89503e-06	1.345e-08	-3.14687e-06	5.4e-09	-3.70528e-06	1.412e-08	-5.62169e-06	1.32e-08		-3.91025e-06	1.184e-08	-6.39462e-06	-7.1e-09	-2.08349e-06	-3.6e-09	-2.14219e-06	3.65e-09	-2.41344e-06	3e-10		-7.76766e-06	-3.52e-11	-5.24044e-06	6.395e-09	-5.92155e-06	1e-09
-4.95855e-06	-2.97e-09	-4.95079e-06	-3.9e-10	-4.57653e-06	1.03283e-11	-5.93962e-06	-8.786e-09	-5.6096e-06	-8.28e-10		-2.75645e-06	-2.7625e-10	-4.64623e-06	-8e-10	-5.55304e-06	6.6e-10	-6.39429e-06	2.639e-07	-6.76266e-06	-2.2855e-08		-1.91423e-06	-3.29e-09	-4.89514e-06	1.362e-08	-3.14707e-06	5.7e-09	-3.70544e-06	1.436e-08	-5.622e-06	1.37e-08		-3.91013e-06	1.174e-08	-6.39492e-06	-6.86e-09	-2.08367e-06	-3.37e-09	-2.14228e-06	3.8e-09	-2.41344e-06	3e-10		-7.76762e-06	-1.276e-10	-5.24036e-06	6.12e-09	-5.92151e-06	9e-10
-4.95862e-06	-2.82e-09	-4.95082e-06	-3.2e-10	-4.57557e-06	2.65329e-11	-5.93964e-06	-8.743e-09	-5.60957e-06	-8.86e-10		-2.75551e-06	-2.3314e-10	-4.64625e-06	-7e-10	-5.55308e-06	8.3e-10	-6.39179e-06	2.539e-07	-6.76261e-06	-2.3079e-08		-1.91418e-06	-3.42e-09	-4.89506e-06	1.349e-08	-3.14733e-06	6.1e-09	-3.70517e-06	1.396e-08	-5.62206e-06	1.38e-08		-3.91013e-06	1.174e-08	-6.39513e-06	-6.7e-09	-2.08341e-06	-3.69e-09	-2.14216e-06	3.6e-09	-2.4135e-06	4e-10		-7.76765e-06	-5.2e-11	-5.24039e-06	6.23e-09	-5.92155e-06	1e-09
-4.94855e-06	-2.98e-09	-4.9408e-06	-3.7e-10	-4.57456e-06	-5.40787e-12	-5.92963e-06	-8.75e-09	-5.59956e-06	-9.05e-10		-2.75463e-06	-1.3938e-10	-4.64627e-06	-6e-10	-5.54294e-06	2.6e-10	-6.37879e-06	2.419e-07	-6.75272e-06	-2.2601e-08		-1.9043e-06	-3.12e-09	-4.88524e-06	1.378e-08	-3.1372e-06	5.9e-09	-3.69549e-06	1.444e-08	-5.61219e-06	1.4e-08		-3.9e-06	1.164e-08	-6.38527e-06	-6.58e-09	-2.07354e-06	-3.53e-09	-2.14222e-06	3.71e-09	-2.41337e-06	2e-10		-7.75765e-06	-5.2e-11	-5.23046e-06	6.436e-09	-5.91159e-06	1.1e-09
-4.94859e-06	-2.9e-09	-4.94073e-06	-5.1e-10	-4.57365e-06	5.63683e-11	-5.92959e-06	-8.849e-09	-5.59962e-06	-7.72e-10		-2.7538e-06	1.311e-11	-4.64613e-06	-1.2e-09	-5.543e-06	5.1e-10	-6.37879e-06	2.419e-07	-6.75267e-06	-2.2836e-08		-1.90425e-06	-3.25e-09	-4.88545e-06	1.412e-08	-3.13727e-06	6e-09	-3.69539e-06	1.429e-08	-5.61237e-06	1.43e-08		-3.90013e-06	1.174e-08	-6.38561e-06	-6.31e-09	-2.0735e-06	-3.58e-09	-2.14217e-06	3.62e-09	-2.40344e-06	3e-10		-7.7577e-06	6.56e-11	-5.23044e-06	6.381e-09	-5.91155e-06	1e-09
-4.94857e-06	-2.93e-09	-4.94074e-06	-4.9e-10	-4.57262e-06	3.10799e-12	-5.92963e-06	-8.766e-09	-5.59955e-06	-9.277e-10		-2.75267e-06	-1.5073e-10	-4.6461e-06	-1.3e-09	-5.543e-06	5e-10	-6.37654e-06	2.329e-07	-6.75271e-06	-2.2642e-08		-1.90424e-06	-3.26e-09	-4.88551e-06	1.421e-08	-3.13727e-06	6e-09	-3.69545e-06	1.437e-08	-5.61231e-06	1.42e-08		-3.90013e-06	1.174e-08	-6.38584e-06	-6.13e-09	-2.07352e-06	-3.56e-09	-2.14228e-06	3.81e-09	-2.4035e-06	4e-10		-7.75763e-06	-1.024e-10	-5.23038e-06	6.2e-09	-5.91159e-06	1.1e-09
-4.94857e-06	-2.93e-09	-4.94073e-06	-5.1e-10	-4.57172e-06	7.58531e-11	-5.92967e-06	-8.68e-09	-5.59952e-06	-9.811e-10		-2.75158e-06	-2.7551e-10	-4.64618e-06	-1e-09	-5.54297e-06	3.7e-10	-6.37429e-06	2.239e-07	-6.75271e-06	-2.2646e-08		-1.90427e-06	-3.19e-09	-4.88514e-06	1.363e-08	-3.13733e-06	6.1e-09	-3.69553e-06	1.449e-08	-5.61206e-06	1.38e-08		-3.90013e-06	1.174e-08	-6.38564e-06	-6.29e-09	-2.07337e-06	-3.75e-09	-2.14207e-06	3.45e-09	-2.40344e-06	3e-10		-7.75767e-06	-1e-11	-5.23047e-06	6.4755e-09	-5.91159e-06	1.1e-09
-4.9486e-06	-2.86e-09	-4.9408e-06	-3.6e-10	-4.57065e-06	-2.89143e-11	-5.92969e-06	-8.627e-09	-5.59948e-06	-1.0746e-09		-2.75056e-06	-3.3681e-10	-4.63613e-06	-1.2e-09	-5.54303e-06	6e-10	-6.37354e-06	2.209e-07	-6.75273e-06	-2.2563e-08		-1.90431e-06	-3.08e-09	-4.88518e-06	1.369e-08	-3.13727e-06	6e-09	-3.69549e-06	1.444e-08	-5.61194e-06	1.36e-08		-3.90013e-06	1.174e-08	-6.38494e-06	-6.85e-09	-2.07343e-06	-3.67e-09	-2.14224e-06	3.74e-09	-2.4035e-06	4e-10		-7.75774e-06	1.832e-10	-5.2304e-06	6.248e-09	-5.91151e-06	9e-10
-4.94855e-06	-2.98e-09	-4.9408e-06	-3.7e-10	-4.56977e-06	5.9579e-11	-5.9297e-06	-8.607e-09	-5.59951e-06	-1.00149e-09		-2.7496e-06	-3.2299e-10	-4.6361e-06	-1.3e-09	-5.54293e-06	2e-10	-6.37354e-06	2.209e-07	-6.75262e-06	-2.3015e-08		-1.90427e-06	-3.19e-09	-4.88524e-06	1.379e-08	-3.1374e-06	6.2e-09	-3.69555e-06	1.452e-08	-5.61187e-06	1.35e-08		-3.90025e-06	1.184e-08	-6.385e-06	-6.8e-09	-2.07347e-06	-3.62e-09	-2.13216e-06	3.6e-09	-2.40338e-06	2e-10		-7.75773e-06	1.412e-10	-5.23039e-06	6.224e-09	-5.91155e-06	1e-09
-4.94852e-06	-3.04e-09	-4.94082e-06	-3.1e-10	-4.56882e-06	8.97687e-11	-5.92968e-06	-8.651e-09	-5.59954e-06	-9.373e-10		-2.74867e-06	-2.6889e-10	-4.63623e-06	-8e-10	-5.54298e-06	4.4e-10	-6.37179e-06	2.139e-07	-6.75268e-06	-2.2778e-08		-1.90431e-06	-3.09e-09	-4.88534e-06	1.394e-08	-3.13727e-06	6e-09	-3.69547e-06	1.44e-08	-5.61187e-06	1.35e-08		-3.90025e-06	1.184e-08	-6.38451e-06	-7.19e-09	-2.07348e-06	-3.61e-09	-2.13223e-06	3.73e-09	-2.40344e-06	3e-10		-7.7577e-06	8.24e-11	-5.23046e-06	6.46e-09	-5.91155e-06	1e-09
-4.94855e-06	-2.98e-09	-4.94081e-06	-3.3e-10	-4.56781e-06	4.86578e-11	-5.92966e-06	-8.689e-09	-5.59956e-06	-9.021e-10		-2.74787e-06	-8.214e-11	-4.63618e-06	-1e-09	-5.543e-06	5.2e-10	-6.37104e-06	2.109e-07	-6.75274e-06	-2.2548e-08		-1.90429e-06	-3.13e-09	-4.88524e-06	1.378e-08	-3.13733e-06	6.1e-09	-3.69545e-06	1.437e-08	-5.61162e-06	1.31e-08		-3.90025e-06	1.184e-08	-6.38495e-06	-6.84e-09	-2.07353e-06	-3.55e-09	-2.13226e-06	3.78e-09	-2.40344e-06	3e-10		-7.75763e-06	-1.024e-10	-5.23034e-06	6.06e-09	-5.91155e-06	1e-09
-4.94849e-06	-3.1e-09	-4.94083e-06	-3e-10	-4.56683e-06	4.19614e-11	-5.92964e-06	-8.733e-09	-5.59963e-06	-7.52e-10		-2.74682e-06	-1.7185e-10	-4.63618e-06	-1e-09	-5.54304e-06	6.4e-10	-6.37129e-06	2.119e-07	-6.75265e-06	-2.2896e-08		-1.90428e-06	-3.16e-09	-4.88536e-06	1.398e-08	-3.13713e-06	5.8e-09	-3.69564e-06	1.466e-08	-5.61187e-06	1.35e-08		-3.90037e-06	1.194e-08	-6.38479e-06	-6.97e-09	-2.07349e-06	-3.59e-09	-2.13214e-06	3.58e-09	-2.40344e-06	3e-10		-7.75761e-06	-1.444e-10	-5.23033e-06	6.05e-09	-5.91159e-06	1.1e-09
-4.94851e-06	-3.06e-09	-4.94086e-06	-2.3e-10	-4.56582e-06	9.87503e-12	-5.92962e-06	-8.777e-09	-5.59956e-06	-8.96e-10		-2.7459e-06	-1.017e-10	-4.63618e-06	-1e-09	-5.54302e-06	5.7e-10	-6.37029e-06	2.079e-07	-6.75276e-06	-2.247e-08		-1.90425e-06	-3.24e-09	-4.88511e-06	1.357e-08	-3.1374e-06	6.2e-09	-3.69536e-06	1.424e-08	-5.61181e-06	1.34e-08		-3.90025e-06	1.184e-08	-6.38467e-06	-7.06e-09	-2.07331e-06	-3.82e-09	-2.13216e-06	3.6e-09	-2.4035e-06	4e-10		-7.75769e-06	4.88e-11	-5.23043e-06	6.348e-09	-5.91151e-06	9e-10
-4.93851e-06	-3.05e-09	-4.93084e-06	-2.7e-10	-4.56493e-06	9.01382e-11	-5.91968e-06	-8.658e-09	-5.58961e-06	-8e-10		-2.74481e-06	-2.3068e-10	-4.63613e-06	-1.2e-09	-5.53298e-06	4.1e-10	-6.35954e-06	2.049e-07	-6.74257e-06	-2.3216e-08		-1.89435e-06	-3e-09	-4.87527e-06	1.383e-08	-3.12693e-06	5.5e-09	-3.68533e-06	1.42e-08	-5.6015e-06	1.29e-08		-3.89025e-06	1.184e-08	-6.37426e-06	-7.39e-09	-2.06345e-06	-3.65e-09	-2.13217e-06	3.63e-09	-2.4035e-06	4e-10		-7.74769e-06	4.88e-11	-5.22033e-06	6.039e-09	-5.90151e-06	9e-10
-4.93856e-06	-2.95e-09	-4.93082e-06	-3.2e-10	-4.56392e-06	5.52466e-11	-5.91958e-06	-8.86e-09	-5.58951e-06	-9.9871e-10		-2.74381e-06	-2.7107e-10	-4.63615e-06	-1.1e-09	-5.53298e-06	4.3e-10	-6.35704e-06	1.949e-07	-6.74278e-06	-2.239e-08		-1.89425e-06	-3.25e-09	-4.87552e-06	1.424e-08	-3.12733e-06	6.1e-09	-3.68547e-06	1.44e-08	-5.60156e-06	1.3e-08		-3.89013e-06	1.174e-08	-6.37434e-06	-7.33e-09	-2.06337e-06	-3.75e-09	-2.13219e-06	3.65e-09	-2.4035e-06	4e-10		-7.74778e-06	2.84e-10	-5.22036e-06	6.132e-09	-5.90159e-06	1.1e-09
-4.93861e-06	-2.85e-09	-4.93086e-06	-2.3e-10	-4.56288e-06	-2.55655e-11	-5.91965e-06	-8.721e-09	-5.58954e-06	-9.521e-10		-2.743e-06	-8.981e-11	-4.63618e-06	-1e-09	-5.53298e-06	4.1e-10	-6.35804e-06	1.989e-07	-6.7426e-06	-2.3106e-08		-1.89434e-06	-3.01e-09	-4.87541e-06	1.405e-08	-3.12713e-06	5.8e-09	-3.68558e-06	1.457e-08	-5.60137e-06	1.27e-08		-3.89e-06	1.164e-08	-6.37459e-06	-7.13e-09	-2.06352e-06	-3.56e-09	-2.13223e-06	3.73e-09	-2.39356e-06	5e-10		-7.74775e-06	1.916e-10	-5.22042e-06	6.312e-09	-5.90155e-06	1e-09
-4.93853e-06	-3.01e-09	-4.9309e-06	-1.6e-10	-4.56204e-06	1.29357e-10	-5.91965e-06	-8.708e-09	-5.58948e-06	-1.0755e-09		-2.74212e-06	1.538e-11	-4.6361e-06	-1.3e-09	-5.53292e-06	1.8e-10	-6.35729e-06	1.959e-07	-6.74277e-06	-2.243e-08		-1.89434e-06	-3.02e-09	-4.87522e-06	1.375e-08	-3.1276e-06	6.5e-09	-3.68573e-06	1.48e-08	-5.6015e-06	1.29e-08		-3.89013e-06	1.174e-08	-6.37416e-06	-7.47e-09	-2.06356e-06	-3.51e-09	-2.13214e-06	3.57e-09	-2.39344e-06	3e-10		-7.7477e-06	7.4e-11	-5.22036e-06	6.149e-09	-5.90159e-06	1.1e-09
-4.93861e-06	-2.85e-09	-4.93084e-06	-2.8e-10	-4.56107e-06	1.24528e-10	-5.91957e-06	-8.873e-09	-5.58944e-06	-1.139e-09		-2.74108e-06	-6.398e-11	-4.62622e-06	-8e-10	-5.5329e-06	9e-11	-6.35604e-06	1.909e-07	-6.74268e-06	-2.2768e-08		-1.89439e-06	-2.89e-09	-4.8756e-06	1.436e-08	-3.12747e-06	6.3e-09	-3.68552e-06	1.448e-08	-5.60131e-06	1.26e-08		-3.89025e-06	1.184e-08	-6.37385e-06	-7.72e-09	-2.06356e-06	-3.51e-09	-2.13216e-06	3.61e-09	-2.39356e-06	5e-10		-7.74773e-06	1.496e-10	-5.22042e-06	6.321e-09	-5.90167e-06	1.3e-09
-4.93868e-06	-2.71e-09	-4.93084e-06	-2.8e-10	-4.56e-06	2.34156e-11	-5.91956e-06	-8.898e-09	-5.58951e-06	-1.00135e-09		-2.74001e-06	-1.7405e-10	-4.62615e-06	-1.1e-09	-5.53287e-06	0	-6.35679e-06	1.939e-07	-6.74279e-06	-2.235e-08		-1.89444e-06	-2.77e-09	-4.87542e-06	1.408e-08	-3.12747e-06	6.3e-09	-3.68551e-06	1.446e-08	-5.60125e-06	1.25e-08		-3.89038e-06	1.194e-08	-6.3744e-06	-7.28e-09	-2.06341e-06	-3.7e-09	-2.1322e-06	3.67e-09	-2.39344e-06	3e-10		-7.74772e-06	1.244e-10	-5.22038e-06	6.193e-09	-5.90159e-06	1.1e-09
-4.93865e-06	-2.77e-09	-4.93094e-06	-7e-11	-4.55901e-06	8.42728e-12	-5.9197e-06	-8.624e-09	-5.58944e-06	-1.144e-09		-2.73895e-06	-2.5278e-10	-4.62612e-06	-1.2e-09	-5.53293e-06	2.1e-10	-6.35529e-06	1.879e-07	-6.7428e-06	-2.228e-08		-1.89436e-06	-2.96e-09	-4.87554e-06	1.426e-08	-3.1274e-06	6.2e-09	-3.68537e-06	1.425e-08	-5.60131e-06	1.26e-08		-3.89025e-06	1.184e-08	-6.37389e-06	-7.69e-09	-2.06348e-06	-3.61e-09	-2.1222e-06	3.67e-09	-2.3935e-06	4e-10		-7.74766e-06	-2.68e-11	-5.22047e-06	6.4799e-09	-5.90163e-06	1.2e-09
-4.93861e-06	-2.84e-09	-4.9309e-06	-1.6e-10	-4.55805e-06	1.97528e-11	-5.91958e-06	-8.867e-09	-5.58945e-06	-1.127e-09		-2.73797e-06	-2.7042e-10	-4.62615e-06	-1.1e-09	-5.53295e-06	3.2e-10	-6.35529e-06	1.879e-07	-6.74261e-06	-2.3075e-08		-1.8944e-06	-2.86e-09	-4.87532e-06	1.391e-08	-3.12713e-06	5.8e-09	-3.68564e-06	1.466e-08	-5.60112e-06	1.23e-08		-3.89025e-06	1.184e-08	-6.37385e-06	-7.72e-09	-2.06348e-06	-3.61e-09	-2.12214e-06	3.58e-09	-2.3935e-06	4e-10		-7.74772e-06	1.328e-10	-5.22042e-06	6.327e-09	-5.90163e-06	1.2e-09
-4.93861e-06	-2.85e-09	-4.93097e-06	-1e-11	-4.55707e-06	1.35455e-11	-5.9196e-06	-8.818e-09	-5.58954e-06	-9.503e-10		-2.73695e-06	-3.1792e-10	-4.6261e-06	-1.3e-09	-5.53298e-06	4.4e-10	-6.35454e-06	1.849e-07	-6.74276e-06	-2.245e-08		-1.89443e-06	-2.78e-09	-4.87527e-06	1.383e-08	-3.1272e-06	5.9e-09	-3.68557e-06	1.456e-08	-5.60094e-06	1.2e-08		-3.89013e-06	1.174e-08	-6.37416e-06	-7.47e-09	-2.06353e-06	-3.55e-09	-2.12219e-06	3.66e-09	-2.3935e-06	4e-10		-7.74771e-06	9.08e-11	-5.22046e-06	6.457e-09	-5.90163e-06	1.2e-09
-4.93857e-06	-2.93e-09	-4.93092e-06	-1.2e-10	-4.55618e-06	9.68531e-11	-5.91967e-06	-8.675e-09	-5.58959e-06	-8.45e-10		-2.73624e-06	-4.184e-11	-4.62615e-06	-1.1e-09	-5.53293e-06	2.2e-10	-6.35404e-06	1.829e-07	-6.7427e-06	-2.2687e-08		-1.89442e-06	-2.81e-09	-4.87539e-06	1.402e-08	-3.127e-06	5.6e-09	-3.68553e-06	1.449e-08	-5.60094e-06	1.2e-08		-3.89025e-06	1.184e-08	-6.37429e-06	-7.37e-09	-2.06351e-06	-3.57e-09	-2.12213e-06	3.55e-09	-2.39344e-06	3e-10		-7.7477e-06	7.4e-11	-5.22046e-06	6.439e-09	-5.90159e-06	1.1e-09
-4.93861e-06	-2.84e-09	-4.93097e-06	-2e-11	-4.55509e-06	-2.25428e-11	-5.91967e-06	-8.686e-09	-5.58955e-06	-9.129e-10		-2.73524e-06	-6.724e-11	-4.62615e-06	-1.1e-09	-5.53297e-06	3.7e-10	-6.35379e-06	1.819e-07	-6.74272e-06	-2.2634e-08		-1.89437e-06	-2.93e-09	-4.87522e-06	1.375e-08	-3.12727e-06	6e-09	-3.68549e-06	1.443e-08	-5.60094e-06	1.2e-08		-3.89013e-06	1.174e-08	-6.37466e-06	-7.07e-09	-2.06361e-06	-3.45e-09	-2.12208e-06	3.48e-09	-2.39344e-06	3e-10		-7.74771e-06	9.92e-11	-5.22046e-06	6.439e-09	-5.90163e-06	1.2e-09
-4.92866e-06	-2.75e-09	-4.92089e-06	-1.8e-10	-4.5542e-06	6.77546e-11	-5.90971e-06	-8.597e-09	-5.57953e-06	-9.606e-10		-2.73422e-06	-1.1719e-10	-4.62622e-06	-8e-10	-5.52295e-06	3.1e-10	-6.34254e-06	1.769e-07	-6.73276e-06	-2.246e-08		-1.88437e-06	-2.93e-09	-4.86544e-06	1.41e-08	-3.11727e-06	6e-09	-3.67563e-06	1.464e-08	-5.59087e-06	1.19e-08		-3.88013e-06	1.174e-08	-6.36365e-06	-7.88e-09	-2.05366e-06	-3.38e-09	-2.1222e-06	3.67e-09	-2.39356e-06	5e-10		-7.7377e-06	7.4e-11	-5.21044e-06	6.395e-09	-5.89151e-06	9e-10
-4.92864e-06	-2.78e-09	-4.92083e-06	-3e-10	-4.55324e-06	7.38641e-11	-5.90967e-06	-8.685e-09	-5.5795e-06	-1.0343e-09		-2.73315e-06	-2.3013e-10	-4.62617e-06	-1e-09	-5.52291e-06	1.3e-10	-6.34204e-06	1.749e-07	-6.73272e-06	-2.2608e-08		-1.88435e-06	-2.98e-09	-4.86543e-06	1.409e-08	-3.11733e-06	6.1e-09	-3.67552e-06	1.448e-08	-5.59069e-06	1.16e-08		-3.88013e-06	1.174e-08	-6.36404e-06	-7.57e-09	-2.05355e-06	-3.52e-09	-2.1222e-06	3.67e-09	-2.3835e-06	4e-10		-7.73773e-06	1.496e-10	-5.2105e-06	6.57461e-09	-5.89163e-06	1.2e-09
-4.92865e-06	-2.77e-09	-4.92089e-06	-1.8e-10	-4.55222e-06	3.52868e-11	-5.9097e-06	-8.623e-09	-5.57952e-06	-9.892e-10		-2.73216e-06	-2.3731e-10	-4.62607e-06	-1.4e-09	-5.52299e-06	4.5e-10	-6.34204e-06	1.749e-07	-6.73283e-06	-2.219e-08		-1.88433e-06	-3.05e-09	-4.86543e-06	1.409e-08	-3.1174e-06	6.2e-09	-3.67555e-06	1.452e-08	-5.59069e-06	1.16e-08		-3.88013e-06	1.174e-08	-6.36435e-06	-7.32e-09	-2.05357e-06	-3.5e-09	-2.12223e-06	3.72e-09	-2.38344e-06	3e-10		-7.73775e-06	2e-10	-5.21049e-06	6.5433e-09	-5.89159e-06	1.1e-09
-4.9287e-06	-2.67e-09	-4.92079e-06	-3.8e-10	-4.55119e-06	-2.99392e-11	-5.9097e-06	-8.61e-09	-5.57941e-06	-1.214e-09		-2.73127e-06	-1.4724e-10	-4.62615e-06	-1.1e-09	-5.52303e-06	6.4e-10	-6.34229e-06	1.759e-07	-6.73274e-06	-2.2525e-08		-1.88431e-06	-3.09e-09	-4.86536e-06	1.398e-08	-3.1174e-06	6.2e-09	-3.67528e-06	1.412e-08	-5.59062e-06	1.15e-08		-3.88013e-06	1.174e-08	-6.36435e-06	-7.32e-09	-2.0535e-06	-3.58e-09	-2.12217e-06	3.62e-09	-2.3835e-06	4e-10		-7.73771e-06	9.08e-11	-5.21053e-06	6.6608e-09	-5.89155e-06	1e-09
-4.92862e-06	-2.83e-09	-4.92085e-06	-2.5e-10	-4.55023e-06	-2.19722e-11	-5.90963e-06	-8.755e-09	-5.57953e-06	-9.636e-10		-2.73022e-06	-2.3565e-10	-4.61615e-06	-1.1e-09	-5.52296e-06	3.6e-10	-6.34079e-06	1.699e-07	-6.73278e-06	-2.238e-08		-1.88432e-06	-3.07e-09	-4.86566e-06	1.445e-08	-3.11733e-06	6.1e-09	-3.67547e-06	1.441e-08	-5.59075e-06	1.17e-08		-3.88013e-06	1.174e-08	-6.36466e-06	-7.07e-09	-2.05352e-06	-3.56e-09	-2.12214e-06	3.58e-09	-2.3835e-06	4e-10		-7.73769e-06	4.04e-11	-5.21048e-06	6.4946e-09	-5.89163e-06	1.2e-09
-4.92863e-06	-2.81e-09	-4.92077e-06	-4.2e-10	-4.54926e-06	-2.43547e-11	-5.90967e-06	-8.67e-09	-5.57945e-06	-1.127e-09		-2.7293e-06	-1.7929e-10	-4.6162e-06	-9e-10	-5.523e-06	4.9e-10	-6.34004e-06	1.669e-07	-6.73275e-06	-2.2513e-08		-1.8844e-06	-2.87e-09	-4.86538e-06	1.401e-08	-3.11727e-06	6e-09	-3.67559e-06	1.458e-08	-5.59069e-06	1.16e-08		-3.88025e-06	1.184e-08	-6.36497e-06	-6.82e-09	-2.05361e-06	-3.45e-09	-2.11223e-06	3.72e-09	-2.3835e-06	4e-10		-7.73772e-06	1.244e-10	-5.21051e-06	6.5976e-09	-5.89151e-06	9e-10
-4.92856e-06	-2.96e-09	-4.92072e-06	-5.3e-10	-4.54824e-06	-6.63264e-11	-5.90966e-06	-8.703e-09	-5.57952e-06	-9.854e-10		-2.72825e-06	-2.5226e-10	-4.61612e-06	-1.2e-09	-5.52299e-06	4.5e-10	-6.34154e-06	1.729e-07	-6.73282e-06	-2.221e-08		-1.88432e-06	-3.06e-09	-4.86546e-06	1.414e-08	-3.11767e-06	6.6e-09	-3.67569e-06	1.473e-08	-5.59062e-06	1.15e-08		-3.88038e-06	1.194e-08	-6.3649e-06	-6.88e-09	-2.05355e-06	-3.52e-09	-2.11214e-06	3.57e-09	-2.3835e-06	4e-10		-7.73765e-06	-6.04e-11	-5.21051e-06	6.6072e-09	-5.89159e-06	1.1e-09
-4.9286e-06	-2.87e-09	-4.92081e-06	-3.4e-10	-4.54731e-06	-1.69605e-11	-5.90968e-06	-8.659e-09	-5.57946e-06	-1.111e-09		-2.72742e-06	-1.0376e-10	-4.6162e-06	-9e-10	-5.52303e-06	6.3e-10	-6.34254e-06	1.769e-07	-6.73276e-06	-2.247e-08		-1.88437e-06	-2.94e-09	-4.86557e-06	1.432e-08	-3.11753e-06	6.4e-09	-3.67559e-06	1.459e-08	-5.59075e-06	1.17e-08		-3.88038e-06	1.194e-08	-6.36454e-06	-7.17e-09	-2.0536e-06	-3.46e-09	-2.11222e-06	3.71e-09	-2.3835e-06	4e-10		-7.73768e-06	2.36e-11	-5.2104e-06	6.245e-09	-5.89171e-06	1.4e-09
-4.92857e-06	-2.94e-09	-4.92078e-06	-4e-10	-4.54635e-06	-6.93605e-12	-5.90972e-06	-8.575e-09	-5.57946e-06	-1.107e-09		-2.72643e-06	-1.2343e-10	-4.61617e-06	-1e-09	-5.52301e-06	5.5e-10	-6.34204e-06	1.749e-07	-6.73274e-06	-2.2559e-08		-1.88433e-06	-3.05e-09	-4.8654e-06	1.404e-08	-3.1176e-06	6.5e-09	-3.67571e-06	1.477e-08	-5.59094e-06	1.2e-08		-3.88025e-06	1.184e-08	-6.36439e-06	-7.29e-09	-2.05355e-06	-3.52e-09	-2.11214e-06	3.57e-09	-2.38356e-06	5e-10		-7.7377e-06	6.56e-11	-5.21043e-06	6.366e-09	-5.89163e-06	1.2e-09
-4.92855e-06	-2.97e-09	-4.92077e-06	-4.2e-10	-4.54526e-06	-1.30321e-10	-5.90965e-06	-8.714e-09	-5.57953e-06	-9.722e-10		-2.72558e-06	7.48e-12	-4.61623e-06	-8e-10	-5.52299e-06	4.8e-10	-6.34329e-06	1.799e-07	-6.73272e-06	-2.2633e-08		-1.88431e-06	-3.1e-09	-4.86544e-06	1.41e-08	-3.1176e-06	6.5e-09	-3.67571e-06	1.476e-08	-5.59112e-06	1.23e-08		-3.88025e-06	1.184e-08	-6.36436e-06	-7.31e-09	-2.05374e-06	-3.28e-09	-2.11217e-06	3.62e-09	-2.38344e-06	3e-10		-7.73771e-06	1.076e-10	-5.21053e-06	6.677e-09	-5.89159e-06	1.1e-09
-4.91853e-06	-3.02e-09	-4.91082e-06	-3.2e-10	-4.54441e-06	-5.01659e-12	-5.8996e-06	-8.824e-09	-5.56962e-06	-7.8e-10		-2.7245e-06	-1.0115e-10	-4.6162e-06	-9e-10	-5.51297e-06	3.7e-10	-6.33429e-06	1.839e-07	-6.72273e-06	-2.2593e-08		-1.87433e-06	-3.05e-09	-4.85542e-06	1.407e-08	-3.10753e-06	6.4e-09	-3.66554e-06	1.451e-08	-5.58144e-06	1.28e-08		-3.87012e-06	1.174e-08	-6.35423e-06	-7.42e-09	-2.04361e-06	-3.45e-09	-2.1121e-06	3.51e-09	-2.38362e-06	6e-10		-7.72768e-06	2.36e-11	-5.20051e-06	6.606e-09	-5.88159e-06	1.1e-09
-4.91861e-06	-2.84e-09	-4.91082e-06	-3.1e-10	-4.54339e-06	-5.72976e-11	-5.89964e-06	-8.741e-09	-5.56952e-06	-9.838e-10		-2.72348e-06	-1.6251e-10	-4.61617e-06	-1e-09	-5.51298e-06	4e-10	-6.33479e-06	1.859e-07	-6.72277e-06	-2.243e-08		-1.87435e-06	-2.98e-09	-4.85539e-06	1.402e-08	-3.10727e-06	6e-09	-3.6655e-06	1.445e-08	-5.58144e-06	1.28e-08		-3.87e-06	1.164e-08	-6.3541e-06	-7.52e-09	-2.04357e-06	-3.49e-09	-2.1121e-06	3.51e-09	-2.37344e-06	3e-10		-7.72773e-06	1.412e-10	-5.20051e-06	6.6022e-09	-5.88163e-06	1.2e-09
-4.91863e-06	-2.81e-09	-4.91091e-06	-1.3e-10	-4.54239e-06	-7.94931e-11	-5.89966e-06	-8.698e-09	-5.56957e-06	-8.79e-10		-2.72252e-06	-1.5411e-10	-4.61612e-06	-1.2e-09	-5.51297e-06	3.9e-10	-6.33629e-06	1.919e-07	-6.72272e-06	-2.2638e-08		-1.87439e-06	-2.89e-09	-4.8554e-06	1.404e-08	-3.10747e-06	6.3e-09	-3.66554e-06	1.451e-08	-5.58169e-06	1.32e-08		-3.87e-06	1.164e-08	-6.35322e-06	-8.22e-09	-2.04354e-06	-3.53e-09	-2.11204e-06	3.4e-09	-2.37356e-06	5e-10		-7.72767e-06	-1.6e-12	-5.20046e-06	6.448e-09	-5.88163e-06	1.2e-09
-4.91857e-06	-2.94e-09	-4.91082e-06	-3.1e-10	-4.5415e-06	1.0362e-11	-5.89958e-06	-8.871e-09	-5.56951e-06	-1.001e-09		-2.72164e-06	-4.289e-11	-4.61623e-06	-8e-10	-5.513e-06	4.9e-10	-6.33679e-06	1.939e-07	-6.72282e-06	-2.223e-08		-1.87434e-06	-3.02e-09	-4.85521e-06	1.374e-08	-3.1074e-06	6.2e-09	-3.66581e-06	1.491e-08	-5.58181e-06	1.34e-08		-3.87e-06	1.164e-08	-6.35292e-06	-8.46e-09	-2.04358e-06	-3.48e-09	-2.11213e-06	3.56e-09	-2.37344e-06	3e-10		-7.72765e-06	-5.2e-11	-5.20046e-06	6.442e-09	-5.88167e-06	1.3e-09
-4.91856e-06	-2.96e-09	-4.9109e-06	-1.6e-10	-4.54052e-06	1.46895e-12	-5.8996e-06	-8.817e-09	-5.56944e-06	-1.148e-09		-2.72057e-06	-1.5016e-10	-4.60618e-06	-1e-09	-5.51305e-06	7.1e-10	-6.33779e-06	1.979e-07	-6.72274e-06	-2.2557e-08		-1.87439e-06	-2.88e-09	-4.8555e-06	1.42e-08	-3.1074e-06	6.2e-09	-3.66561e-06	1.462e-08	-5.58187e-06	1.35e-08		-3.87e-06	1.164e-08	-6.3532e-06	-8.24e-09	-2.04359e-06	-3.47e-09	-2.11208e-06	3.47e-09	-2.3735e-06	4e-10		-7.72765e-06	-4.36e-11	-5.20053e-06	6.6699e-09	-5.88155e-06	1e-09
-4.91851e-06	-3.06e-09	-4.91088e-06	-2e-10	-4.53946e-06	-9.12632e-11	-5.89972e-06	-8.574e-09	-5.56936e-06	-1.305e-09		-2.71969e-06	-5.199e-11	-4.60625e-06	-7e-10	-5.51296e-06	3.4e-10	-6.34079e-06	2.099e-07	-6.72285e-06	-2.21e-08		-1.87442e-06	-2.8e-09	-4.85524e-06	1.378e-08	-3.10733e-06	6.1e-09	-3.66561e-06	1.461e-08	-5.58175e-06	1.33e-08		-3.87012e-06	1.174e-08	-6.35252e-06	-8.78e-09	-2.04354e-06	-3.53e-09	-2.10204e-06	3.4e-09	-2.37356e-06	5e-10		-7.72763e-06	-9.4e-11	-5.20053e-06	6.6652e-09	-5.88155e-06	1e-09
-4.9186e-06	-2.88e-09	-4.91084e-06	-2.8e-10	-4.53851e-06	-6.51385e-11	-5.89977e-06	-8.479e-09	-5.56952e-06	-9.9379e-10		-2.71874e-06	-2.169e-11	-4.6062e-06	-9e-10	-5.5131e-06	8.9e-10	-6.34329e-06	2.199e-07	-6.72285e-06	-2.211e-08		-1.87437e-06	-2.94e-09	-4.85526e-06	1.381e-08	-3.10753e-06	6.4e-09	-3.66549e-06	1.444e-08	-5.58181e-06	1.34e-08		-3.87e-06	1.164e-08	-6.35242e-06	-8.86e-09	-2.04368e-06	-3.36e-09	-2.10208e-06	3.48e-09	-2.37356e-06	5e-10		-7.72766e-06	-1.84e-11	-5.2005e-06	6.5778e-09	-5.88155e-06	1e-09
-4.91855e-06	-2.97e-09	-4.91079e-06	-3.9e-10	-4.53765e-06	4.73013e-11	-5.89973e-06	-8.558e-09	-5.56954e-06	-9.349e-10		-2.71771e-06	-8.914e-11	-4.60623e-06	-8e-10	-5.51302e-06	5.7e-10	-6.34554e-06	2.289e-07	-6.72286e-06	-2.206e-08		-1.87433e-06	-3.03e-09	-4.85544e-06	1.41e-08	-3.10753e-06	6.4e-09	-3.66548e-06	1.442e-08	-5.58163e-06	1.31e-08		-3.86987e-06	1.154e-08	-6.35261e-06	-8.71e-09	-2.04347e-06	-3.62e-09	-2.10207e-06	3.46e-09	-2.3735e-06	4e-10		-7.72762e-06	-1.36e-10	-5.20051e-06	6.5865e-09	-5.88167e-06	1.3e-09
-4.9186e-06	-2.88e-09	-4.91082e-06	-3.2e-10	-4.53659e-06	-4.64329e-11	-5.89958e-06	-8.858e-09	-5.5695e-06	-1.0267e-09		-2.7168e-06	-2.239e-11	-4.60623e-06	-8e-10	-5.51306e-06	7.4e-10	-6.34854e-06	2.409e-07	-6.72286e-06	-2.207e-08		-1.8744e-06	-2.86e-09	-4.85493e-06	1.328e-08	-3.10753e-06	6.4e-09	-3.66513e-06	1.39e-08	-5.58175e-06	1.33e-08		-3.86975e-06	1.144e-08	-6.35278e-06	-8.58e-09	-2.04361e-06	-3.45e-09	-2.10208e-06	3.48e-09	-2.3735e-06	4e-10		-7.72769e-06	4.88e-11	-5.20052e-06	6.638e-09	-5.88159e-06	1.1e-09
-4.91863e-06	-2.81e-09	-4.91085e-06	-2.5e-10	-4.53567e-06	5.95458e-12	-5.89963e-06	-8.755e-09	-5.5694e-06	-1.236e-09		-2.71572e-06	-1.3631e-10	-4.6062e-06	-9e-10	-5.51302e-06	5.7e-10	-6.35054e-06	2.489e-07	-6.72282e-06	-2.221e-08		-1.87433e-06	-3.04e-09	-4.85524e-06	1.378e-08	-3.10753e-06	6.4e-09	-3.66555e-06	1.452e-08	-5.58175e-06	1.33e-08		-3.86963e-06	1.134e-08	-6.35327e-06	-8.18e-09	-2.04355e-06	-3.52e-09	-2.10203e-06	3.39e-09	-2.37344e-06	3e-10		-7.72762e-06	-1.36e-10	-5.20046e-06	6.448e-09	-5.88159e-06	1.1e-09
-4.90858e-06	-2.91e-09	-4.90079e-06	-3.8e-10	-4.53475e-06	7.23544e-11	-5.8897e-06	-8.62e-09	-5.55953e-06	-9.579e-10		-2.7148e-06	-7.871e-11	-4.60623e-06	-8e-10	-5.50305e-06	7e-10	-6.34379e-06	2.619e-07	-6.71298e-06	-2.159e-08		-1.86433e-06	-3.05e-09	-4.84539e-06	1.402e-08	-3.0976e-06	6.5e-09	-3.6554e-06	1.43e-08	-5.57169e-06	1.32e-08		-3.85963e-06	1.134e-08	-6.34314e-06	-8.29e-09	-2.03361e-06	-3.45e-09	-2.1021e-06	3.5e-09	-2.37356e-06	5e-10		-7.71758e-06	-2.2e-10	-5.19042e-06	6.336e-09	-5.87163e-06	1.2e-09
-4.90855e-06	-2.97e-09	-4.90079e-06	-3.9e-10	-4.5337e-06	-9.83481e-12	-5.88969e-06	-8.645e-09	-5.55964e-06	-7.32e-10		-2.71379e-06	-1.192e-10	-4.60623e-06	-8e-10	-5.50308e-06	8.3e-10	-6.34504e-06	2.669e-07	-6.71288e-06	-2.2e-08		-1.86447e-06	-2.68e-09	-4.84542e-06	1.407e-08	-3.09787e-06	6.9e-09	-3.65533e-06	1.419e-08	-5.57163e-06	1.31e-08		-3.8595e-06	1.124e-08	-6.34263e-06	-8.7e-09	-2.03367e-06	-3.37e-09	-2.10214e-06	3.57e-09	-2.36356e-06	5e-10		-7.71763e-06	-1.108e-10	-5.19043e-06	6.34e-09	-5.87167e-06	1.3e-09
-4.90855e-06	-2.98e-09	-4.9008e-06	-3.5e-10	-4.53272e-06	-2.0806e-11	-5.88969e-06	-8.636e-09	-5.55961e-06	-8.08e-10		-2.71293e-06	1.08e-12	-4.6062e-06	-9e-10	-5.50302e-06	5.9e-10	-6.34729e-06	2.759e-07	-6.71298e-06	-2.159e-08		-1.86442e-06	-2.82e-09	-4.84564e-06	1.443e-08	-3.09767e-06	6.6e-09	-3.65549e-06	1.444e-08	-5.57138e-06	1.27e-08		-3.8595e-06	1.124e-08	-6.34261e-06	-8.71e-09	-2.03355e-06	-3.52e-09	-2.10204e-06	3.4e-09	-2.3635e-06	4e-10		-7.7175e-06	-4.3e-10	-5.19046e-06	6.459e-09	-5.87163e-06	1.2e-09
-4.90853e-06	-3.02e-09	-4.9009e-06	-1.5e-10	-4.53179e-06	2.59796e-11	-5.88973e-06	-8.56e-09	-5.5596e-06	-8.28e-10		-2.71185e-06	-1.0323e-10	-4.6062e-06	-9e-10	-5.50299e-06	4.7e-10	-6.34829e-06	2.799e-07	-6.71295e-06	-2.169e-08		-1.86437e-06	-2.95e-09	-4.84503e-06	1.345e-08	-3.09767e-06	6.6e-09	-3.65536e-06	1.424e-08	-5.57156e-06	1.3e-08		-3.85937e-06	1.114e-08	-6.34277e-06	-8.58e-09	-2.03348e-06	-3.61e-09	-2.10209e-06	3.49e-09	-2.3635e-06	4e-10		-7.71759e-06	-2.116e-10	-5.19052e-06	6.6201e-09	-5.87159e-06	1.1e-09
-4.90861e-06	-2.85e-09	-4.9009e-06	-1.5e-10	-4.53081e-06	1.61117e-11	-5.88975e-06	-8.511e-09	-5.55955e-06	-9.269e-10		-2.71089e-06	-9.309e-11	-4.5962e-06	-9e-10	-5.50289e-06	8e-11	-6.35054e-06	2.889e-07	-6.71286e-06	-2.207e-08		-1.86434e-06	-3.02e-09	-4.84516e-06	1.366e-08	-3.09773e-06	6.7e-09	-3.6551e-06	1.385e-08	-5.57106e-06	1.22e-08		-3.85925e-06	1.104e-08	-6.34229e-06	-8.97e-09	-2.03359e-06	-3.47e-09	-2.10203e-06	3.39e-09	-2.3635e-06	4e-10		-7.71759e-06	-1.948e-10	-5.19054e-06	6.679e-09	-5.87163e-06	1.2e-09
-4.90855e-06	-2.97e-09	-4.90073e-06	-5.1e-10	-4.52977e-06	-4.86035e-11	-5.88965e-06	-8.724e-09	-5.55959e-06	-8.31e-10		-2.70997e-06	-3.841e-11	-4.59622e-06	-8e-10	-5.50289e-06	7e-11	-6.35154e-06	2.929e-07	-6.71295e-06	-2.172e-08		-1.86433e-06	-3.03e-09	-4.84511e-06	1.358e-08	-3.098e-06	7.1e-09	-3.65521e-06	1.401e-08	-5.57075e-06	1.17e-08		-3.85913e-06	1.094e-08	-6.34236e-06	-8.91e-09	-2.03361e-06	-3.44e-09	-2.092e-06	3.34e-09	-2.36363e-06	6e-10		-7.71763e-06	-1.024e-10	-5.19049e-06	6.5443e-09	-5.87159e-06	1.1e-09
-4.90858e-06	-2.91e-09	-4.90081e-06	-3.4e-10	-4.52882e-06	-2.81893e-11	-5.8897e-06	-8.62e-09	-5.55959e-06	-8.33e-10		-2.70901e-06	-3.464e-11	-4.59622e-06	-8e-10	-5.50297e-06	3.7e-10	-6.35229e-06	2.959e-07	-6.71288e-06	-2.198e-08		-1.86438e-06	-2.91e-09	-4.84515e-06	1.364e-08	-3.09787e-06	6.9e-09	-3.65513e-06	1.389e-08	-5.57025e-06	1.09e-08		-3.859e-06	1.084e-08	-6.34259e-06	-8.73e-09	-2.03351e-06	-3.57e-09	-2.09214e-06	3.57e-09	-2.3635e-06	4e-10		-7.71764e-06	-7.72e-11	-5.19052e-06	6.6319e-09	-5.87155e-06	1e-09
-4.90864e-06	-2.79e-09	-4.9009e-06	-1.5e-10	-4.52783e-06	-4.35961e-11	-5.88974e-06	-8.529e-09	-5.55948e-06	-1.0632e-09		-2.70807e-06	1.249e-11	-4.59617e-06	-1e-09	-5.50297e-06	3.6e-10	-6.35304e-06	2.989e-07	-6.71295e-06	-2.169e-08		-1.86432e-06	-3.07e-09	-4.84528e-06	1.385e-08	-3.09787e-06	6.9e-09	-3.65519e-06	1.399e-08	-5.56994e-06	1.04e-08		-3.859e-06	1.084e-08	-6.34315e-06	-8.28e-09	-2.03351e-06	-3.57e-09	-2.09207e-06	3.46e-09	-2.3635e-06	4e-10		-7.71763e-06	-1.024e-10	-5.19044e-06	6.375e-09	-5.87151e-06	9e-10
-4.90856e-06	-2.96e-09	-4.90083e-06	-2.9e-10	-4.52695e-06	5.45868e-11	-5.88966e-06	-8.697e-09	-5.5595e-06	-1.015e-09		-2.70693e-06	-1.6725e-10	-4.59612e-06	-1.2e-09	-5.50296e-06	3.4e-10	-6.35229e-06	2.959e-07	-6.71289e-06	-2.194e-08		-1.86438e-06	-2.91e-09	-4.84517e-06	1.367e-08	-3.09793e-06	7e-09	-3.65536e-06	1.424e-08	-5.5695e-06	9.7e-09		-3.85888e-06	1.074e-08	-6.34324e-06	-8.21e-09	-2.03361e-06	-3.45e-09	-2.09212e-06	3.54e-09	-2.36363e-06	6e-10		-7.71756e-06	-2.704e-10	-5.1905e-06	6.5574e-09	-5.87155e-06	1e-09
-4.90855e-06	-2.98e-09	-4.90081e-06	-3.4e-10	-4.52593e-06	-2.76236e-12	-5.88963e-06	-8.764e-09	-5.55955e-06	-9.277e-10		-2.70581e-06	-3.38e-10	-4.59612e-06	-1.2e-09	-5.50297e-06	3.7e-10	-6.35229e-06	2.959e-07	-6.71304e-06	-2.135e-08		-1.86434e-06	-3.02e-09	-4.84496e-06	1.334e-08	-3.0978e-06	6.8e-09	-3.65536e-06	1.424e-08	-5.56912e-06	9.1e-09		-3.859e-06	1.084e-08	-6.344e-06	-7.6e-09	-2.03357e-06	-3.49e-09	-2.09216e-06	3.6e-09	-2.36363e-06	6e-10		-7.7176e-06	-1.864e-10	-5.19047e-06	6.4707e-09	-5.87151e-06	9e-10
-4.89852e-06	-3.04e-09	-4.89071e-06	-5.4e-10	-4.52492e-06	-4.24668e-11	-5.87968e-06	-8.647e-09	-5.54951e-06	-9.9848e-10		-2.70491e-06	-2.5168e-10	-4.59612e-06	-1.2e-09	-5.49298e-06	4.3e-10	-6.34154e-06	2.929e-07	-6.70298e-06	-2.159e-08		-1.85434e-06	-3.02e-09	-4.83507e-06	1.351e-08	-3.08767e-06	6.6e-09	-3.64526e-06	1.409e-08	-5.55863e-06	8.3e-09		-3.84887e-06	1.074e-08	-6.33362e-06	-7.9e-09	-2.02353e-06	-3.54e-09	-2.09214e-06	3.57e-09	-2.36363e-06	6e-10		-7.70763e-06	-1.024e-10	-5.1804e-06	6.244e-09	-5.86151e-06	9e-10
-4.89853e-06	-3.02e-09	-4.89077e-06	-4.2e-10	-4.52394e-06	-3.95246e-11	-5.8797e-06	-8.625e-09	-5.54947e-06	-1.0932e-09		-2.70378e-06	-4.1433e-10	-4.59607e-06	-1.4e-09	-5.49305e-06	6.8e-10	-6.34279e-06	2.979e-07	-6.70304e-06	-2.136e-08		-1.85433e-06	-3.04e-09	-4.8355e-06	1.42e-08	-3.08773e-06	6.7e-09	-3.64529e-06	1.413e-08	-5.55838e-06	7.9e-09		-3.84887e-06	1.074e-08	-6.33339e-06	-8.09e-09	-2.02359e-06	-3.47e-09	-2.09211e-06	3.53e-09	-2.36356e-06	5e-10		-7.70763e-06	-9.4e-11	-5.18048e-06	6.5178e-09	-5.86155e-06	1e-09
-4.8985e-06	-3.08e-09	-4.89091e-06	-1.4e-10	-4.52292e-06	-9.734e-11	-5.87974e-06	-8.539e-09	-5.54952e-06	-9.914e-10		-2.7031e-06	-1.036e-10	-4.59617e-06	-1e-09	-5.493e-06	5e-10	-6.34354e-06	3.009e-07	-6.70301e-06	-2.145e-08		-1.85438e-06	-2.92e-09	-4.83549e-06	1.419e-08	-3.08773e-06	6.7e-09	-3.64545e-06	1.437e-08	-5.55788e-06	7.1e-09		-3.84875e-06	1.064e-08	-6.33289e-06	-8.49e-09	-2.02353e-06	-3.54e-09	-2.09214e-06	3.57e-09	-2.35362e-06	6e-10		-7.70764e-06	-8.56e-11	-5.18049e-06	6.5425e-09	-5.86155e-06	1e-09
-4.8985e-06	-3.08e-09	-4.89073e-06	-5.1e-10	-4.52208e-06	4.51341e-11	-5.87971e-06	-8.601e-09	-5.54962e-06	-7.88e-10		-2.70219e-06	-4.311e-11	-4.59607e-06	-1.4e-09	-5.49296e-06	3.3e-10	-6.34079e-06	2.899e-07	-6.70304e-06	-2.136e-08		-1.8544e-06	-2.86e-09	-4.83538e-06	1.4e-08	-3.08787e-06	6.9e-09	-3.64531e-06	1.416e-08	-5.55788e-06	7.1e-09		-3.84875e-06	1.064e-08	-6.33228e-06	-8.98e-09	-2.02369e-06	-3.35e-09	-2.09212e-06	3.54e-09	-2.35362e-06	6e-10		-7.7076e-06	-1.696e-10	-5.18042e-06	6.306e-09	-5.86147e-06	8e-10
-4.89843e-06	-3.21e-09	-4.89071e-06	-5.4e-10	-4.52102e-06	-4.02485e-11	-5.87975e-06	-8.507e-09	-5.54952e-06	-9.83e-10		-2.70114e-06	-1.1483e-10	-4.58615e-06	-1.1e-09	-5.49298e-06	4.2e-10	-6.34304e-06	2.989e-07	-6.70296e-06	-2.168e-08		-1.85438e-06	-2.9e-09	-4.8354e-06	1.404e-08	-3.08753e-06	6.4e-09	-3.64527e-06	1.41e-08	-5.55738e-06	6.3e-09		-3.84862e-06	1.054e-08	-6.33244e-06	-8.85e-09	-2.02361e-06	-3.45e-09	-2.0922e-06	3.67e-09	-2.35356e-06	5e-10		-7.70762e-06	-1.192e-10	-5.18042e-06	6.329e-09	-5.86151e-06	9e-10
-4.89844e-06	-3.19e-09	-4.89076e-06	-4.4e-10	-4.52005e-06	-4.26592e-11	-5.87976e-06	-8.499e-09	-5.54955e-06	-9.324e-10		-2.70008e-06	-2.1147e-10	-4.58618e-06	-1e-09	-5.4929e-06	1.1e-10	-6.34204e-06	2.949e-07	-6.70306e-06	-2.128e-08		-1.8544e-06	-2.87e-09	-4.83508e-06	1.352e-08	-3.08787e-06	6.9e-09	-3.64524e-06	1.406e-08	-5.5575e-06	6.5e-09		-3.84862e-06	1.054e-08	-6.33226e-06	-8.99e-09	-2.02363e-06	-3.42e-09	-2.09201e-06	3.35e-09	-2.35356e-06	5e-10		-7.70763e-06	-1.108e-10	-5.18038e-06	6.194e-09	-5.86155e-06	1e-09
-4.89852e-06	-3.04e-09	-4.89084e-06	-2.8e-10	-4.51902e-06	-1.04801e-10	-5.87971e-06	-8.589e-09	-5.54957e-06	-8.85e-10		-2.69903e-06	-2.9754e-10	-4.58618e-06	-1e-09	-5.49304e-06	6.4e-10	-6.34354e-06	3.009e-07	-6.70302e-06	-2.141e-08		-1.8544e-06	-2.87e-09	-4.83517e-06	1.367e-08	-3.08787e-06	6.9e-09	-3.64513e-06	1.39e-08	-5.55738e-06	6.3e-09		-3.84875e-06	1.064e-08	-6.3325e-06	-8.8e-09	-2.02361e-06	-3.44e-09	-2.08208e-06	3.48e-09	-2.35356e-06	5e-10		-7.70768e-06	2.36e-11	-5.18038e-06	6.208e-09	-5.86155e-06	1e-09
-4.89843e-06	-3.22e-09	-4.89077e-06	-4.2e-10	-4.51811e-06	-4.21266e-11	-5.87968e-06	-8.646e-09	-5.54953e-06	-9.543e-10		-2.69805e-06	-3.0443e-10	-4.58613e-06	-1.2e-09	-5.49306e-06	7.3e-10	-6.34529e-06	3.079e-07	-6.70302e-06	-2.142e-08		-1.85428e-06	-3.16e-09	-4.83511e-06	1.358e-08	-3.0878e-06	6.8e-09	-3.64551e-06	1.446e-08	-5.55713e-06	5.9e-09		-3.84862e-06	1.054e-08	-6.33261e-06	-8.71e-09	-2.02359e-06	-3.47e-09	-2.08206e-06	3.44e-09	-2.35369e-06	7e-10		-7.70766e-06	-2.68e-11	-5.18033e-06	6.05e-09	-5.86159e-06	1.1e-09
-4.89846e-06	-3.15e-09	-4.89068e-06	-6e-10	-4.51718e-06	1.17891e-11	-5.87967e-06	-8.683e-09	-5.54957e-06	-8.76e-10		-2.69751e-06	1.6738e-10	-4.58615e-06	-1.1e-09	-5.49302e-06	5.6e-10	-6.34479e-06	3.059e-07	-6.70301e-06	-2.147e-08		-1.85437e-06	-2.93e-09	-4.83527e-06	1.383e-08	-3.08773e-06	6.7e-09	-3.64551e-06	1.446e-08	-5.55725e-06	6.1e-09		-3.8485e-06	1.044e-08	-6.3333e-06	-8.16e-09	-2.02356e-06	-3.51e-09	-2.08214e-06	3.57e-09	-2.35356e-06	5e-10		-7.70764e-06	-6.88e-11	-5.18043e-06	6.365e-09	-5.86151e-06	9e-10
-4.89847e-06	-3.13e-09	-4.89077e-06	-4.2e-10	-4.5161e-06	-1.0443e-10	-5.87968e-06	-8.653e-09	-5.54952e-06	-9.9004e-10		-2.69633e-06	-6.627e-11	-4.5862e-06	-9e-10	-5.49296e-06	3.5e-10	-6.34729e-06	3.159e-07	-6.70311e-06	-2.106e-08		-1.85434e-06	-3.01e-09	-4.83509e-06	1.354e-08	-3.0876e-06	6.5e-09	-3.64535e-06	1.422e-08	-5.55713e-06	5.9e-09		-3.8485e-06	1.044e-08	-6.33249e-06	-8.81e-09	-2.02356e-06	-3.51e-09	-2.08202e-06	3.38e-09	-2.3535e-06	4e-10		-7.70767e-06	-1.6e-12	-5.18034e-06	6.087e-09	-5.86147e-06	8e-10
-4.89843e-06	-3.22e-09	-4.89092e-06	-1.2e-10	-4.51517e-06	-6.48939e-11	-5.87969e-06	-8.645e-09	-5.54958e-06	-8.53e-10		-2.69554e-06	1.2952e-10	-4.58623e-06	-8e-10	-5.49293e-06	2.3e-10	-6.34804e-06	3.189e-07	-6.70304e-06	-2.136e-08		-1.85433e-06	-3.04e-09	-4.83558e-06	1.432e-08	-3.08773e-06	6.7e-09	-3.64543e-06	1.435e-08	-5.55706e-06	5.8e-09		-3.84862e-06	1.054e-08	-6.33239e-06	-8.89e-09	-2.02372e-06	-3.31e-09	-2.0821e-06	3.51e-09	-2.35356e-06	5e-10		-7.70766e-06	-3.52e-11	-5.18035e-06	6.092e-09	-5.86159e-06	1.1e-09
-4.88846e-06	-3.16e-09	-4.88074e-06	-4.8e-10	-4.51413e-06	-1.26991e-10	-5.86962e-06	-8.778e-09	-5.5396e-06	-8.19e-10		-2.69449e-06	5.285e-11	-4.58625e-06	-7e-10	-5.48296e-06	3.3e-10	-6.33929e-06	3.239e-07	-6.69306e-06	-2.124e-08		-1.8444e-06	-2.87e-09	-4.82537e-06	1.4e-08	-3.07773e-06	6.7e-09	-3.63546e-06	1.439e-08	-5.54737e-06	6.3e-09		-3.83838e-06	1.034e-08	-6.32344e-06	-8.05e-09	-2.01361e-06	-3.45e-09	-2.08207e-06	3.45e-09	-2.35356e-06	5e-10		-7.6976e-06	-1.696e-10	-5.1704e-06	6.251e-09	-5.85151e-06	9e-10
-4.88846e-06	-3.15e-09	-4.8807e-06	-5.6e-10	-4.51317e-06	-1.15309e-10	-5.86966e-06	-8.707e-09	-5.53966e-06	-7.01e-10		-2.69348e-06	7.46e-12	-4.58615e-06	-1.1e-09	-5.48299e-06	4.5e-10	-6.33979e-06	3.259e-07	-6.69306e-06	-2.126e-08		-1.84438e-06	-2.92e-09	-4.82513e-06	1.361e-08	-3.0778e-06	6.8e-09	-3.6356e-06	1.46e-08	-5.54731e-06	6.2e-09		-3.83838e-06	1.034e-08	-6.3231e-06	-8.32e-09	-2.01354e-06	-3.53e-09	-2.082e-06	3.34e-09	-2.34362e-06	6e-10		-7.69767e-06	-1.6e-12	-5.17048e-06	6.493e-09	-5.85151e-06	9e-10
-4.88849e-06	-3.09e-09	-4.88083e-06	-2.9e-10	-4.51229e-06	-1.8542e-11	-5.86973e-06	-8.551e-09	-5.53959e-06	-8.5e-10		-2.69246e-06	-3.764e-11	-4.58625e-06	-7e-10	-5.48293e-06	2.1e-10	-6.34179e-06	3.339e-07	-6.69312e-06	-2.1e-08		-1.84438e-06	-2.91e-09	-4.82537e-06	1.399e-08	-3.07787e-06	6.9e-09	-3.63529e-06	1.414e-08	-5.54731e-06	6.2e-09		-3.83825e-06	1.024e-08	-6.32268e-06	-8.66e-09	-2.01367e-06	-3.37e-09	-2.08204e-06	3.4e-09	-2.34362e-06	6e-10		-7.69763e-06	-9.4e-11	-5.17044e-06	6.383e-09	-5.85159e-06	1.1e-09
-4.88836e-06	-3.37e-09	-4.88092e-06	-1.2e-10	-4.51131e-06	-2.74774e-11	-5.86969e-06	-8.634e-09	-5.53952e-06	-9.741e-10		-2.69143e-06	-1.0409e-10	-4.5862e-06	-9e-10	-5.48302e-06	5.7e-10	-6.34429e-06	3.439e-07	-6.69309e-06	-2.116e-08		-1.84437e-06	-2.95e-09	-4.82517e-06	1.367e-08	-3.07747e-06	6.3e-09	-3.63561e-06	1.462e-08	-5.5475e-06	6.5e-09		-3.83812e-06	1.014e-08	-6.32311e-06	-8.31e-09	-2.01362e-06	-3.43e-09	-2.08203e-06	3.39e-09	-2.34362e-06	6e-10		-7.69761e-06	-1.444e-10	-5.17045e-06	6.406e-09	-5.85155e-06	1e-09
-4.88846e-06	-3.16e-09	-4.88079e-06	-3.9e-10	-4.5103e-06	-6.29277e-11	-5.86967e-06	-8.668e-09	-5.53949e-06	-1.0472e-09		-2.69055e-06	-2.43e-12	-4.57625e-06	-7e-10	-5.48306e-06	7.5e-10	-6.34529e-06	3.479e-07	-6.69304e-06	-2.132e-08		-1.84432e-06	-3.07e-09	-4.82527e-06	1.384e-08	-3.07767e-06	6.6e-09	-3.63543e-06	1.434e-08	-5.54781e-06	7e-09		-3.83825e-06	1.024e-08	-6.32211e-06	-9.11e-09	-2.01384e-06	-3.16e-09	-2.08207e-06	3.46e-09	-2.3435e-06	4e-10		-7.69765e-06	-6.04e-11	-5.17041e-06	6.285e-09	-5.85159e-06	1.1e-09
-4.88854e-06	-2.99e-09	-4.88074e-06	-4.9e-10	-4.50929e-06	-1.01497e-10	-5.86969e-06	-8.626e-09	-5.5395e-06	-1.0175e-09		-2.68964e-06	6.209e-11	-4.57625e-06	-7e-10	-5.483e-06	4.9e-10	-6.34804e-06	3.589e-07	-6.69309e-06	-2.116e-08		-1.84438e-06	-2.91e-09	-4.82536e-06	1.397e-08	-3.07767e-06	6.6e-09	-3.63552e-06	1.448e-08	-5.54831e-06	7.8e-09		-3.83825e-06	1.024e-08	-6.32231e-06	-8.95e-09	-2.01379e-06	-3.22e-09	-2.07208e-06	3.47e-09	-2.34362e-06	6e-10		-7.69772e-06	1.16e-10	-5.17038e-06	6.194e-09	-5.85155e-06	1e-09
-4.88849e-06	-3.09e-09	-4.88084e-06	-2.8e-10	-4.50827e-06	-1.58849e-10	-5.86968e-06	-8.665e-09	-5.53962e-06	-7.74e-10		-2.6885e-06	-1.1192e-10	-4.5761e-06	-1.3e-09	-5.483e-06	5.2e-10	-6.35229e-06	3.759e-07	-6.69309e-06	-2.113e-08		-1.84442e-06	-2.82e-09	-4.82534e-06	1.394e-08	-3.07773e-06	6.7e-09	-3.63559e-06	1.458e-08	-5.54844e-06	8e-09		-3.83825e-06	1.024e-08	-6.3222e-06	-9.04e-09	-2.01371e-06	-3.32e-09	-2.07208e-06	3.48e-09	-2.34356e-06	5e-10		-7.69773e-06	1.58e-10	-5.17039e-06	6.223e-09	-5.85159e-06	1.1e-09
-4.88852e-06	-3.03e-09	-4.88098e-06	0	-4.50728e-06	-1.72845e-10	-5.8697e-06	-8.621e-09	-5.53954e-06	-9.332e-10		-2.68763e-06	3.82e-12	-4.57615e-06	-1.1e-09	-5.48303e-06	6.2e-10	-6.35254e-06	3.769e-07	-6.69307e-06	-2.121e-08		-1.8445e-06	-2.62e-09	-4.8255e-06	1.42e-08	-3.0782e-06	7.4e-09	-3.63534e-06	1.421e-08	-5.54881e-06	8.6e-09		-3.83825e-06	1.024e-08	-6.32237e-06	-8.9e-09	-2.01365e-06	-3.4e-09	-2.07205e-06	3.43e-09	-2.34369e-06	7e-10		-7.69767e-06	6.8e-12	-5.17037e-06	6.157e-09	-5.85155e-06	1e-09
-4.88858e-06	-2.92e-09	-4.88084e-06	-2.7e-10	-4.50643e-06	-4.65329e-11	-5.86975e-06	-8.504e-09	-5.53949e-06	-1.0459e-09		-2.68653e-06	-1.3309e-10	-4.5761e-06	-1.3e-09	-5.483e-06	5.2e-10	-6.35304e-06	3.789e-07	-6.69305e-06	-2.131e-08		-1.84437e-06	-2.94e-09	-4.82544e-06	1.411e-08	-3.07827e-06	7.5e-09	-3.63531e-06	1.417e-08	-5.54944e-06	9.6e-09		-3.83812e-06	1.014e-08	-6.32189e-06	-9.29e-09	-2.01361e-06	-3.44e-09	-2.07201e-06	3.35e-09	-2.34356e-06	5e-10		-7.69768e-06	1.52e-11	-5.17046e-06	6.439e-09	-5.85155e-06	1e-09
-4.88855e-06	-2.98e-09	-4.88074e-06	-4.9e-10	-4.50548e-06	-2.40363e-11	-5.8698e-06	-8.404e-09	-5.53957e-06	-8.82e-10		-2.68565e-06	-3.853e-11	-4.57608e-06	-1.4e-09	-5.48309e-06	8.6e-10	-6.35654e-06	3.929e-07	-6.69308e-06	-2.119e-08		-1.84434e-06	-3.01e-09	-4.82542e-06	1.408e-08	-3.07793e-06	7e-09	-3.63564e-06	1.466e-08	-5.54962e-06	9.9e-09		-3.838e-06	1.004e-08	-6.32231e-06	-8.95e-09	-2.0136e-06	-3.46e-09	-2.07204e-06	3.4e-09	-2.34356e-06	5e-10		-7.6976e-06	-1.864e-10	-5.17044e-06	6.395e-09	-5.85155e-06	1e-09
-4.87863e-06	-2.8e-09	-4.87079e-06	-3.9e-10	-4.50458e-06	5.28869e-11	-5.85977e-06	-8.479e-09	-5.52965e-06	-7.27e-10		-2.68463e-06	-9.498e-11	-4.57618e-06	-1e-09	-5.47296e-06	3.3e-10	-6.34904e-06	4.029e-07	-6.6831e-06	-2.109e-08		-1.83441e-06	-2.83e-09	-4.81522e-06	1.375e-08	-3.06793e-06	7e-09	-3.62555e-06	1.452e-08	-5.53969e-06	1e-08		-3.828e-06	1.004e-08	-6.31267e-06	-8.66e-09	-2.00356e-06	-3.51e-09	-2.07202e-06	3.37e-09	-2.34369e-06	7e-10		-7.68764e-06	-6.88e-11	-5.16044e-06	6.383e-09	-5.84159e-06	1.1e-09
-4.87855e-06	-2.98e-09	-4.87098e-06	0	-4.50347e-06	-8.01127e-11	-5.85964e-06	-8.737e-09	-5.5296e-06	-8.23e-10		-2.68346e-06	-2.9756e-10	-4.5761e-06	-1.3e-09	-5.47299e-06	4.7e-10	-6.34979e-06	4.059e-07	-6.68309e-06	-2.115e-08		-1.83443e-06	-2.79e-09	-4.81539e-06	1.402e-08	-3.068e-06	7.1e-09	-3.62579e-06	1.489e-08	-5.53981e-06	1.02e-08		-3.828e-06	1.004e-08	-6.31315e-06	-8.28e-09	-2.00353e-06	-3.54e-09	-2.07207e-06	3.46e-09	-2.33363e-06	6e-10		-7.68765e-06	-6.04e-11	-5.16037e-06	6.168e-09	-5.84159e-06	1.1e-09
-4.87851e-06	-3.06e-09	-4.87087e-06	-2.2e-10	-4.50249e-06	-9.89747e-11	-5.85972e-06	-8.568e-09	-5.52953e-06	-9.553e-10		-2.68273e-06	-3.688e-11	-4.5762e-06	-9e-10	-5.473e-06	5e-10	-6.35029e-06	4.079e-07	-6.68312e-06	-2.102e-08		-1.83437e-06	-2.95e-09	-4.81555e-06	1.428e-08	-3.068e-06	7.1e-09	-3.62574e-06	1.481e-08	-5.53994e-06	1.04e-08		-3.82812e-06	1.014e-08	-6.31366e-06	-7.87e-09	-2.00358e-06	-3.48e-09	-2.07203e-06	3.39e-09	-2.33369e-06	7e-10		-7.6877e-06	7.4e-11	-5.16043e-06	6.352e-09	-5.84155e-06	1e-09
-4.87854e-06	-2.99e-09	-4.87073e-06	-5.1e-10	-4.50157e-06	-4.58101e-11	-5.85968e-06	-8.646e-09	-5.52948e-06	-1.058e-09		-2.6817e-06	-1.0935e-10	-4.57602e-06	-1.6e-09	-5.47304e-06	6.8e-10	-6.34979e-06	4.059e-07	-6.68313e-06	-2.099e-08		-1.83441e-06	-2.84e-09	-4.81537e-06	1.4e-08	-3.06807e-06	7.2e-09	-3.62519e-06	1.398e-08	-5.54006e-06	1.06e-08		-3.82788e-06	9.94e-09	-6.31336e-06	-8.11e-09	-2.00352e-06	-3.56e-09	-2.07193e-06	3.23e-09	-2.33363e-06	6e-10		-7.68768e-06	2.36e-11	-5.16044e-06	6.384e-09	-5.84151e-06	9e-10
-4.87857e-06	-2.93e-09	-4.87084e-06	-2.8e-10	-4.50054e-06	-9.35283e-11	-5.85968e-06	-8.654e-09	-5.52954e-06	-9.346e-10		-2.68076e-06	-6e-11	-4.56615e-06	-1.1e-09	-5.47312e-06	1e-09	-6.35004e-06	4.069e-07	-6.68315e-06	-2.091e-08		-1.83442e-06	-2.81e-09	-4.81542e-06	1.407e-08	-3.068e-06	7.1e-09	-3.62573e-06	1.479e-08	-5.54019e-06	1.08e-08		-3.82762e-06	9.74e-09	-6.31319e-06	-8.25e-09	-2.00349e-06	-3.59e-09	-2.07204e-06	3.4e-09	-2.33363e-06	6e-10		-7.68763e-06	-1.024e-10	-5.16046e-06	6.452e-09	-5.84159e-06	1.1e-09
-4.87855e-06	-2.98e-09	-4.87093e-06	-9e-11	-4.49964e-06	-2.5822e-11	-5.85968e-06	-8.652e-09	-5.52955e-06	-9.185e-10		-2.67984e-06	-9.21e-12	-4.56615e-06	-1.1e-09	-5.47298e-06	4.3e-10	-6.34929e-06	4.039e-07	-6.68317e-06	-2.081e-08		-1.83444e-06	-2.77e-09	-4.81547e-06	1.416e-08	-3.06807e-06	7.2e-09	-3.62541e-06	1.432e-08	-5.54019e-06	1.08e-08		-3.82762e-06	9.74e-09	-6.31424e-06	-7.41e-09	-2.00369e-06	-3.35e-09	-2.06204e-06	3.4e-09	-2.33356e-06	5e-10		-7.68765e-06	-6.04e-11	-5.16044e-06	6.39e-09	-5.84155e-06	1e-09
-4.87852e-06	-3.03e-09	-4.87087e-06	-2.2e-10	-4.49854e-06	-1.62709e-10	-5.85977e-06	-8.47e-09	-5.52952e-06	-9.892e-10		-2.67879e-06	-9.888e-11	-4.5661e-06	-1.3e-09	-5.47303e-06	6e-10	-6.34929e-06	4.039e-07	-6.6832e-06	-2.072e-08		-1.83448e-06	-2.65e-09	-4.81549e-06	1.418e-08	-3.06787e-06	6.9e-09	-3.62559e-06	1.459e-08	-5.54025e-06	1.09e-08		-3.82762e-06	9.74e-09	-6.31444e-06	-7.25e-09	-2.00354e-06	-3.53e-09	-2.06202e-06	3.38e-09	-2.33369e-06	7e-10		-7.68767e-06	6.8e-12	-5.16046e-06	6.435e-09	-5.84155e-06	1e-09
-4.87866e-06	-2.75e-09	-4.87075e-06	-4.7e-10	-4.49775e-06	3.28749e-11	-5.85985e-06	-8.313e-09	-5.52955e-06	-9.218e-10		-2.67789e-06	-2.408e-11	-4.56613e-06	-1.2e-09	-5.47303e-06	6.1e-10	-6.34704e-06	3.949e-07	-6.68328e-06	-2.037e-08		-1.83444e-06	-2.76e-09	-4.81517e-06	1.367e-08	-3.068e-06	7.1e-09	-3.62576e-06	1.484e-08	-5.54012e-06	1.07e-08		-3.82775e-06	9.84e-09	-6.31534e-06	-6.53e-09	-2.0037e-06	-3.33e-09	-2.06205e-06	3.42e-09	-2.33356e-06	5e-10		-7.68765e-06	-6.04e-11	-5.16045e-06	6.409e-09	-5.84155e-06	1e-09
-4.87856e-06	-2.96e-09	-4.87088e-06	-2e-10	-4.49663e-06	-1.16963e-10	-5.85981e-06	-8.385e-09	-5.52953e-06	-9.656e-10		-2.67673e-06	-2.1432e-10	-4.56613e-06	-1.2e-09	-5.47295e-06	3e-10	-6.34704e-06	3.949e-07	-6.68309e-06	-2.113e-08		-1.8345e-06	-2.62e-09	-4.81551e-06	1.422e-08	-3.06767e-06	6.6e-09	-3.62569e-06	1.473e-08	-5.54019e-06	1.08e-08		-3.8275e-06	9.64e-09	-6.31461e-06	-7.11e-09	-2.00351e-06	-3.57e-09	-2.06213e-06	3.56e-09	-2.33363e-06	6e-10		-7.68761e-06	-1.444e-10	-5.16049e-06	6.5235e-09	-5.84155e-06	1e-09
-4.87848e-06	-3.12e-09	-4.87094e-06	-8e-11	-4.49576e-06	-1.14347e-11	-5.85979e-06	-8.44e-09	-5.52954e-06	-9.488e-10		-2.67583e-06	-1.3844e-10	-4.5661e-06	-1.3e-09	-5.47298e-06	4.3e-10	-6.34879e-06	4.019e-07	-6.68321e-06	-2.067e-08		-1.8344e-06	-2.86e-09	-4.8153e-06	1.388e-08	-3.068e-06	7.1e-09	-3.62582e-06	1.493e-08	-5.54031e-06	1.1e-08		-3.82775e-06	9.84e-09	-6.3143e-06	-7.36e-09	-2.00361e-06	-3.44e-09	-2.06199e-06	3.32e-09	-2.33363e-06	6e-10		-7.68771e-06	1.076e-10	-5.16044e-06	6.388e-09	-5.84159e-06	1.1e-09
-4.86846e-06	-3.16e-09	-4.86081e-06	-3.3e-10	-4.49477e-06	-2.75948e-11	-5.8498e-06	-8.415e-09	-5.51947e-06	-1.0765e-09		-2.67489e-06	-1.0392e-10	-4.56613e-06	-1.2e-09	-5.46301e-06	5.3e-10	-6.34004e-06	4.069e-07	-6.67305e-06	-2.132e-08		-1.8245e-06	-2.6e-09	-4.80537e-06	1.4e-08	-3.058e-06	7.1e-09	-3.61568e-06	1.472e-08	-5.53031e-06	1.1e-08		-3.81775e-06	9.84e-09	-6.30406e-06	-7.55e-09	-1.9936e-06	-3.46e-09	-2.06203e-06	3.39e-09	-2.33363e-06	6e-10		-7.67764e-06	-7.72e-11	-5.15041e-06	6.305e-09	-5.83143e-06	7e-10
-4.86857e-06	-2.93e-09	-4.8608e-06	-3.7e-10	-4.49376e-06	-6.16158e-11	-5.84984e-06	-8.322e-09	-5.51956e-06	-8.93e-10		-2.6739e-06	-1.1666e-10	-4.56608e-06	-1.4e-09	-5.463e-06	5e-10	-6.33979e-06	4.059e-07	-6.67323e-06	-2.056e-08		-1.82444e-06	-2.76e-09	-4.80552e-06	1.424e-08	-3.058e-06	7.1e-09	-3.61573e-06	1.479e-08	-5.53062e-06	1.15e-08		-3.81788e-06	9.94e-09	-6.30389e-06	-7.69e-09	-1.99371e-06	-3.32e-09	-2.06205e-06	3.43e-09	-2.33356e-06	5e-10		-7.67769e-06	4.04e-11	-5.15055e-06	6.722e-09	-5.83155e-06	1e-09
-4.86847e-06	-3.13e-09	-4.86093e-06	-1e-10	-4.49283e-06	-1.6353e-11	-5.84987e-06	-8.263e-09	-5.5196e-06	-8.17e-10		-2.67298e-06	-6.36e-11	-4.56608e-06	-1.4e-09	-5.46299e-06	4.6e-10	-6.34079e-06	4.099e-07	-6.67315e-06	-2.092e-08		-1.82454e-06	-2.5e-09	-4.80517e-06	1.367e-08	-3.05793e-06	7e-09	-3.61573e-06	1.479e-08	-5.53056e-06	1.14e-08		-3.81788e-06	9.94e-09	-6.30408e-06	-7.54e-09	-1.99374e-06	-3.28e-09	-2.06202e-06	3.37e-09	-2.32363e-06	6e-10		-7.67766e-06	-2.68e-11	-5.15046e-06	6.455e-09	-5.83151e-06	9e-10
-4.86841e-06	-3.25e-09	-4.86091e-06	-1.3e-10	-4.49187e-06	-9.23267e-12	-5.84977e-06	-8.477e-09	-5.51953e-06	-9.556e-10		-2.67198e-06	-9.375e-11	-4.56603e-06	-1.6e-09	-5.46296e-06	3.4e-10	-6.33829e-06	3.999e-07	-6.67321e-06	-2.066e-08		-1.82442e-06	-2.82e-09	-4.80567e-06	1.447e-08	-3.05813e-06	7.3e-09	-3.61565e-06	1.468e-08	-5.53069e-06	1.16e-08		-3.818e-06	1.004e-08	-6.30403e-06	-7.58e-09	-1.99365e-06	-3.39e-09	-2.062e-06	3.34e-09	-2.3235e-06	4e-10		-7.67766e-06	-2.68e-11	-5.15044e-06	6.372e-09	-5.83159e-06	1.1e-09
-4.86849e-06	-3.09e-09	-4.86081e-06	-3.4e-10	-4.49083e-06	-8.85351e-11	-5.84978e-06	-8.45e-09	-5.51949e-06	-1.0509e-09		-2.67093e-06	-1.8053e-10	-4.55623e-06	-8e-10	-5.46296e-06	3.4e-10	-6.33854e-06	4.009e-07	-6.67321e-06	-2.068e-08		-1.82443e-06	-2.79e-09	-4.80534e-06	1.394e-08	-3.0582e-06	7.4e-09	-3.61575e-06	1.482e-08	-5.53081e-06	1.18e-08		-3.81812e-06	1.014e-08	-6.30404e-06	-7.57e-09	-1.99347e-06	-3.62e-09	-2.0621e-06	3.5e-09	-2.32356e-06	5e-10		-7.67765e-06	-5.2e-11	-5.1505e-06	6.5847e-09	-5.83159e-06	1.1e-09
-4.86847e-06	-3.14e-09	-4.8608e-06	-3.6e-10	-4.48988e-06	-5.52879e-11	-5.84978e-06	-8.454e-09	-5.51953e-06	-9.731e-10		-2.66993e-06	-2.019e-10	-4.55613e-06	-1.2e-09	-5.46303e-06	6.1e-10	-6.33829e-06	3.999e-07	-6.67314e-06	-2.093e-08		-1.82445e-06	-2.74e-09	-4.80537e-06	1.4e-08	-3.05813e-06	7.3e-09	-3.61569e-06	1.473e-08	-5.53062e-06	1.15e-08		-3.818e-06	1.004e-08	-6.30424e-06	-7.41e-09	-1.99338e-06	-3.73e-09	-2.06198e-06	3.31e-09	-2.32356e-06	5e-10		-7.67762e-06	-1.192e-10	-5.15043e-06	6.339e-09	-5.83155e-06	1e-09
-4.86852e-06	-3.03e-09	-4.86085e-06	-2.6e-10	-4.48895e-06	-7.2969e-12	-5.84975e-06	-8.503e-09	-5.51945e-06	-1.128e-09		-2.66883e-06	-3.4511e-10	-4.55615e-06	-1.1e-09	-5.46298e-06	4.3e-10	-6.33654e-06	3.929e-07	-6.67314e-06	-2.096e-08		-1.82447e-06	-2.68e-09	-4.8052e-06	1.372e-08	-3.05787e-06	6.9e-09	-3.61553e-06	1.449e-08	-5.53087e-06	1.19e-08		-3.81775e-06	9.84e-09	-6.30464e-06	-7.09e-09	-1.99349e-06	-3.59e-09	-2.05208e-06	3.48e-09	-2.32363e-06	6e-10		-7.6776e-06	-1.864e-10	-5.15046e-06	6.454e-09	-5.83159e-06	1.1e-09
-4.86854e-06	-2.99e-09	-4.86088e-06	-2e-10	-4.48788e-06	-1.1109e-10	-5.84976e-06	-8.496e-09	-5.51958e-06	-8.69e-10		-2.66804e-06	-1.4488e-10	-4.5562e-06	-9e-10	-5.46304e-06	6.6e-10	-6.33629e-06	3.919e-07	-6.67304e-06	-2.134e-08		-1.82449e-06	-2.64e-09	-4.80529e-06	1.386e-08	-3.05773e-06	6.7e-09	-3.61561e-06	1.462e-08	-5.53062e-06	1.15e-08		-3.81762e-06	9.74e-09	-6.30436e-06	-7.31e-09	-1.99345e-06	-3.65e-09	-2.052e-06	3.34e-09	-2.32363e-06	6e-10		-7.67763e-06	-1.108e-10	-5.1505e-06	6.56e-09	-5.83159e-06	1.1e-09
-4.86853e-06	-3.02e-09	-4.8608e-06	-3.5e-10	-4.4869e-06	-1.20456e-10	-5.84982e-06	-8.363e-09	-5.51952e-06	-9.748e-10		-2.6671e-06	-1.0343e-10	-4.55615e-06	-1.1e-09	-5.46301e-06	5.5e-10	-6.33504e-06	3.869e-07	-6.67317e-06	-2.082e-08		-1.82446e-06	-2.72e-09	-4.80557e-06	1.431e-08	-3.05787e-06	6.9e-09	-3.6157e-06	1.475e-08	-5.53062e-06	1.15e-08		-3.81775e-06	9.84e-09	-6.30441e-06	-7.27e-09	-1.99325e-06	-3.89e-09	-2.0521e-06	3.51e-09	-2.32369e-06	7e-10		-7.67767e-06	-1e-11	-5.15048e-06	6.5006e-09	-5.83155e-06	1e-09
-4.86865e-06	-2.76e-09	-4.86075e-06	-4.6e-10	-4.48596e-06	-8.63656e-11	-5.84987e-06	-8.276e-09	-5.5195e-06	-1.0325e-09		-2.66616e-06	-7.868e-11	-4.55625e-06	-7e-10	-5.46295e-06	3e-10	-6.33454e-06	3.849e-07	-6.67309e-06	-2.113e-08		-1.8244e-06	-2.87e-09	-4.80543e-06	1.409e-08	-3.05787e-06	6.9e-09	-3.61559e-06	1.458e-08	-5.53056e-06	1.14e-08		-3.81762e-06	9.74e-09	-6.30416e-06	-7.47e-09	-1.9934e-06	-3.71e-09	-2.052e-06	3.34e-09	-2.32363e-06	6e-10		-7.67769e-06	4.88e-11	-5.1505e-06	6.56025e-09	-5.83151e-06	9e-10
-4.86852e-06	-3.03e-09	-4.86077e-06	-4.2e-10	-4.48508e-06	6.0611e-12	-5.8499e-06	-8.209e-09	-5.51955e-06	-9.218e-10		-2.66516e-06	-1.0162e-10	-4.55623e-06	-8e-10	-5.46301e-06	5.5e-10	-6.31879e-06	3.219e-07	-6.67329e-06	-2.034e-08		-1.8245e-06	-2.61e-09	-4.80527e-06	1.384e-08	-3.058e-06	7.1e-09	-3.61553e-06	1.45e-08	-5.53069e-06	1.16e-08		-3.81762e-06	9.74e-09	-6.30398e-06	-7.62e-09	-1.99354e-06	-3.53e-09	-2.05205e-06	3.43e-09	-2.32363e-06	6e-10		-7.67762e-06	-1.36e-10	-5.15046e-06	6.446e-09	-5.83155e-06	1e-09
-4.85854e-06	-3e-09	-4.85085e-06	-2.5e-10	-4.4841e-06	4.10685e-12	-5.83971e-06	-8.592e-09	-5.50962e-06	-7.85e-10		-2.66396e-06	-3.5514e-10	-4.55625e-06	-7e-10	-5.45299e-06	4.7e-10	-6.30679e-06	3.139e-07	-6.66324e-06	-2.053e-08		-1.81446e-06	-2.72e-09	-4.79528e-06	1.385e-08	-3.04813e-06	7.3e-09	-3.60555e-06	1.452e-08	-5.52031e-06	1.1e-08		-3.8075e-06	9.64e-09	-6.29353e-06	-7.98e-09	-1.98357e-06	-3.49e-09	-2.05207e-06	3.45e-09	-2.32363e-06	6e-10		-7.66763e-06	-1.024e-10	-5.14043e-06	6.342e-09	-5.82151e-06	9e-10
-4.85852e-06	-3.04e-09	-4.85083e-06	-2.9e-10	-4.4831e-06	-2.20081e-11	-5.83974e-06	-8.529e-09	-5.50949e-06	-1.042e-09		-2.66309e-06	-2.3514e-10	-4.55618e-06	-1e-09	-5.45299e-06	4.8e-10	-6.30629e-06	3.119e-07	-6.66318e-06	-2.079e-08		-1.81443e-06	-2.79e-09	-4.79541e-06	1.406e-08	-3.04793e-06	7e-09	-3.60563e-06	1.465e-08	-5.52025e-06	1.09e-08		-3.8075e-06	9.64e-09	-6.2923e-06	-8.96e-09	-1.98354e-06	-3.53e-09	-2.05202e-06	3.37e-09	-2.31362e-06	6e-10		-7.66759e-06	-2.116e-10	-5.14042e-06	6.313e-09	-5.82155e-06	1e-09
-4.85856e-06	-2.95e-09	-4.8508e-06	-3.5e-10	-4.48199e-06	-1.64772e-10	-5.83977e-06	-8.47e-09	-5.50948e-06	-1.076e-09		-2.66225e-06	-9.39e-11	-4.55615e-06	-1.1e-09	-5.45301e-06	5.6e-10	-6.30329e-06	2.999e-07	-6.66326e-06	-2.045e-08		-1.8145e-06	-2.62e-09	-4.79571e-06	1.454e-08	-3.04813e-06	7.3e-09	-3.60563e-06	1.464e-08	-5.52031e-06	1.1e-08		-3.8075e-06	9.64e-09	-6.29284e-06	-8.53e-09	-1.98344e-06	-3.66e-09	-2.05207e-06	3.45e-09	-2.31369e-06	7e-10		-7.66758e-06	-2.368e-10	-5.1405e-06	6.57421e-09	-5.82155e-06	1e-09
-4.85852e-06	-3.04e-09	-4.85079e-06	-3.9e-10	-4.48107e-06	-1.14651e-10	-5.83973e-06	-8.544e-09	-5.50948e-06	-1.0634e-09		-2.6613e-06	-7.017e-11	-4.54622e-06	-8e-10	-5.45297e-06	3.7e-10	-6.30154e-06	2.929e-07	-6.66322e-06	-2.062e-08		-1.81448e-06	-2.65e-09	-4.79566e-06	1.445e-08	-3.04807e-06	7.2e-09	-3.60569e-06	1.473e-08	-5.5205e-06	1.13e-08		-3.80738e-06	9.54e-09	-6.29254e-06	-8.77e-09	-1.98347e-06	-3.62e-09	-2.05194e-06	3.24e-09	-2.31362e-06	6e-10		-7.66761e-06	-1.528e-10	-5.14047e-06	6.4904e-09	-5.82151e-06	9e-10
-4.85853e-06	-3.01e-09	-4.85089e-06	-1.7e-10	-4.48017e-06	-3.41825e-11	-5.83969e-06	-8.643e-09	-5.50941e-06	-1.218e-09		-2.66021e-06	-1.8986e-10	-4.54617e-06	-1e-09	-5.45299e-06	4.6e-10	-6.29904e-06	2.829e-07	-6.66329e-06	-2.033e-08		-1.81438e-06	-2.92e-09	-4.79572e-06	1.455e-08	-3.04787e-06	6.9e-09	-3.60564e-06	1.466e-08	-5.52025e-06	1.09e-08		-3.80738e-06	9.54e-09	-6.29245e-06	-8.84e-09	-1.98345e-06	-3.65e-09	-2.05216e-06	3.61e-09	-2.31362e-06	6e-10		-7.66759e-06	-1.948e-10	-5.14038e-06	6.21e-09	-5.82155e-06	1e-09
-4.85849e-06	-3.09e-09	-4.8508e-06	-3.5e-10	-4.47925e-06	1.98256e-11	-5.83977e-06	-8.478e-09	-5.50942e-06	-1.194e-09		-2.65932e-06	-1.0194e-10	-4.54607e-06	-1.4e-09	-5.45298e-06	4.2e-10	-6.29879e-06	2.819e-07	-6.6632e-06	-2.07e-08		-1.81447e-06	-2.68e-09	-4.79578e-06	1.465e-08	-3.0478e-06	6.8e-09	-3.60567e-06	1.471e-08	-5.52025e-06	1.09e-08		-3.8075e-06	9.64e-09	-6.29284e-06	-8.53e-09	-1.98343e-06	-3.67e-09	-2.04207e-06	3.46e-09	-2.31362e-06	6e-10		-7.66762e-06	-1.276e-10	-5.14043e-06	6.361e-09	-5.82155e-06	1e-09
-4.85856e-06	-2.95e-09	-4.85083e-06	-3e-10	-4.4782e-06	-5.78215e-11	-5.83978e-06	-8.449e-09	-5.50945e-06	-1.118e-09		-2.65833e-06	-1.2289e-10	-4.54612e-06	-1.2e-09	-5.45301e-06	5.3e-10	-6.29779e-06	2.779e-07	-6.66332e-06	-2.021e-08		-1.81452e-06	-2.56e-09	-4.7957e-06	1.452e-08	-3.04793e-06	7e-09	-3.60571e-06	1.476e-08	-5.52044e-06	1.12e-08		-3.80738e-06	9.54e-09	-6.29417e-06	-7.46e-09	-1.98367e-06	-3.37e-09	-2.04202e-06	3.37e-09	-2.31369e-06	7e-10		-7.6676e-06	-1.78e-10	-5.1404e-06	6.255e-09	-5.82155e-06	1e-09
-4.85851e-06	-3.05e-09	-4.85082e-06	-3.2e-10	-4.47721e-06	-8.27223e-11	-5.8398e-06	-8.41e-09	-5.50954e-06	-9.331e-10		-2.65753e-06	5.427e-11	-4.54625e-06	-7e-10	-5.45298e-06	4.3e-10	-6.29679e-06	2.739e-07	-6.66326e-06	-2.048e-08		-1.81449e-06	-2.64e-09	-4.79531e-06	1.39e-08	-3.04807e-06	7.2e-09	-3.60569e-06	1.474e-08	-5.52037e-06	1.11e-08		-3.80738e-06	9.54e-09	-6.29386e-06	-7.71e-09	-1.98347e-06	-3.62e-09	-2.04201e-06	3.36e-09	-2.31362e-06	6e-10		-7.6677e-06	7.4e-11	-5.14044e-06	6.384e-09	-5.82155e-06	1e-09
-4.8585e-06	-3.07e-09	-4.85088e-06	-2e-10	-4.47621e-06	-1.09964e-10	-5.83984e-06	-8.319e-09	-5.50948e-06	-1.0577e-09		-2.65642e-06	-8.708e-11	-4.54625e-06	-7e-10	-5.45297e-06	3.6e-10	-6.29729e-06	2.759e-07	-6.66331e-06	-2.026e-08		-1.81447e-06	-2.68e-09	-4.79563e-06	1.441e-08	-3.04813e-06	7.3e-09	-3.60574e-06	1.481e-08	-5.52031e-06	1.1e-08		-3.80738e-06	9.54e-09	-6.29349e-06	-8.01e-09	-1.98353e-06	-3.54e-09	-2.04204e-06	3.4e-09	-2.31356e-06	5e-10		-7.66768e-06	1.52e-11	-5.14048e-06	6.5042e-09	-5.82151e-06	9e-10
-4.85856e-06	-2.95e-09	-4.85085e-06	-2.6e-10	-4.4753e-06	-4.19516e-11	-5.83987e-06	-8.258e-09	-5.50948e-06	-1.0745e-09		-2.65548e-06	-5.543e-11	-4.5462e-06	-9e-10	-5.45299e-06	4.5e-10	-6.29529e-06	2.679e-07	-6.66327e-06	-2.042e-08		-1.81448e-06	-2.65e-09	-4.79569e-06	1.451e-08	-3.0482e-06	7.4e-09	-3.60567e-06	1.471e-08	-5.52031e-06	1.1e-08		-3.8075e-06	9.64e-09	-6.29326e-06	-8.19e-09	-1.98365e-06	-3.4e-09	-2.04211e-06	3.52e-09	-2.31362e-06	6e-10		-7.66767e-06	-1.6e-12	-5.14047e-06	6.4833e-09	-5.82147e-06	8e-10
-4.84858e-06	-2.92e-09	-4.84079e-06	-3.8e-10	-4.47437e-06	-2.67975e-12	-5.82979e-06	-8.434e-09	-5.49944e-06	-1.15e-09		-2.65446e-06	-1.0947e-10	-4.54622e-06	-8e-10	-5.44295e-06	3.1e-10	-6.28704e-06	2.749e-07	-6.65321e-06	-2.065e-08		-1.80447e-06	-2.68e-09	-4.78538e-06	1.401e-08	-3.03837e-06	7.65e-09	-3.59581e-06	1.492e-08	-5.51056e-06	1.14e-08		-3.7975e-06	9.64e-09	-6.28438e-06	-7.3e-09	-1.97349e-06	-3.6e-09	-2.04206e-06	3.44e-09	-2.31362e-06	6e-10		-7.65765e-06	-6.04e-11	-5.13034e-06	6.088e-09	-5.81151e-06	9e-10
-4.84859e-06	-2.89e-09	-4.84078e-06	-4.1e-10	-4.47334e-06	-4.99469e-11	-5.82976e-06	-8.499e-09	-5.49951e-06	-1.0143e-09		-2.65344e-06	-1.5211e-10	-4.54607e-06	-1.4e-09	-5.44299e-06	4.8e-10	-6.28904e-06	2.829e-07	-6.65339e-06	-1.994e-08		-1.80452e-06	-2.57e-09	-4.78527e-06	1.384e-08	-3.03793e-06	7e-09	-3.59589e-06	1.504e-08	-5.51025e-06	1.09e-08		-3.79762e-06	9.74e-09	-6.28398e-06	-7.62e-09	-1.97364e-06	-3.41e-09	-2.04209e-06	3.49e-09	-2.30362e-06	6e-10		-7.65771e-06	9.92e-11	-5.13038e-06	6.193e-09	-5.81147e-06	8e-10
-4.84859e-06	-2.9e-09	-4.84086e-06	-2.4e-10	-4.47239e-06	-3.16196e-11	-5.82972e-06	-8.575e-09	-5.4995e-06	-1.0164e-09		-2.65248e-06	-1.3484e-10	-4.54617e-06	-1e-09	-5.44299e-06	4.6e-10	-6.28979e-06	2.859e-07	-6.65321e-06	-2.064e-08		-1.80448e-06	-2.65e-09	-4.78534e-06	1.395e-08	-3.03793e-06	7e-09	-3.59581e-06	1.492e-08	-5.51019e-06	1.08e-08		-3.79762e-06	9.74e-09	-6.28451e-06	-7.19e-09	-1.97367e-06	-3.37e-09	-2.04204e-06	3.4e-09	-2.3035e-06	4e-10		-7.6577e-06	7.4e-11	-5.13033e-06	6.048e-09	-5.81135e-06	5e-10
-4.8486e-06	-2.87e-09	-4.84081e-06	-3.3e-10	-4.47141e-06	-4.2257e-11	-5.82984e-06	-8.335e-09	-5.4995e-06	-1.0203e-09		-2.65151e-06	-1.4036e-10	-4.54607e-06	-1.4e-09	-5.44296e-06	3.5e-10	-6.29004e-06	2.869e-07	-6.65345e-06	-1.969e-08		-1.80449e-06	-2.63e-09	-4.78547e-06	1.415e-08	-3.038e-06	7.1e-09	-3.59568e-06	1.472e-08	-5.50969e-06	1e-08		-3.7975e-06	9.64e-09	-6.28438e-06	-7.3e-09	-1.97365e-06	-3.39e-09	-2.04201e-06	3.36e-09	-2.30362e-06	6e-10		-7.65776e-06	2.168e-10	-5.13028e-06	5.889e-09	-5.81155e-06	1e-09
-4.84862e-06	-2.83e-09	-4.84074e-06	-4.9e-10	-4.47046e-06	-1.65747e-11	-5.82981e-06	-8.385e-09	-5.4994e-06	-1.235e-09		-2.65049e-06	-1.9087e-10	-4.5361e-06	-1.3e-09	-5.44296e-06	3.4e-10	-6.21744e-06	-3.5e-09	-6.65327e-06	-2.04e-08		-1.80457e-06	-2.44e-09	-4.78541e-06	1.405e-08	-3.03767e-06	6.6e-09	-3.59567e-06	1.47e-08	-5.50944e-06	9.6e-09		-3.79737e-06	9.54e-09	-6.28426e-06	-7.39e-09	-1.97361e-06	-3.44e-09	-2.04214e-06	3.57e-09	-2.30362e-06	6e-10		-7.65772e-06	1.16e-10	-5.13032e-06	6.005e-09	-5.81163e-06	1.2e-09
-4.84852e-06	-3.03e-09	-4.84083e-06	-2.9e-10	-4.46942e-06	-8.51765e-11	-5.82974e-06	-8.537e-09	-5.49938e-06	-1.263e-09		-2.64963e-06	-5.872e-11	-4.5362e-06	-9e-10	-5.44307e-06	7.7e-10	-6.21746e-06	-3.4e-09	-6.65335e-06	-2.009e-08		-1.8046e-06	-2.37e-09	-4.78546e-06	1.413e-08	-3.03813e-06	7.3e-09	-3.59564e-06	1.466e-08	-5.50931e-06	9.4e-09		-3.79725e-06	9.44e-09	-6.28429e-06	-7.37e-09	-1.97357e-06	-3.49e-09	-2.03205e-06	3.43e-09	-2.30362e-06	6e-10		-7.65772e-06	1.16e-10	-5.13034e-06	6.081e-09	-5.81159e-06	1.1e-09
-4.84852e-06	-3.04e-09	-4.8409e-06	-1.5e-10	-4.46845e-06	-8.0992e-11	-5.82971e-06	-8.604e-09	-5.49947e-06	-1.0897e-09		-2.64859e-06	-1.3651e-10	-4.53615e-06	-1.1e-09	-5.44302e-06	5.8e-10	-6.21746e-06	-3.4e-09	-6.6533e-06	-2.029e-08		-1.80445e-06	-2.73e-09	-4.78549e-06	1.419e-08	-3.03827e-06	7.5e-09	-3.59576e-06	1.484e-08	-5.50912e-06	9.1e-09		-3.79713e-06	9.34e-09	-6.28469e-06	-7.05e-09	-1.97366e-06	-3.38e-09	-2.0321e-06	3.51e-09	-2.30356e-06	5e-10		-7.65765e-06	-6.04e-11	-5.13041e-06	6.288e-09	-5.81151e-06	9e-10
-4.84856e-06	-2.96e-09	-4.84093e-06	-1e-10	-4.46747e-06	-9.03882e-11	-5.82982e-06	-8.379e-09	-5.49953e-06	-9.566e-10		-2.64754e-06	-2.2812e-10	-4.53617e-06	-1e-09	-5.44293e-06	2.4e-10	-6.21746e-06	-3.4e-09	-6.65329e-06	-2.033e-08		-1.8045e-06	-2.6e-09	-4.78567e-06	1.447e-08	-3.03813e-06	7.3e-09	-3.59549e-06	1.443e-08	-5.509e-06	8.9e-09		-3.79713e-06	9.34e-09	-6.28459e-06	-7.13e-09	-1.97353e-06	-3.55e-09	-2.03207e-06	3.46e-09	-2.30356e-06	5e-10		-7.65767e-06	-1e-11	-5.13042e-06	6.316e-09	-5.81151e-06	9e-10
-4.8486e-06	-2.86e-09	-4.84081e-06	-3.3e-10	-4.46655e-06	-2.70426e-11	-5.8298e-06	-8.409e-09	-5.49948e-06	-1.0633e-09		-2.64671e-06	-6.287e-11	-4.5361e-06	-1.3e-09	-5.44299e-06	4.6e-10	-6.21739e-06	-3.7e-09	-6.65339e-06	-1.995e-08		-1.80457e-06	-2.43e-09	-4.78534e-06	1.395e-08	-3.03813e-06	7.3e-09	-3.59549e-06	1.444e-08	-5.50887e-06	8.7e-09		-3.797e-06	9.24e-09	-6.28406e-06	-7.55e-09	-1.97357e-06	-3.5e-09	-2.03207e-06	3.45e-09	-2.30362e-06	6e-10		-7.65779e-06	3.092e-10	-5.13032e-06	6.024e-09	-5.81155e-06	1e-09
-4.84852e-06	-3.03e-09	-4.84084e-06	-2.7e-10	-4.46554e-06	-7.45641e-11	-5.82976e-06	-8.49e-09	-5.49941e-06	-1.208e-09		-2.64569e-06	-1.2084e-10	-4.53615e-06	-1.1e-09	-5.44296e-06	3.3e-10	-6.21751e-06	-3.2e-09	-6.65323e-06	-2.059e-08		-1.80458e-06	-2.42e-09	-4.78586e-06	1.478e-08	-3.038e-06	7.1e-09	-3.59563e-06	1.464e-08	-5.50894e-06	8.8e-09		-3.79713e-06	9.34e-09	-6.284e-06	-7.6e-09	-1.97358e-06	-3.48e-09	-2.03211e-06	3.53e-09	-2.30362e-06	6e-10		-7.65778e-06	2.84e-10	-5.13039e-06	6.236e-09	-5.81155e-06	1e-09
-4.83855e-06	-2.98e-09	-4.8308e-06	-3.7e-10	-4.46453e-06	-1.19793e-10	-5.81979e-06	-8.44e-09	-5.48944e-06	-1.158e-09		-2.64467e-06	-1.7527e-10	-4.53607e-06	-1.4e-09	-5.43297e-06	3.9e-10	-6.20739e-06	-3.7e-09	-6.64344e-06	-1.975e-08		-1.79449e-06	-2.63e-09	-4.77543e-06	1.409e-08	-3.028e-06	7.1e-09	-3.58555e-06	1.453e-08	-5.49875e-06	8.5e-09		-3.78713e-06	9.34e-09	-6.27423e-06	-7.42e-09	-1.96358e-06	-3.48e-09	-2.03203e-06	3.39e-09	-2.30356e-06	5e-10		-7.64776e-06	2.168e-10	-5.12042e-06	6.314e-09	-5.80159e-06	1.1e-09
-4.83854e-06	-2.99e-09	-4.83075e-06	-4.6e-10	-4.46361e-06	-5.77693e-11	-5.81981e-06	-8.38e-09	-5.48946e-06	-1.113e-09		-2.6437e-06	-1.7309e-10	-4.53607e-06	-1.4e-09	-5.43287e-06	-3e-11	-6.20746e-06	-3.4e-09	-6.64329e-06	-2.035e-08		-1.79457e-06	-2.44e-09	-4.7754e-06	1.404e-08	-3.02807e-06	7.2e-09	-3.58531e-06	1.416e-08	-5.49875e-06	8.5e-09		-3.78737e-06	9.54e-09	-6.27459e-06	-7.13e-09	-1.96351e-06	-3.57e-09	-2.03214e-06	3.57e-09	-2.29362e-06	6e-10		-7.64774e-06	1.748e-10	-5.12045e-06	6.414e-09	-5.80147e-06	8e-10
-4.83856e-06	-2.95e-09	-4.83077e-06	-4.2e-10	-4.46263e-06	-6.03952e-11	-5.81979e-06	-8.427e-09	-5.48947e-06	-1.0811e-09		-2.64269e-06	-2.0132e-10	-4.53612e-06	-1.2e-09	-5.43281e-06	-2.8e-10	-6.20739e-06	-3.7e-09	-6.6434e-06	-1.989e-08		-1.79463e-06	-2.28e-09	-4.77552e-06	1.424e-08	-3.02813e-06	7.3e-09	-3.58535e-06	1.423e-08	-5.49869e-06	8.4e-09		-3.78725e-06	9.44e-09	-6.27513e-06	-6.7e-09	-1.96357e-06	-3.49e-09	-2.03201e-06	3.36e-09	-2.29362e-06	6e-10		-7.64767e-06	-1.6e-12	-5.1205e-06	6.57125e-09	-5.80151e-06	9e-10
-4.83862e-06	-2.82e-09	-4.83067e-06	-6.2e-10	-4.46166e-06	-6.78448e-11	-5.81978e-06	-8.444e-09	-5.48941e-06	-1.215e-09		-2.64182e-06	-9.656e-11	-4.53617e-06	-1e-09	-5.43288e-06	0	-6.20744e-06	-3.5e-09	-6.64337e-06	-2.001e-08		-1.79447e-06	-2.68e-09	-4.77516e-06	1.365e-08	-3.02827e-06	7.5e-09	-3.58579e-06	1.489e-08	-5.49894e-06	8.8e-09		-3.78713e-06	9.34e-09	-6.27505e-06	-6.76e-09	-1.96365e-06	-3.4e-09	-2.0321e-06	3.51e-09	-2.29362e-06	6e-10		-7.64771e-06	1.076e-10	-5.12039e-06	6.228e-09	-5.80163e-06	1.2e-09
-4.83849e-06	-3.09e-09	-4.83079e-06	-3.8e-10	-4.46063e-06	-1.23137e-10	-5.81975e-06	-8.511e-09	-5.48945e-06	-1.128e-09		-2.64092e-06	-2.203e-11	-4.52615e-06	-1.1e-09	-5.43293e-06	2e-10	-6.20739e-06	-3.7e-09	-6.64339e-06	-1.995e-08		-1.79454e-06	-2.5e-09	-4.77532e-06	1.391e-08	-3.02807e-06	7.2e-09	-3.58568e-06	1.472e-08	-5.49894e-06	8.8e-09		-3.78725e-06	9.44e-09	-6.27554e-06	-6.37e-09	-1.96358e-06	-3.48e-09	-2.03213e-06	3.55e-09	-2.29362e-06	6e-10		-7.6477e-06	8.24e-11	-5.12042e-06	6.321e-09	-5.80155e-06	1e-09
-4.83849e-06	-3.1e-09	-4.83089e-06	-1.8e-10	-4.45974e-06	-3.53357e-11	-5.81979e-06	-8.432e-09	-5.48947e-06	-1.0768e-09		-2.63993e-06	-3.431e-11	-4.5262e-06	-9e-10	-5.43301e-06	5.5e-10	-6.20739e-06	-3.7e-09	-6.64343e-06	-1.978e-08		-1.7946e-06	-2.37e-09	-4.77527e-06	1.383e-08	-3.0282e-06	7.4e-09	-3.58575e-06	1.483e-08	-5.49894e-06	8.8e-09		-3.7875e-06	9.64e-09	-6.27602e-06	-5.98e-09	-1.96348e-06	-3.61e-09	-2.02199e-06	3.32e-09	-2.29362e-06	6e-10		-7.64771e-06	9.92e-11	-5.12051e-06	6.5888e-09	-5.80159e-06	1.1e-09
-4.83856e-06	-2.95e-09	-4.83069e-06	-5.8e-10	-4.45876e-06	-3.89637e-11	-5.81983e-06	-8.352e-09	-5.48946e-06	-1.102e-09		-2.63886e-06	-1.3492e-10	-4.52623e-06	-8e-10	-5.43304e-06	6.4e-10	-6.20744e-06	-3.5e-09	-6.64338e-06	-1.997e-08		-1.7945e-06	-2.62e-09	-4.77514e-06	1.363e-08	-3.0278e-06	6.8e-09	-3.58554e-06	1.451e-08	-5.49894e-06	8.8e-09		-3.78737e-06	9.54e-09	-6.2754e-06	-6.48e-09	-1.96343e-06	-3.67e-09	-2.02214e-06	3.58e-09	-2.29369e-06	7e-10		-7.6477e-06	6.56e-11	-5.12043e-06	6.365e-09	-5.80151e-06	9e-10
-4.83848e-06	-3.12e-09	-4.8307e-06	-5.6e-10	-4.45784e-06	1.00674e-11	-5.81974e-06	-8.536e-09	-5.48953e-06	-9.571e-10		-2.63797e-06	-5.03e-11	-4.5262e-06	-9e-10	-5.4329e-06	1e-10	-6.20741e-06	-3.6e-09	-6.64348e-06	-1.957e-08		-1.7945e-06	-2.62e-09	-4.77522e-06	1.375e-08	-3.02793e-06	7e-09	-3.58578e-06	1.487e-08	-5.49906e-06	9e-09		-3.78737e-06	9.54e-09	-6.27544e-06	-6.45e-09	-1.96344e-06	-3.66e-09	-2.02213e-06	3.55e-09	-2.29362e-06	6e-10		-7.64774e-06	1.748e-10	-5.12041e-06	6.299e-09	-5.80155e-06	1e-09
-4.83849e-06	-3.1e-09	-4.8308e-06	-3.5e-10	-4.4568e-06	-5.84986e-11	-5.81977e-06	-8.462e-09	-5.48946e-06	-1.105e-09		-2.63703e-06	-1.681e-11	-4.52615e-06	-1.1e-09	-5.43304e-06	6.6e-10	-6.20746e-06	-3.4e-09	-6.64335e-06	-2.009e-08		-1.79453e-06	-2.54e-09	-4.77531e-06	1.39e-08	-3.028e-06	7.1e-09	-3.58575e-06	1.482e-08	-5.49931e-06	9.4e-09		-3.78725e-06	9.44e-09	-6.27469e-06	-7.05e-09	-1.96337e-06	-3.74e-09	-2.02219e-06	3.66e-09	-2.29356e-06	5e-10		-7.64777e-06	2.42e-10	-5.12036e-06	6.123e-09	-5.80155e-06	1e-09
-4.83853e-06	-3.01e-09	-4.83084e-06	-2.7e-10	-4.45575e-06	-1.35261e-10	-5.8198e-06	-8.408e-09	-5.48952e-06	-9.9028e-10		-2.63601e-06	-6.518e-11	-4.5262e-06	-9e-10	-5.43302e-06	5.8e-10	-6.20741e-06	-3.6e-09	-6.6434e-06	-1.99e-08		-1.79453e-06	-2.54e-09	-4.77507e-06	1.351e-08	-3.02807e-06	7.2e-09	-3.58566e-06	1.469e-08	-5.49919e-06	9.2e-09		-3.78725e-06	9.44e-09	-6.27476e-06	-6.99e-09	-1.96347e-06	-3.62e-09	-2.02208e-06	3.47e-09	-2.29356e-06	5e-10		-7.6477e-06	7.4e-11	-5.12045e-06	6.414e-09	-5.80155e-06	1e-09
-4.82847e-06	-3.14e-09	-4.82072e-06	-5.2e-10	-4.45485e-06	-6.09104e-11	-5.80975e-06	-8.518e-09	-5.47942e-06	-1.195e-09		-2.63508e-06	-2.169e-11	-4.52612e-06	-1.2e-09	-5.42298e-06	4e-10	-6.19744e-06	-3.5e-09	-6.63339e-06	-1.995e-08		-1.7846e-06	-2.35e-09	-4.76494e-06	1.33e-08	-3.01773e-06	6.7e-09	-3.57563e-06	1.465e-08	-5.48912e-06	9.1e-09		-3.77725e-06	9.44e-09	-6.26386e-06	-7.71e-09	-1.95339e-06	-3.72e-09	-2.02211e-06	3.53e-09	-2.29356e-06	5e-10		-7.63772e-06	1.16e-10	-5.1105e-06	6.5552e-09	-5.79155e-06	1e-09
-4.82848e-06	-3.11e-09	-4.82074e-06	-4.8e-10	-4.45383e-06	-1.16405e-10	-5.80978e-06	-8.443e-09	-5.47949e-06	-1.053e-09		-2.63408e-06	-4.805e-11	-4.5262e-06	-9e-10	-5.42301e-06	5.3e-10	-6.19746e-06	-3.4e-09	-6.63338e-06	-1.999e-08		-1.78461e-06	-2.34e-09	-4.76516e-06	1.365e-08	-3.01787e-06	6.9e-09	-3.57568e-06	1.472e-08	-5.489e-06	8.9e-09		-3.77737e-06	9.54e-09	-6.2635e-06	-8e-09	-1.95348e-06	-3.61e-09	-2.02221e-06	3.69e-09	-2.29362e-06	6e-10		-7.63771e-06	1.076e-10	-5.11043e-06	6.364e-09	-5.79155e-06	1e-09
-4.82847e-06	-3.14e-09	-4.82084e-06	-2.8e-10	-4.45291e-06	-5.46999e-11	-5.80975e-06	-8.504e-09	-5.47956e-06	-9.035e-10		-2.63295e-06	-2.193e-10	-4.52617e-06	-1e-09	-5.42296e-06	3.3e-10	-6.19744e-06	-3.5e-09	-6.63326e-06	-2.047e-08		-1.78455e-06	-2.48e-09	-4.76507e-06	1.351e-08	-3.01767e-06	6.6e-09	-3.57555e-06	1.452e-08	-5.489e-06	8.9e-09		-3.77725e-06	9.44e-09	-6.26374e-06	-7.81e-09	-1.95338e-06	-3.73e-09	-2.02211e-06	3.52e-09	-2.28356e-06	5e-10		-7.63778e-06	2.756e-10	-5.11043e-06	6.352e-09	-5.79155e-06	1e-09
-4.82851e-06	-3.06e-09	-4.82084e-06	-2.8e-10	-4.45188e-06	-1.15185e-10	-5.80978e-06	-8.443e-09	-5.47956e-06	-8.92e-10		-2.63215e-06	-3.539e-11	-4.5261e-06	-1.3e-09	-5.42294e-06	2.4e-10	-6.19749e-06	-3.3e-09	-6.63339e-06	-1.994e-08		-1.78454e-06	-2.51e-09	-4.76533e-06	1.393e-08	-3.01767e-06	6.6e-09	-3.57556e-06	1.454e-08	-5.48919e-06	9.2e-09		-3.77712e-06	9.34e-09	-6.26367e-06	-7.86e-09	-1.95341e-06	-3.7e-09	-2.02219e-06	3.66e-09	-2.28363e-06	6e-10		-7.63774e-06	1.664e-10	-5.11048e-06	6.5147e-09	-5.79159e-06	1.1e-09
-4.82851e-06	-3.05e-09	-4.82074e-06	-4.9e-10	-4.45098e-06	-4.48395e-11	-5.80983e-06	-8.35e-09	-5.47948e-06	-1.0754e-09		-2.63109e-06	-1.2722e-10	-4.5162e-06	-9e-10	-5.42285e-06	-1.1e-10	-6.19754e-06	-3.1e-09	-6.63347e-06	-1.962e-08		-1.78453e-06	-2.54e-09	-4.76532e-06	1.391e-08	-3.0176e-06	6.5e-09	-3.57606e-06	1.529e-08	-5.4895e-06	9.7e-09		-3.77688e-06	9.14e-09	-6.26362e-06	-7.9e-09	-1.95338e-06	-3.73e-09	-2.02205e-06	3.43e-09	-2.28356e-06	5e-10		-7.63771e-06	1.076e-10	-5.11056e-06	6.742e-09	-5.79155e-06	1e-09
-4.82848e-06	-3.12e-09	-4.82079e-06	-3.9e-10	-4.45001e-06	-4.51612e-11	-5.80981e-06	-8.38e-09	-5.47952e-06	-9.827e-10		-2.63014e-06	-1.019e-10	-4.51615e-06	-1.1e-09	-5.42296e-06	3.5e-10	-6.19741e-06	-3.6e-09	-6.63343e-06	-1.979e-08		-1.7846e-06	-2.36e-09	-4.76525e-06	1.38e-08	-3.01753e-06	6.4e-09	-3.57562e-06	1.463e-08	-5.48994e-06	1.04e-08		-3.77675e-06	9.04e-09	-6.26316e-06	-8.27e-09	-1.95354e-06	-3.53e-09	-2.02212e-06	3.54e-09	-2.28356e-06	5e-10		-7.63771e-06	9.92e-11	-5.11037e-06	6.151e-09	-5.79159e-06	1.1e-09
-4.82846e-06	-3.16e-09	-4.82086e-06	-2.3e-10	-4.44903e-06	-4.02734e-11	-5.80975e-06	-8.508e-09	-5.47952e-06	-9.9126e-10		-2.62919e-06	-7.348e-11	-4.51622e-06	-8e-10	-5.42293e-06	2.3e-10	-6.19746e-06	-3.4e-09	-6.63346e-06	-1.967e-08		-1.78449e-06	-2.64e-09	-4.76514e-06	1.363e-08	-3.01767e-06	6.6e-09	-3.57563e-06	1.465e-08	-5.49013e-06	1.07e-08		-3.777e-06	9.24e-09	-6.26282e-06	-8.54e-09	-1.95349e-06	-3.59e-09	-2.01211e-06	3.52e-09	-2.28363e-06	6e-10		-7.63772e-06	1.244e-10	-5.11041e-06	6.279e-09	-5.79151e-06	9e-10
-4.8285e-06	-3.08e-09	-4.8209e-06	-1.5e-10	-4.44803e-06	-7.48695e-11	-5.80988e-06	-8.246e-09	-5.47949e-06	-1.0499e-09		-2.62821e-06	-7.916e-11	-4.51615e-06	-1.1e-09	-5.42289e-06	8e-11	-6.19744e-06	-3.5e-09	-6.63349e-06	-1.955e-08		-1.78458e-06	-2.4e-09	-4.76511e-06	1.358e-08	-3.0176e-06	6.5e-09	-3.57548e-06	1.442e-08	-5.49075e-06	1.17e-08		-3.77712e-06	9.34e-09	-6.26265e-06	-8.68e-09	-1.95346e-06	-3.63e-09	-2.01214e-06	3.58e-09	-2.28356e-06	5e-10		-7.63765e-06	-6.04e-11	-5.11037e-06	6.176e-09	-5.79159e-06	1.1e-09
-4.8285e-06	-3.08e-09	-4.82083e-06	-2.9e-10	-4.44707e-06	-6.57613e-11	-5.80978e-06	-8.442e-09	-5.47951e-06	-1.00297e-09		-2.62724e-06	-8.522e-11	-4.51632e-06	-4e-10	-5.42279e-06	-3.5e-10	-6.19749e-06	-3.3e-09	-6.63349e-06	-1.953e-08		-1.78457e-06	-2.44e-09	-4.76512e-06	1.36e-08	-3.0176e-06	6.5e-09	-3.57557e-06	1.456e-08	-5.49106e-06	1.22e-08		-3.777e-06	9.24e-09	-6.26292e-06	-8.46e-09	-1.95338e-06	-3.73e-09	-2.0121e-06	3.5e-09	-2.28363e-06	6e-10		-7.63763e-06	-1.108e-10	-5.11036e-06	6.127e-09	-5.79151e-06	9e-10
-4.82854e-06	-3e-09	-4.82074e-06	-4.8e-10	-4.44607e-06	-8.63211e-11	-5.80979e-06	-8.43e-09	-5.47956e-06	-8.99e-10		-2.62621e-06	-1.4317e-10	-4.51627e-06	-6e-10	-5.42284e-06	-1.4e-10	-6.19744e-06	-3.5e-09	-6.63351e-06	-1.947e-08		-1.78457e-06	-2.44e-09	-4.76516e-06	1.366e-08	-3.01753e-06	6.4e-09	-3.57579e-06	1.488e-08	-5.49119e-06	1.24e-08		-3.777e-06	9.24e-09	-6.2638e-06	-7.76e-09	-1.95344e-06	-3.66e-09	-2.0121e-06	3.5e-09	-2.28356e-06	5e-10		-7.63766e-06	-1.84e-11	-5.11036e-06	6.133e-09	-5.79155e-06	1e-09
-4.82848e-06	-3.11e-09	-4.82092e-06	-1.1e-10	-4.44505e-06	-1.41264e-10	-5.80976e-06	-8.491e-09	-5.47956e-06	-8.96e-10		-2.62536e-06	-1.014e-11	-4.51625e-06	-7e-10	-5.42288e-06	0	-6.19746e-06	-3.4e-09	-6.63348e-06	-1.958e-08		-1.78452e-06	-2.55e-09	-4.7654e-06	1.404e-08	-3.0176e-06	6.5e-09	-3.5756e-06	1.46e-08	-5.49156e-06	1.3e-08		-3.777e-06	9.24e-09	-6.26365e-06	-7.88e-09	-1.95341e-06	-3.7e-09	-2.01217e-06	3.63e-09	-2.28356e-06	5e-10		-7.63769e-06	4.04e-11	-5.11041e-06	6.285e-09	-5.79151e-06	9e-10
-4.81852e-06	-3.03e-09	-4.81088e-06	-1.9e-10	-4.44416e-06	-5.20924e-11	-5.79985e-06	-8.305e-09	-5.46948e-06	-1.0572e-09		-2.62434e-06	-5.92e-11	-4.5162e-06	-9e-10	-5.41289e-06	4e-11	-6.18739e-06	-3.7e-09	-6.62364e-06	-1.895e-08		-1.77454e-06	-2.52e-09	-4.75543e-06	1.408e-08	-3.00747e-06	6.3e-09	-3.56586e-06	1.499e-08	-5.48156e-06	1.3e-08		-3.767e-06	9.24e-09	-6.25346e-06	-8.03e-09	-1.94335e-06	-3.77e-09	-2.01214e-06	3.57e-09	-2.2835e-06	4e-10		-7.62763e-06	-1.108e-10	-5.10035e-06	6.092e-09	-5.78155e-06	1e-09
-4.8185e-06	-3.07e-09	-4.81084e-06	-2.8e-10	-4.44316e-06	-8.38049e-11	-5.79974e-06	-8.53e-09	-5.46952e-06	-9.857e-10		-2.62341e-06	-2.287e-11	-4.5163e-06	-5e-10	-5.41285e-06	-9e-11	-6.18741e-06	-3.6e-09	-6.62343e-06	-1.978e-08		-1.77459e-06	-2.38e-09	-4.75537e-06	1.399e-08	-3.00793e-06	7e-09	-3.56577e-06	1.485e-08	-5.48194e-06	1.36e-08		-3.76687e-06	9.14e-09	-6.25372e-06	-7.82e-09	-1.94342e-06	-3.68e-09	-2.01214e-06	3.57e-09	-2.2735e-06	4e-10		-7.62766e-06	-2.68e-11	-5.10037e-06	6.156e-09	-5.78147e-06	8e-10
-4.81848e-06	-3.12e-09	-4.81084e-06	-2.8e-10	-4.44216e-06	-1.0613e-10	-5.79973e-06	-8.559e-09	-5.46954e-06	-9.4e-10		-2.62252e-06	7.665e-11	-4.5162e-06	-9e-10	-5.41283e-06	-1.7e-10	-6.18739e-06	-3.7e-09	-6.62355e-06	-1.932e-08		-1.77458e-06	-2.42e-09	-4.75499e-06	1.338e-08	-3.0078e-06	6.8e-09	-3.56584e-06	1.496e-08	-5.48213e-06	1.39e-08		-3.767e-06	9.24e-09	-6.25319e-06	-8.25e-09	-1.94338e-06	-3.73e-09	-2.01213e-06	3.56e-09	-2.2735e-06	4e-10		-7.62772e-06	1.16e-10	-5.10037e-06	6.164e-09	-5.78151e-06	9e-10
-4.81852e-06	-3.03e-09	-4.81096e-06	-3e-11	-4.44116e-06	-1.34214e-10	-5.79977e-06	-8.463e-09	-5.4695e-06	-1.0211e-09		-2.62144e-06	-4.29e-11	-4.51617e-06	-1e-09	-5.41289e-06	7e-11	-6.18744e-06	-3.5e-09	-6.62355e-06	-1.931e-08		-1.77458e-06	-2.4e-09	-4.75508e-06	1.352e-08	-3.00807e-06	7.2e-09	-3.56578e-06	1.487e-08	-5.48206e-06	1.38e-08		-3.767e-06	9.24e-09	-6.25258e-06	-8.74e-09	-1.9433e-06	-3.83e-09	-2.01219e-06	3.65e-09	-2.2735e-06	4e-10		-7.62772e-06	1.244e-10	-5.10037e-06	6.161e-09	-5.78159e-06	1.1e-09
-4.81847e-06	-3.13e-09	-4.81103e-06	1.2e-10	-4.44024e-06	-7.88073e-11	-5.79982e-06	-8.373e-09	-5.46958e-06	-8.59e-10		-2.62051e-06	-3.9e-13	-4.50623e-06	-8e-10	-5.41288e-06	3e-11	-6.18751e-06	-3.2e-09	-6.62349e-06	-1.953e-08		-1.77458e-06	-2.42e-09	-4.75526e-06	1.382e-08	-3.008e-06	7.1e-09	-3.56589e-06	1.504e-08	-5.48225e-06	1.41e-08		-3.767e-06	9.24e-09	-6.25263e-06	-8.7e-09	-1.94329e-06	-3.85e-09	-2.01214e-06	3.57e-09	-2.2735e-06	4e-10		-7.62768e-06	2.36e-11	-5.10044e-06	6.386e-09	-5.78159e-06	1.1e-09
-4.81849e-06	-3.1e-09	-4.8109e-06	-1.5e-10	-4.43933e-06	-1.07446e-11	-5.79982e-06	-8.369e-09	-5.46955e-06	-9.159e-10		-2.61929e-06	-2.535e-10	-4.50623e-06	-8e-10	-5.41283e-06	-1.8e-10	-6.18749e-06	-3.3e-09	-6.62353e-06	-1.939e-08		-1.77459e-06	-2.38e-09	-4.75504e-06	1.347e-08	-3.008e-06	7.1e-09	-3.56582e-06	1.493e-08	-5.48256e-06	1.46e-08		-3.76712e-06	9.34e-09	-6.25294e-06	-8.45e-09	-1.94327e-06	-3.87e-09	-2.00224e-06	3.74e-09	-2.27356e-06	5e-10		-7.62771e-06	1.076e-10	-5.10035e-06	6.093e-09	-5.78167e-06	1.3e-09
-4.81857e-06	-2.94e-09	-4.81092e-06	-1.2e-10	-4.43827e-06	-9.99138e-11	-5.79974e-06	-8.534e-09	-5.46953e-06	-9.696e-10		-2.61823e-06	-3.5093e-10	-4.50627e-06	-6e-10	-5.41296e-06	3.5e-10	-6.18746e-06	-3.4e-09	-6.62344e-06	-1.973e-08		-1.77452e-06	-2.57e-09	-4.75536e-06	1.398e-08	-3.008e-06	7.1e-09	-3.56582e-06	1.493e-08	-5.4825e-06	1.45e-08		-3.767e-06	9.24e-09	-6.25282e-06	-8.54e-09	-1.94337e-06	-3.75e-09	-2.00216e-06	3.6e-09	-2.2735e-06	4e-10		-7.62765e-06	-5.2e-11	-5.1004e-06	6.25e-09	-5.78163e-06	1.2e-09
-4.81847e-06	-3.14e-09	-4.81086e-06	-2.4e-10	-4.43724e-06	-1.70376e-10	-5.79976e-06	-8.502e-09	-5.46962e-06	-7.72e-10		-2.6174e-06	-1.9826e-10	-4.5062e-06	-9e-10	-5.41288e-06	0	-6.18749e-06	-3.3e-09	-6.62351e-06	-1.948e-08		-1.77456e-06	-2.47e-09	-4.75526e-06	1.382e-08	-3.008e-06	7.1e-09	-3.56574e-06	1.481e-08	-5.48238e-06	1.43e-08		-3.76687e-06	9.14e-09	-6.25291e-06	-8.47e-09	-1.94323e-06	-3.92e-09	-2.00215e-06	3.59e-09	-2.27356e-06	5e-10		-7.62772e-06	1.328e-10	-5.10035e-06	6.109e-09	-5.78159e-06	1.1e-09
-4.81855e-06	-2.98e-09	-4.81083e-06	-3e-10	-4.43632e-06	-1.19725e-10	-5.79978e-06	-8.455e-09	-5.46951e-06	-1.0032e-09		-2.61654e-06	-8.81e-11	-4.50623e-06	-8e-10	-5.41292e-06	1.6e-10	-6.18736e-06	-3.8e-09	-6.62346e-06	-1.968e-08		-1.77448e-06	-2.66e-09	-4.75533e-06	1.392e-08	-3.00793e-06	7e-09	-3.56577e-06	1.485e-08	-5.48206e-06	1.38e-08		-3.76712e-06	9.34e-09	-6.25286e-06	-8.51e-09	-1.94344e-06	-3.66e-09	-2.00213e-06	3.55e-09	-2.27344e-06	3e-10		-7.62773e-06	1.58e-10	-5.10046e-06	6.459e-09	-5.78159e-06	1.1e-09
-4.81855e-06	-2.98e-09	-4.81069e-06	-5.8e-10	-4.43529e-06	-1.63095e-10	-5.79973e-06	-8.55e-09	-5.46948e-06	-1.0686e-09		-2.61555e-06	-9.076e-11	-4.5063e-06	-5e-10	-5.41288e-06	0	-6.18751e-06	-3.2e-09	-6.62351e-06	-1.947e-08		-1.77455e-06	-2.48e-09	-4.75546e-06	1.413e-08	-3.00793e-06	7e-09	-3.56595e-06	1.513e-08	-5.48156e-06	1.3e-08		-3.76687e-06	9.14e-09	-6.25421e-06	-7.43e-09	-1.94341e-06	-3.7e-09	-2.00216e-06	3.61e-09	-2.27356e-06	5e-10		-7.62769e-06	4.04e-11	-5.10041e-06	6.303e-09	-5.78155e-06	1e-09
-4.80855e-06	-2.98e-09	-4.80078e-06	-4.1e-10	-4.43438e-06	-1.06207e-10	-5.78969e-06	-8.632e-09	-5.45955e-06	-9.288e-10		-2.61464e-06	-3.092e-11	-4.50623e-06	-8e-10	-5.40295e-06	2.9e-10	-6.17751e-06	-3.2e-09	-6.61348e-06	-1.96e-08		-1.76447e-06	-2.68e-09	-4.74509e-06	1.355e-08	-2.99793e-06	7e-09	-3.55588e-06	1.502e-08	-5.47106e-06	1.22e-08		-3.757e-06	9.24e-09	-6.24479e-06	-6.97e-09	-1.93339e-06	-3.72e-09	-2.00217e-06	3.62e-09	-2.2735e-06	4e-10		-7.61776e-06	2.336e-10	-5.09047e-06	6.4815e-09	-5.77159e-06	1.1e-09
-4.80856e-06	-2.95e-09	-4.80079e-06	-3.8e-10	-4.43341e-06	-1.00237e-10	-5.7898e-06	-8.404e-09	-5.45952e-06	-9.773e-10		-2.61374e-06	4.097e-11	-4.50623e-06	-8e-10	-5.40293e-06	2.2e-10	-6.17749e-06	-3.3e-09	-6.61347e-06	-1.964e-08		-1.76443e-06	-2.78e-09	-4.74545e-06	1.412e-08	-2.99773e-06	6.7e-09	-3.55577e-06	1.485e-08	-5.47038e-06	1.11e-08		-3.75687e-06	9.14e-09	-6.24528e-06	-6.58e-09	-1.9333e-06	-3.83e-09	-2.00217e-06	3.63e-09	-2.2635e-06	4e-10		-7.61771e-06	9.08e-11	-5.09051e-06	6.6064e-09	-5.77159e-06	1.1e-09
-4.80854e-06	-2.99e-09	-4.80078e-06	-4e-10	-4.43242e-06	-1.11964e-10	-5.78979e-06	-8.426e-09	-5.45953e-06	-9.685e-10		-2.61292e-06	2.1601e-10	-4.50623e-06	-8e-10	-5.40289e-06	6e-11	-6.17749e-06	-3.3e-09	-6.61349e-06	-1.953e-08		-1.76452e-06	-2.56e-09	-4.74557e-06	1.432e-08	-2.99813e-06	7.3e-09	-3.55575e-06	1.483e-08	-5.46975e-06	1.01e-08		-3.75675e-06	9.04e-09	-6.24566e-06	-6.27e-09	-1.93337e-06	-3.74e-09	-2.00228e-06	3.8e-09	-2.26344e-06	3e-10		-7.61773e-06	1.496e-10	-5.09052e-06	6.6407e-09	-5.77159e-06	1.1e-09
-4.8085e-06	-3.08e-09	-4.80077e-06	-4.2e-10	-4.43145e-06	-1.13589e-10	-5.78973e-06	-8.544e-09	-5.45945e-06	-1.132e-09		-2.61173e-06	-1.945e-11	-4.5062e-06	-9e-10	-5.40296e-06	3.3e-10	-6.17761e-06	-2.8e-09	-6.61356e-06	-1.926e-08		-1.76452e-06	-2.57e-09	-4.74543e-06	1.408e-08	-2.998e-06	7.1e-09	-3.55597e-06	1.515e-08	-5.46925e-06	9.3e-09		-3.75638e-06	8.74e-09	-6.24587e-06	-6.1e-09	-1.93331e-06	-3.82e-09	-2.00219e-06	3.65e-09	-2.2635e-06	4e-10		-7.61768e-06	2.36e-11	-5.09043e-06	6.338e-09	-5.77155e-06	1e-09
-4.80848e-06	-3.11e-09	-4.80078e-06	-4.1e-10	-4.43046e-06	-1.36414e-10	-5.78978e-06	-8.451e-09	-5.45951e-06	-1.01e-09		-2.61054e-06	-2.562e-10	-4.49625e-06	-7e-10	-5.40294e-06	2.6e-10	-6.17756e-06	-3e-09	-6.61351e-06	-1.948e-08		-1.76449e-06	-2.63e-09	-4.74554e-06	1.427e-08	-2.99834e-06	7.61e-09	-3.55584e-06	1.496e-08	-5.469e-06	8.9e-09		-3.7565e-06	8.84e-09	-6.24596e-06	-6.03e-09	-1.93349e-06	-3.59e-09	-2.00229e-06	3.82e-09	-2.2635e-06	4e-10		-7.61763e-06	-1.108e-10	-5.0905e-06	6.56752e-09	-5.77155e-06	1e-09
-4.80857e-06	-2.93e-09	-4.80083e-06	-3e-10	-4.4295e-06	-1.2613e-10	-5.7898e-06	-8.415e-09	-5.45953e-06	-9.69e-10		-2.60964e-06	-1.7927e-10	-4.4962e-06	-9e-10	-5.4029e-06	8e-11	-6.17761e-06	-2.8e-09	-6.61337e-06	-2.004e-08		-1.76444e-06	-2.77e-09	-4.74545e-06	1.412e-08	-2.9982e-06	7.4e-09	-3.55563e-06	1.465e-08	-5.46856e-06	8.2e-09		-3.75675e-06	9.04e-09	-6.24639e-06	-5.69e-09	-1.93347e-06	-3.62e-09	-1.99217e-06	3.63e-09	-2.26344e-06	3e-10		-7.61766e-06	-1.84e-11	-5.09046e-06	6.461e-09	-5.77159e-06	1.1e-09
-4.80847e-06	-3.14e-09	-4.80084e-06	-2.7e-10	-4.42856e-06	-8.06431e-11	-5.7898e-06	-8.402e-09	-5.45952e-06	-9.824e-10		-2.60871e-06	-1.3003e-10	-4.4962e-06	-9e-10	-5.403e-06	5.1e-10	-6.17754e-06	-3.1e-09	-6.61347e-06	-1.963e-08		-1.76448e-06	-2.66e-09	-4.74533e-06	1.392e-08	-2.9982e-06	7.4e-09	-3.5557e-06	1.475e-08	-5.46875e-06	8.5e-09		-3.75662e-06	8.94e-09	-6.24597e-06	-6.02e-09	-1.93353e-06	-3.55e-09	-1.99226e-06	3.78e-09	-2.2635e-06	4e-10		-7.61769e-06	5.72e-11	-5.09044e-06	6.392e-09	-5.77155e-06	1e-09
-4.80848e-06	-3.12e-09	-4.80079e-06	-3.9e-10	-4.42749e-06	-1.86196e-10	-5.7898e-06	-8.416e-09	-5.45956e-06	-8.95e-10		-2.60784e-06	-2.134e-11	-4.49618e-06	-1e-09	-5.40302e-06	5.9e-10	-6.17751e-06	-3.2e-09	-6.61339e-06	-1.993e-08		-1.76444e-06	-2.77e-09	-4.74555e-06	1.428e-08	-2.99813e-06	7.3e-09	-3.55567e-06	1.471e-08	-5.46919e-06	9.2e-09		-3.75662e-06	8.94e-09	-6.24648e-06	-5.62e-09	-1.93349e-06	-3.6e-09	-1.9922e-06	3.68e-09	-2.26344e-06	3e-10		-7.61764e-06	-6.88e-11	-5.09044e-06	6.374e-09	-5.77159e-06	1.1e-09
-4.8085e-06	-3.07e-09	-4.80083e-06	-3e-10	-4.42661e-06	-9.61347e-11	-5.7897e-06	-8.611e-09	-5.45945e-06	-1.126e-09		-2.60687e-06	-2.025e-11	-4.49618e-06	-1e-09	-5.40294e-06	2.7e-10	-6.17749e-06	-3.3e-09	-6.61354e-06	-1.936e-08		-1.76439e-06	-2.89e-09	-4.74537e-06	1.399e-08	-2.99827e-06	7.5e-09	-3.55581e-06	1.492e-08	-5.46975e-06	1.01e-08		-3.75675e-06	9.04e-09	-6.24686e-06	-5.31e-09	-1.93335e-06	-3.77e-09	-1.99219e-06	3.65e-09	-2.26344e-06	3e-10		-7.61767e-06	-1.6e-12	-5.09051e-06	6.5881e-09	-5.77159e-06	1.1e-09
-4.80852e-06	-3.04e-09	-4.80099e-06	2e-11	-4.42567e-06	-4.82415e-11	-5.78977e-06	-8.468e-09	-5.45954e-06	-9.488e-10		-2.60596e-06	5.351e-11	-4.49608e-06	-1.4e-09	-5.4029e-06	9e-11	-6.17749e-06	-3.3e-09	-6.61349e-06	-1.956e-08		-1.76444e-06	-2.76e-09	-4.74512e-06	1.36e-08	-2.99827e-06	7.5e-09	-3.55554e-06	1.451e-08	-5.46994e-06	1.04e-08		-3.7565e-06	8.84e-09	-6.24785e-06	-4.52e-09	-1.93333e-06	-3.79e-09	-1.99235e-06	3.92e-09	-2.26356e-06	5e-10		-7.61773e-06	1.412e-10	-5.09062e-06	6.943e-09	-5.77155e-06	1e-09
-4.7985e-06	-3.08e-09	-4.79096e-06	-3e-11	-4.42468e-06	-7.63759e-11	-5.77979e-06	-8.435e-09	-5.44952e-06	-9.83e-10		-2.60522e-06	3.007e-10	-4.49597e-06	-1.8e-09	-5.39298e-06	4.4e-10	-6.16746e-06	-3.4e-09	-6.60343e-06	-1.979e-08		-1.75442e-06	-2.82e-09	-4.73518e-06	1.369e-08	-2.98807e-06	7.2e-09	-3.54573e-06	1.479e-08	-5.45994e-06	1.04e-08		-3.74675e-06	9.04e-09	-6.23866e-06	-3.87e-09	-1.92343e-06	-3.67e-09	-1.99217e-06	3.63e-09	-2.26344e-06	3e-10		-7.60768e-06	2.36e-11	-5.08055e-06	6.734e-09	-5.76151e-06	9e-10
-4.79847e-06	-3.14e-09	-4.79091e-06	-1.4e-10	-4.42372e-06	-6.69145e-11	-5.77982e-06	-8.366e-09	-5.44956e-06	-9e-10		-2.60395e-06	-1.562e-11	-4.49605e-06	-1.5e-09	-5.39297e-06	3.6e-10	-6.16749e-06	-3.3e-09	-6.60354e-06	-1.936e-08		-1.75448e-06	-2.67e-09	-4.73498e-06	1.336e-08	-2.98767e-06	6.6e-09	-3.54579e-06	1.488e-08	-5.46031e-06	1.1e-08		-3.74662e-06	8.94e-09	-6.2393e-06	-3.36e-09	-1.92338e-06	-3.73e-09	-1.99231e-06	3.85e-09	-2.26338e-06	2e-10		-7.60772e-06	1.244e-10	-5.08055e-06	6.713e-09	-5.76147e-06	8e-10
-4.79851e-06	-3.05e-09	-4.791e-06	4e-11	-4.4227e-06	-1.13571e-10	-5.77977e-06	-8.475e-09	-5.44956e-06	-8.96e-10		-2.60289e-06	-1.1662e-10	-4.49608e-06	-1.4e-09	-5.3929e-06	1e-10	-6.16746e-06	-3.4e-09	-6.60338e-06	-2e-08		-1.75446e-06	-2.72e-09	-4.73491e-06	1.326e-08	-2.98787e-06	6.9e-09	-3.54555e-06	1.453e-08	-5.46037e-06	1.11e-08		-3.74662e-06	8.94e-09	-6.23939e-06	-3.29e-09	-1.92341e-06	-3.69e-09	-1.9923e-06	3.84e-09	-2.25344e-06	3e-10		-7.60768e-06	3.2e-11	-5.08057e-06	6.777e-09	-5.76147e-06	8e-10
-4.79851e-06	-3.05e-09	-4.79092e-06	-1.2e-10	-4.42169e-06	-1.46977e-10	-5.77981e-06	-8.39e-09	-5.44962e-06	-7.8e-10		-2.60192e-06	-1.0182e-10	-4.49613e-06	-1.2e-09	-5.39291e-06	1.4e-10	-6.16744e-06	-3.5e-09	-6.60348e-06	-1.957e-08		-1.75439e-06	-2.89e-09	-4.73486e-06	1.317e-08	-2.9878e-06	6.8e-09	-3.54543e-06	1.434e-08	-5.46075e-06	1.17e-08		-3.7465e-06	8.84e-09	-6.23988e-06	-2.9e-09	-1.92331e-06	-3.82e-09	-1.9922e-06	3.68e-09	-2.25344e-06	3e-10		-7.60774e-06	1.664e-10	-5.08056e-06	6.75e-09	-5.76155e-06	1e-09
-4.79844e-06	-3.2e-09	-4.79096e-06	-4e-11	-4.42072e-06	-1.42426e-10	-5.77986e-06	-8.294e-09	-5.44957e-06	-8.8e-10		-2.60091e-06	-1.4523e-10	-4.4861e-06	-1.3e-09	-5.39287e-06	-1e-11	-6.16749e-06	-3.3e-09	-6.60341e-06	-1.984e-08		-1.75438e-06	-2.92e-09	-4.73504e-06	1.347e-08	-2.98767e-06	6.6e-09	-3.54542e-06	1.433e-08	-5.461e-06	1.21e-08		-3.7465e-06	8.84e-09	-6.23937e-06	-3.3e-09	-1.9234e-06	-3.71e-09	-1.99234e-06	3.9e-09	-2.2535e-06	4e-10		-7.60772e-06	1.328e-10	-5.08049e-06	6.5505e-09	-5.76147e-06	8e-10
-4.79849e-06	-3.09e-09	-4.79097e-06	-2e-11	-4.4198e-06	-9.25066e-11	-5.77977e-06	-8.463e-09	-5.44955e-06	-9.209e-10		-2.60014e-06	6.303e-11	-4.48613e-06	-1.2e-09	-5.39292e-06	1.7e-10	-6.16746e-06	-3.4e-09	-6.60347e-06	-1.962e-08		-1.75442e-06	-2.82e-09	-4.73514e-06	1.362e-08	-2.9876e-06	6.5e-09	-3.54539e-06	1.428e-08	-5.46144e-06	1.28e-08		-3.74675e-06	9.04e-09	-6.23974e-06	-3.01e-09	-1.92324e-06	-3.91e-09	-1.99226e-06	3.78e-09	-2.2535e-06	4e-10		-7.60767e-06	-1.6e-12	-5.08048e-06	6.5047e-09	-5.76143e-06	7e-10
-4.79854e-06	-2.99e-09	-4.79078e-06	-4.1e-10	-4.41874e-06	-1.78901e-10	-5.7798e-06	-8.419e-09	-5.44954e-06	-9.531e-10		-2.59904e-06	-5.97e-11	-4.4861e-06	-1.3e-09	-5.39289e-06	8e-11	-6.16744e-06	-3.5e-09	-6.6035e-06	-1.951e-08		-1.7544e-06	-2.86e-09	-4.73512e-06	1.359e-08	-2.9876e-06	6.5e-09	-3.54557e-06	1.455e-08	-5.46156e-06	1.3e-08		-3.74675e-06	9.04e-09	-6.23964e-06	-3.09e-09	-1.9232e-06	-3.96e-09	-1.98229e-06	3.83e-09	-2.25344e-06	3e-10		-7.60771e-06	9.92e-11	-5.0805e-06	6.56088e-09	-5.76143e-06	7e-10
-4.79851e-06	-3.06e-09	-4.79084e-06	-2.7e-10	-4.41771e-06	-2.44136e-10	-5.77974e-06	-8.53e-09	-5.44957e-06	-8.89e-10		-2.59809e-06	-4.2e-11	-4.48618e-06	-1e-09	-5.39295e-06	2.9e-10	-6.16749e-06	-3.3e-09	-6.6035e-06	-1.949e-08		-1.7545e-06	-2.6e-09	-4.73514e-06	1.363e-08	-2.9878e-06	6.8e-09	-3.54532e-06	1.418e-08	-5.46144e-06	1.28e-08		-3.74662e-06	8.94e-09	-6.23975e-06	-3e-09	-1.92324e-06	-3.91e-09	-1.98232e-06	3.88e-09	-2.25337e-06	2e-10		-7.60777e-06	2.42e-10	-5.08045e-06	6.43e-09	-5.76143e-06	7e-10
-4.79854e-06	-2.99e-09	-4.7909e-06	-1.6e-10	-4.41676e-06	-2.20191e-10	-5.77972e-06	-8.572e-09	-5.44961e-06	-7.98e-10		-2.5971e-06	-6.332e-11	-4.48615e-06	-1.1e-09	-5.39292e-06	1.9e-10	-6.16754e-06	-3.1e-09	-6.60347e-06	-1.962e-08		-1.7545e-06	-2.62e-09	-4.73528e-06	1.384e-08	-2.9876e-06	6.5e-09	-3.54547e-06	1.44e-08	-5.46131e-06	1.26e-08		-3.74675e-06	9.04e-09	-6.23905e-06	-3.56e-09	-1.92322e-06	-3.93e-09	-1.98229e-06	3.82e-09	-2.25344e-06	3e-10		-7.60771e-06	1.076e-10	-5.0805e-06	6.5566e-09	-5.76151e-06	9e-10
-4.79847e-06	-3.14e-09	-4.79089e-06	-1.8e-10	-4.41581e-06	-1.99206e-10	-5.7798e-06	-8.41e-09	-5.44945e-06	-1.133e-09		-2.59607e-06	-1.2625e-10	-4.48623e-06	-8e-10	-5.39284e-06	-1.3e-10	-6.16754e-06	-3.1e-09	-6.6034e-06	-1.991e-08		-1.75436e-06	-2.97e-09	-4.73523e-06	1.376e-08	-2.98793e-06	7e-09	-3.54551e-06	1.447e-08	-5.46137e-06	1.27e-08		-3.74662e-06	8.94e-09	-6.23816e-06	-4.27e-09	-1.92323e-06	-3.92e-09	-1.9824e-06	4e-09	-2.25344e-06	3e-10		-7.60779e-06	3.008e-10	-5.08053e-06	6.6639e-09	-5.76151e-06	9e-10
-4.79855e-06	-2.98e-09	-4.79077e-06	-4.3e-10	-4.41478e-06	-2.52874e-10	-5.77969e-06	-8.633e-09	-5.44951e-06	-1.00041e-09		-2.59514e-06	-7.009e-11	-4.4861e-06	-1.3e-09	-5.39289e-06	8e-11	-6.16746e-06	-3.4e-09	-6.60345e-06	-1.968e-08		-1.75441e-06	-2.83e-09	-4.73533e-06	1.393e-08	-2.9878e-06	6.8e-09	-3.54553e-06	1.45e-08	-5.46106e-06	1.22e-08		-3.74662e-06	8.94e-09	-6.23777e-06	-4.58e-09	-1.92323e-06	-3.92e-09	-1.98219e-06	3.65e-09	-2.25337e-06	2e-10		-7.60775e-06	2e-10	-5.08048e-06	6.5174e-09	-5.76151e-06	9e-10
-4.78857e-06	-2.94e-09	-4.78085e-06	-2.5e-10	-4.41392e-06	-1.40477e-10	-5.76975e-06	-8.506e-09	-5.43946e-06	-1.105e-09		-2.59405e-06	-2.074e-10	-4.48618e-06	-1e-09	-5.38292e-06	2e-10	-6.15754e-06	-3.1e-09	-6.59335e-06	-2.009e-08		-1.7445e-06	-2.61e-09	-4.72525e-06	1.38e-08	-2.97767e-06	6.6e-09	-3.53545e-06	1.437e-08	-5.45119e-06	1.24e-08		-3.73675e-06	9.04e-09	-6.22759e-06	-4.73e-09	-1.91333e-06	-3.8e-09	-1.98237e-06	3.95e-09	-2.25344e-06	3e-10		-7.59777e-06	2.504e-10	-5.07049e-06	6.5462e-09	-5.75151e-06	9e-10
-4.78855e-06	-2.98e-09	-4.78085e-06	-2.5e-10	-4.413e-06	-8.61711e-11	-5.76967e-06	-8.672e-09	-5.43954e-06	-9.512e-10		-2.59306e-06	-2.278e-10	-4.48615e-06	-1.1e-09	-5.38296e-06	3.4e-10	-6.15749e-06	-3.3e-09	-6.59339e-06	-1.993e-08		-1.74446e-06	-2.7e-09	-4.72536e-06	1.398e-08	-2.97773e-06	6.7e-09	-3.53525e-06	1.407e-08	-5.45125e-06	1.25e-08		-3.73662e-06	8.94e-09	-6.22756e-06	-4.75e-09	-1.91339e-06	-3.72e-09	-1.98227e-06	3.79e-09	-2.24344e-06	3e-10		-7.59775e-06	2.084e-10	-5.07047e-06	6.477e-09	-5.75159e-06	1.1e-09
-4.78858e-06	-2.91e-09	-4.78085e-06	-2.6e-10	-4.412e-06	-1.15643e-10	-5.7697e-06	-8.608e-09	-5.43961e-06	-8.07e-10		-2.59213e-06	-1.7258e-10	-4.48615e-06	-1.1e-09	-5.38294e-06	2.5e-10	-6.15744e-06	-3.5e-09	-6.59341e-06	-1.985e-08		-1.74444e-06	-2.77e-09	-4.7254e-06	1.404e-08	-2.97773e-06	6.7e-09	-3.53537e-06	1.426e-08	-5.45138e-06	1.27e-08		-3.73662e-06	8.94e-09	-6.22692e-06	-5.26e-09	-1.91342e-06	-3.68e-09	-1.98226e-06	3.78e-09	-2.24337e-06	2e-10		-7.59776e-06	2.336e-10	-5.07041e-06	6.278e-09	-5.75151e-06	9e-10
-4.7886e-06	-2.88e-09	-4.7808e-06	-3.7e-10	-4.41098e-06	-1.55802e-10	-5.76972e-06	-8.565e-09	-5.4396e-06	-8.29e-10		-2.59118e-06	-1.4756e-10	-4.4762e-06	-9e-10	-5.38304e-06	6.7e-10	-6.15756e-06	-3e-09	-6.59343e-06	-1.979e-08		-1.74451e-06	-2.59e-09	-4.72545e-06	1.412e-08	-2.97787e-06	6.9e-09	-3.53528e-06	1.412e-08	-5.45169e-06	1.32e-08		-3.73662e-06	8.94e-09	-6.22645e-06	-5.64e-09	-1.91326e-06	-3.88e-09	-1.98237e-06	3.95e-09	-2.2435e-06	4e-10		-7.59775e-06	2e-10	-5.07044e-06	6.397e-09	-5.75151e-06	9e-10
-4.78854e-06	-3e-09	-4.78076e-06	-4.4e-10	-4.41009e-06	-7.25935e-11	-5.76963e-06	-8.76e-09	-5.4396e-06	-8.24e-10		-2.59023e-06	-1.3207e-10	-4.47623e-06	-8e-10	-5.38304e-06	6.5e-10	-6.15756e-06	-3e-09	-6.59345e-06	-1.968e-08		-1.7444e-06	-2.87e-09	-4.72549e-06	1.419e-08	-2.97767e-06	6.6e-09	-3.53528e-06	1.412e-08	-5.45187e-06	1.35e-08		-3.73688e-06	9.14e-09	-6.22591e-06	-6.07e-09	-1.9132e-06	-3.96e-09	-1.98228e-06	3.8e-09	-2.24344e-06	3e-10		-7.59779e-06	3.092e-10	-5.0705e-06	6.5845e-09	-5.75147e-06	8e-10
-4.78853e-06	-3.02e-09	-4.78083e-06	-3e-10	-4.40903e-06	-1.69348e-10	-5.76967e-06	-8.684e-09	-5.43958e-06	-8.69e-10		-2.58937e-06	-1.229e-11	-4.47618e-06	-1e-09	-5.38295e-06	3.1e-10	-6.15756e-06	-3e-09	-6.59347e-06	-1.96e-08		-1.74442e-06	-2.82e-09	-4.72531e-06	1.39e-08	-2.97747e-06	6.3e-09	-3.53543e-06	1.435e-08	-5.45231e-06	1.42e-08		-3.737e-06	9.24e-09	-6.2257e-06	-6.24e-09	-1.91307e-06	-4.12e-09	-1.97249e-06	4.15e-09	-2.24344e-06	3e-10		-7.59775e-06	1.916e-10	-5.0704e-06	6.263e-09	-5.75147e-06	8e-10
-4.7886e-06	-2.88e-09	-4.78074e-06	-4.8e-10	-4.40803e-06	-1.92861e-10	-5.76968e-06	-8.647e-09	-5.4397e-06	-6.22e-10		-2.58835e-06	-4.681e-11	-4.47618e-06	-1e-09	-5.38297e-06	4e-10	-6.15751e-06	-3.2e-09	-6.59351e-06	-1.944e-08		-1.74448e-06	-2.65e-09	-4.72509e-06	1.355e-08	-2.97787e-06	6.9e-09	-3.5351e-06	1.385e-08	-5.45231e-06	1.42e-08		-3.737e-06	9.24e-09	-6.22587e-06	-6.1e-09	-1.91295e-06	-4.27e-09	-1.97228e-06	3.81e-09	-2.24331e-06	1e-10		-7.59769e-06	4.04e-11	-5.07044e-06	6.371e-09	-5.75155e-06	1e-09
-4.78859e-06	-2.9e-09	-4.78079e-06	-3.9e-10	-4.40709e-06	-1.58261e-10	-5.76971e-06	-8.604e-09	-5.43959e-06	-8.36e-10		-2.58735e-06	-8.248e-11	-4.47615e-06	-1.1e-09	-5.38295e-06	2.9e-10	-6.15746e-06	-3.4e-09	-6.59339e-06	-1.994e-08		-1.7445e-06	-2.6e-09	-4.7252e-06	1.372e-08	-2.9776e-06	6.5e-09	-3.53523e-06	1.405e-08	-5.45262e-06	1.47e-08		-3.737e-06	9.24e-09	-6.22474e-06	-7.01e-09	-1.91313e-06	-4.05e-09	-1.97235e-06	3.93e-09	-2.24331e-06	1e-10		-7.5977e-06	8.24e-11	-5.07043e-06	6.357e-09	-5.75151e-06	9e-10
-4.78856e-06	-2.95e-09	-4.78084e-06	-2.7e-10	-4.40617e-06	-1.03634e-10	-5.7697e-06	-8.613e-09	-5.43957e-06	-8.77e-10		-2.58635e-06	-1.1686e-10	-4.47618e-06	-1e-09	-5.38297e-06	4e-10	-6.15746e-06	-3.4e-09	-6.59349e-06	-1.953e-08		-1.74445e-06	-2.73e-09	-4.72517e-06	1.367e-08	-2.9778e-06	6.8e-09	-3.53492e-06	1.358e-08	-5.45256e-06	1.46e-08		-3.737e-06	9.24e-09	-6.22537e-06	-6.5e-09	-1.91323e-06	-3.92e-09	-1.97235e-06	3.92e-09	-2.24344e-06	3e-10		-7.59777e-06	2.588e-10	-5.07037e-06	6.161e-09	-5.75147e-06	8e-10
-4.78856e-06	-2.96e-09	-4.78097e-06	-2e-11	-4.40524e-06	-6.31886e-11	-5.76974e-06	-8.528e-09	-5.4395e-06	-1.0261e-09		-2.58546e-06	-1.67e-11	-4.47618e-06	-1e-09	-5.38296e-06	3.3e-10	-6.15751e-06	-3.2e-09	-6.59344e-06	-1.975e-08		-1.74456e-06	-2.45e-09	-4.7251e-06	1.356e-08	-2.97767e-06	6.6e-09	-3.53504e-06	1.376e-08	-5.45275e-06	1.49e-08		-3.73675e-06	9.04e-09	-6.22535e-06	-6.52e-09	-1.9132e-06	-3.96e-09	-1.97222e-06	3.71e-09	-2.24337e-06	2e-10		-7.59779e-06	3.092e-10	-5.07044e-06	6.372e-09	-5.75147e-06	8e-10
-4.77856e-06	-2.96e-09	-4.77086e-06	-2.3e-10	-4.40421e-06	-1.16669e-10	-5.75966e-06	-8.702e-09	-5.42947e-06	-1.0793e-09		-2.58449e-06	-1.996e-11	-4.47613e-06	-1.2e-09	-5.37295e-06	3.1e-10	-6.14746e-06	-3.4e-09	-6.58349e-06	-1.955e-08		-1.73452e-06	-2.56e-09	-4.71532e-06	1.391e-08	-2.96793e-06	7e-09	-3.52505e-06	1.377e-08	-5.44244e-06	1.44e-08		-3.72675e-06	9.04e-09	-6.21563e-06	-6.3e-09	-1.90328e-06	-3.86e-09	-1.97237e-06	3.96e-09	-2.24337e-06	2e-10		-7.58783e-06	3.932e-10	-5.06049e-06	6.5281e-09	-5.74147e-06	8e-10
-4.77854e-06	-2.99e-09	-4.77085e-06	-2.5e-10	-4.40325e-06	-1.08338e-10	-5.75961e-06	-8.793e-09	-5.42952e-06	-9.9199e-10		-2.58327e-06	-2.8656e-10	-4.47615e-06	-1.1e-09	-5.37293e-06	2.3e-10	-6.14749e-06	-3.3e-09	-6.58345e-06	-1.972e-08		-1.73448e-06	-2.65e-09	-4.7149e-06	1.324e-08	-2.9676e-06	6.5e-09	-3.52493e-06	1.36e-08	-5.4425e-06	1.45e-08		-3.72688e-06	9.14e-09	-6.21539e-06	-6.49e-09	-1.90322e-06	-3.93e-09	-1.97227e-06	3.79e-09	-2.23344e-06	3e-10		-7.58777e-06	2.42e-10	-5.06052e-06	6.6244e-09	-5.74143e-06	7e-10
-4.77863e-06	-2.81e-09	-4.77086e-06	-2.3e-10	-4.40218e-06	-2.12643e-10	-5.75971e-06	-8.594e-09	-5.42949e-06	-1.0407e-09		-2.58252e-06	-5.06e-11	-4.4762e-06	-9e-10	-5.37283e-06	-1.9e-10	-6.14751e-06	-3.2e-09	-6.58346e-06	-1.966e-08		-1.73448e-06	-2.66e-09	-4.71531e-06	1.389e-08	-2.9678e-06	6.8e-09	-3.52535e-06	1.423e-08	-5.44225e-06	1.41e-08		-3.72675e-06	9.04e-09	-6.21638e-06	-5.7e-09	-1.90318e-06	-3.98e-09	-1.97242e-06	4.04e-09	-2.23338e-06	2e-10		-7.58776e-06	2.336e-10	-5.06039e-06	6.22e-09	-5.74151e-06	9e-10
-4.7785e-06	-3.07e-09	-4.77097e-06	-1e-11	-4.40122e-06	-1.91946e-10	-5.75977e-06	-8.48e-09	-5.42948e-06	-1.0719e-09		-2.58161e-06	2.808e-11	-4.4762e-06	-9e-10	-5.37285e-06	-1.2e-10	-6.14749e-06	-3.3e-09	-6.58351e-06	-1.948e-08		-1.73439e-06	-2.89e-09	-4.71504e-06	1.346e-08	-2.96773e-06	6.7e-09	-3.52505e-06	1.378e-08	-5.44206e-06	1.38e-08		-3.72675e-06	9.04e-09	-6.21647e-06	-5.62e-09	-1.90313e-06	-4.04e-09	-1.97228e-06	3.81e-09	-2.23331e-06	1e-10		-7.58772e-06	1.16e-10	-5.06046e-06	6.441e-09	-5.74155e-06	1e-09
-4.7785e-06	-3.07e-09	-4.77099e-06	3e-11	-4.40024e-06	-1.98313e-10	-5.75972e-06	-8.566e-09	-5.4295e-06	-1.0293e-09		-2.58073e-06	1.1656e-10	-4.46622e-06	-8e-10	-5.37288e-06	2e-11	-6.14744e-06	-3.5e-09	-6.58339e-06	-1.994e-08		-1.73442e-06	-2.81e-09	-4.71508e-06	1.352e-08	-2.968e-06	7.1e-09	-3.52515e-06	1.393e-08	-5.442e-06	1.37e-08		-3.72675e-06	9.04e-09	-6.21558e-06	-6.34e-09	-1.90298e-06	-4.23e-09	-1.97231e-06	3.85e-09	-2.23344e-06	3e-10		-7.58773e-06	1.496e-10	-5.0604e-06	6.25e-09	-5.74151e-06	9e-10
-4.7785e-06	-3.08e-09	-4.77087e-06	-2.1e-10	-4.39933e-06	-1.40244e-10	-5.75973e-06	-8.56e-09	-5.4296e-06	-8.1e-10		-2.57958e-06	-7.436e-11	-4.4661e-06	-1.3e-09	-5.37292e-06	1.9e-10	-6.14751e-06	-3.2e-09	-6.58353e-06	-1.939e-08		-1.73452e-06	-2.57e-09	-4.71496e-06	1.333e-08	-2.96747e-06	6.3e-09	-3.52499e-06	1.369e-08	-5.44194e-06	1.36e-08		-3.72663e-06	8.94e-09	-6.2154e-06	-6.48e-09	-1.90308e-06	-4.11e-09	-1.96231e-06	3.85e-09	-2.23331e-06	1e-10		-7.58772e-06	1.244e-10	-5.06039e-06	6.241e-09	-5.74151e-06	9e-10
-4.77846e-06	-3.15e-09	-4.77097e-06	-1e-11	-4.39837e-06	-1.24735e-10	-5.75972e-06	-8.583e-09	-5.42956e-06	-9.013e-10		-2.57856e-06	-1.1266e-10	-4.4662e-06	-9e-10	-5.37283e-06	-1.8e-10	-6.14746e-06	-3.4e-09	-6.58345e-06	-1.969e-08		-1.73447e-06	-2.69e-09	-4.71487e-06	1.319e-08	-2.96787e-06	6.9e-09	-3.52523e-06	1.404e-08	-5.44156e-06	1.3e-08		-3.7265e-06	8.84e-09	-6.21579e-06	-6.17e-09	-1.90307e-06	-4.12e-09	-1.96231e-06	3.85e-09	-2.23338e-06	2e-10		-7.58767e-06	6.8e-12	-5.06037e-06	6.163e-09	-5.74151e-06	9e-10
-4.77845e-06	-3.17e-09	-4.77098e-06	1e-11	-4.39739e-06	-1.30855e-10	-5.75977e-06	-8.481e-09	-5.42951e-06	-9.9462e-10		-2.57758e-06	-1.3271e-10	-4.46615e-06	-1.1e-09	-5.37298e-06	4.1e-10	-6.14741e-06	-3.6e-09	-6.58351e-06	-1.944e-08		-1.73446e-06	-2.71e-09	-4.71476e-06	1.302e-08	-2.96793e-06	7e-09	-3.52478e-06	1.337e-08	-5.44144e-06	1.28e-08		-3.72663e-06	8.94e-09	-6.21518e-06	-6.66e-09	-1.9031e-06	-4.08e-09	-1.96246e-06	4.11e-09	-2.23344e-06	3e-10		-7.58774e-06	1.748e-10	-5.06035e-06	6.112e-09	-5.74155e-06	1e-09
-4.77847e-06	-3.13e-09	-4.77097e-06	-1e-11	-4.3964e-06	-1.49548e-10	-5.75973e-06	-8.555e-09	-5.42952e-06	-9.74e-10		-2.57667e-06	-5.858e-11	-4.46617e-06	-1e-09	-5.3728e-06	-3.2e-10	-6.14751e-06	-3.2e-09	-6.58355e-06	-1.929e-08		-1.73446e-06	-2.7e-09	-4.71474e-06	1.298e-08	-2.96773e-06	6.7e-09	-3.52501e-06	1.371e-08	-5.44131e-06	1.26e-08		-3.7265e-06	8.84e-09	-6.21504e-06	-6.77e-09	-1.903e-06	-4.21e-09	-1.96228e-06	3.8e-09	-2.23338e-06	2e-10		-7.58768e-06	2.36e-11	-5.06041e-06	6.284e-09	-5.74151e-06	9e-10
-4.7784e-06	-3.29e-09	-4.77096e-06	-4e-11	-4.3954e-06	-1.82166e-10	-5.7598e-06	-8.4e-09	-5.42953e-06	-9.673e-10		-2.57583e-06	8.032e-11	-4.46607e-06	-1.4e-09	-5.37289e-06	7e-11	-6.14751e-06	-3.2e-09	-6.58341e-06	-1.984e-08		-1.7344e-06	-2.85e-09	-4.71489e-06	1.323e-08	-2.96787e-06	6.9e-09	-3.52523e-06	1.404e-08	-5.44112e-06	1.23e-08		-3.72663e-06	8.94e-09	-6.216e-06	-6e-09	-1.90301e-06	-4.19e-09	-1.96241e-06	4.03e-09	-2.23331e-06	1e-10		-7.58772e-06	1.16e-10	-5.06049e-06	6.5253e-09	-5.74155e-06	1e-09
-4.76832e-06	-3.45e-09	-4.76091e-06	-1.3e-10	-4.39438e-06	-2.22288e-10	-5.74974e-06	-8.524e-09	-5.41946e-06	-1.109e-09		-2.57483e-06	5.252e-11	-4.46615e-06	-1.1e-09	-5.36292e-06	2e-10	-6.13741e-06	-3.6e-09	-6.57348e-06	-1.959e-08		-1.72441e-06	-2.84e-09	-4.70509e-06	1.355e-08	-2.958e-06	7.1e-09	-3.51504e-06	1.376e-08	-5.43069e-06	1.16e-08		-3.7165e-06	8.84e-09	-6.2066e-06	-5.52e-09	-1.89316e-06	-4.01e-09	-1.9624e-06	4e-09	-2.23331e-06	1e-10		-7.57765e-06	-4.36e-11	-5.05045e-06	6.427e-09	-5.73155e-06	1e-09
-4.76842e-06	-3.24e-09	-4.76102e-06	9e-11	-4.3935e-06	-1.26941e-10	-5.74981e-06	-8.385e-09	-5.41935e-06	-1.342e-09		-2.57386e-06	5.084e-11	-4.4661e-06	-1.3e-09	-5.36294e-06	2.6e-10	-6.13759e-06	-2.9e-09	-6.57353e-06	-1.936e-08		-1.72446e-06	-2.72e-09	-4.70496e-06	1.333e-08	-2.95773e-06	6.7e-09	-3.51519e-06	1.398e-08	-5.43075e-06	1.17e-08		-3.7165e-06	8.84e-09	-6.20727e-06	-4.98e-09	-1.89313e-06	-4.05e-09	-1.96241e-06	4.02e-09	-2.22331e-06	1e-10		-7.57774e-06	1.832e-10	-5.05031e-06	5.982e-09	-5.73155e-06	1e-09
-4.76849e-06	-3.1e-09	-4.76089e-06	-1.7e-10	-4.3926e-06	-5.48716e-11	-5.74977e-06	-8.466e-09	-5.41942e-06	-1.184e-09		-2.57275e-06	-9.147e-11	-4.46617e-06	-1e-09	-5.36292e-06	1.9e-10	-6.13751e-06	-3.2e-09	-6.57354e-06	-1.933e-08		-1.72444e-06	-2.77e-09	-4.70522e-06	1.375e-08	-2.9578e-06	6.8e-09	-3.51505e-06	1.377e-08	-5.43056e-06	1.14e-08		-3.7165e-06	8.84e-09	-6.20721e-06	-5.03e-09	-1.89317e-06	-4e-09	-1.96238e-06	3.98e-09	-2.22331e-06	1e-10		-7.57768e-06	3.2e-11	-5.05037e-06	6.167e-09	-5.73155e-06	1e-09
-4.76854e-06	-2.99e-09	-4.7609e-06	-1.6e-10	-4.39166e-06	-2.59851e-11	-5.74972e-06	-8.579e-09	-5.4195e-06	-1.0255e-09		-2.57192e-06	6.977e-11	-4.4661e-06	-1.3e-09	-5.36283e-06	-1.8e-10	-6.13759e-06	-2.9e-09	-6.57355e-06	-1.93e-08		-1.72451e-06	-2.58e-09	-4.70474e-06	1.299e-08	-2.9576e-06	6.5e-09	-3.51527e-06	1.41e-08	-5.43019e-06	1.08e-08		-3.7165e-06	8.84e-09	-6.20685e-06	-5.32e-09	-1.893e-06	-4.21e-09	-1.96229e-06	3.82e-09	-2.22331e-06	1e-10		-7.57769e-06	4.04e-11	-5.05042e-06	6.31e-09	-5.73159e-06	1.1e-09
-4.76848e-06	-3.11e-09	-4.76092e-06	-1.1e-10	-4.39062e-06	-8.32701e-11	-5.74969e-06	-8.63e-09	-5.4195e-06	-1.0244e-09		-2.57096e-06	7.768e-11	-4.45615e-06	-1.1e-09	-5.36298e-06	4.2e-10	-6.13751e-06	-3.2e-09	-6.57356e-06	-1.927e-08		-1.72447e-06	-2.69e-09	-4.70495e-06	1.332e-08	-2.95813e-06	7.3e-09	-3.51521e-06	1.402e-08	-5.42994e-06	1.04e-08		-3.71638e-06	8.74e-09	-6.20665e-06	-5.48e-09	-1.89305e-06	-4.14e-09	-1.96237e-06	3.96e-09	-2.22331e-06	1e-10		-7.57774e-06	1.664e-10	-5.05045e-06	6.417e-09	-5.73159e-06	1.1e-09
-4.76854e-06	-3e-09	-4.7609e-06	-1.5e-10	-4.38967e-06	-6.79927e-11	-5.74975e-06	-8.513e-09	-5.41943e-06	-1.16e-09		-2.56979e-06	-1.3912e-10	-4.45612e-06	-1.2e-09	-5.36291e-06	1.4e-10	-6.13749e-06	-3.3e-09	-6.57362e-06	-1.902e-08		-1.72447e-06	-2.68e-09	-4.70475e-06	1.3e-08	-2.958e-06	7.1e-09	-3.51559e-06	1.458e-08	-5.43012e-06	1.07e-08		-3.71638e-06	8.74e-09	-6.20687e-06	-5.3e-09	-1.89299e-06	-4.22e-09	-1.95234e-06	3.9e-09	-2.22331e-06	1e-10		-7.5777e-06	7.4e-11	-5.05038e-06	6.198e-09	-5.73151e-06	9e-10
-4.76851e-06	-3.06e-09	-4.76088e-06	-1.9e-10	-4.38857e-06	-1.96182e-10	-5.74976e-06	-8.496e-09	-5.41956e-06	-9.086e-10		-2.56882e-06	-1.3686e-10	-4.45622e-06	-8e-10	-5.36282e-06	-2.2e-10	-6.13756e-06	-3e-09	-6.5736e-06	-1.908e-08		-1.72444e-06	-2.75e-09	-4.70484e-06	1.314e-08	-2.95813e-06	7.3e-09	-3.51548e-06	1.442e-08	-5.43012e-06	1.07e-08		-3.71663e-06	8.94e-09	-6.20774e-06	-4.61e-09	-1.89297e-06	-4.24e-09	-1.95241e-06	4.03e-09	-2.22331e-06	1e-10		-7.57768e-06	1.52e-11	-5.05038e-06	6.199e-09	-5.73159e-06	1.1e-09
-4.76853e-06	-3.02e-09	-4.76094e-06	-7e-11	-4.38764e-06	-1.47864e-10	-5.74978e-06	-8.45e-09	-5.41959e-06	-8.5e-10		-2.56803e-06	6.729e-11	-4.45622e-06	-8e-10	-5.36281e-06	-2.4e-10	-6.13759e-06	-2.9e-09	-6.57359e-06	-1.915e-08		-1.72453e-06	-2.53e-09	-4.70482e-06	1.312e-08	-2.95787e-06	6.9e-09	-3.51521e-06	1.401e-08	-5.43044e-06	1.12e-08		-3.71675e-06	9.04e-09	-6.20783e-06	-4.54e-09	-1.893e-06	-4.21e-09	-1.95243e-06	4.05e-09	-2.22331e-06	1e-10		-7.57766e-06	-2.68e-11	-5.05036e-06	6.124e-09	-5.73147e-06	8e-10
-4.76848e-06	-3.11e-09	-4.76089e-06	-1.7e-10	-4.38664e-06	-1.80262e-10	-5.74985e-06	-8.315e-09	-5.4196e-06	-8.29e-10		-2.5669e-06	-1.0813e-10	-4.45612e-06	-1.2e-09	-5.36287e-06	0	-6.13756e-06	-3e-09	-6.57361e-06	-1.904e-08		-1.7245e-06	-2.6e-09	-4.70486e-06	1.317e-08	-2.95839e-06	7.68e-09	-3.51526e-06	1.409e-08	-5.43075e-06	1.17e-08		-3.7165e-06	8.84e-09	-6.20786e-06	-4.51e-09	-1.89297e-06	-4.24e-09	-1.95238e-06	3.97e-09	-2.22331e-06	1e-10		-7.57773e-06	1.58e-10	-5.05033e-06	6.056e-09	-5.73139e-06	6e-10
-4.76849e-06	-3.1e-09	-4.76097e-06	-1e-11	-4.38557e-06	-2.83274e-10	-5.74986e-06	-8.296e-09	-5.41952e-06	-9.9407e-10		-2.56609e-06	7.169e-11	-4.4561e-06	-1.3e-09	-5.36291e-06	1.5e-10	-6.13751e-06	-3.2e-09	-6.57366e-06	-1.885e-08		-1.72458e-06	-2.42e-09	-4.7049e-06	1.324e-08	-2.9582e-06	7.4e-09	-3.51533e-06	1.419e-08	-5.43112e-06	1.23e-08		-3.71663e-06	8.94e-09	-6.20764e-06	-4.69e-09	-1.89297e-06	-4.25e-09	-1.95244e-06	4.07e-09	-2.22331e-06	1e-10		-7.57772e-06	1.328e-10	-5.05038e-06	6.188e-09	-5.73151e-06	9e-10
-4.75849e-06	-3.1e-09	-4.751e-06	5e-11	-4.38464e-06	-2.44754e-10	-5.73975e-06	-8.522e-09	-5.40956e-06	-8.98e-10		-2.56511e-06	6.223e-11	-4.4561e-06	-1.3e-09	-5.35295e-06	3e-10	-6.12749e-06	-3.3e-09	-6.56361e-06	-1.908e-08		-1.71458e-06	-2.42e-09	-4.69497e-06	1.335e-08	-2.94807e-06	7.2e-09	-3.50536e-06	1.424e-08	-5.42144e-06	1.28e-08		-3.7065e-06	8.84e-09	-6.1977e-06	-4.64e-09	-1.88313e-06	-4.04e-09	-1.95244e-06	4.08e-09	-2.22338e-06	2e-10		-7.56773e-06	1.58e-10	-5.04033e-06	6.027e-09	-5.72147e-06	8e-10
-4.75853e-06	-3.02e-09	-4.751e-06	6e-11	-4.38379e-06	-1.03997e-10	-5.73968e-06	-8.659e-09	-5.40947e-06	-1.0821e-09		-2.56405e-06	-3.398e-11	-4.45625e-06	-7e-10	-5.35289e-06	8e-11	-6.12751e-06	-3.2e-09	-6.56362e-06	-1.902e-08		-1.71454e-06	-2.52e-09	-4.6951e-06	1.356e-08	-2.94827e-06	7.5e-09	-3.50539e-06	1.428e-08	-5.42194e-06	1.36e-08		-3.7065e-06	8.84e-09	-6.19795e-06	-4.44e-09	-1.88311e-06	-4.07e-09	-1.95244e-06	4.07e-09	-2.21331e-06	1e-10		-7.56769e-06	5.72e-11	-5.04033e-06	6.032e-09	-5.72143e-06	7e-10
-4.7585e-06	-3.08e-09	-4.75097e-06	-1e-11	-4.38276e-06	-1.69958e-10	-5.73976e-06	-8.492e-09	-5.40955e-06	-9.255e-10		-2.56304e-06	-7.085e-11	-4.45622e-06	-8e-10	-5.353e-06	5.2e-10	-6.12754e-06	-3.1e-09	-6.56358e-06	-1.916e-08		-1.7145e-06	-2.6e-09	-4.69509e-06	1.355e-08	-2.94813e-06	7.3e-09	-3.50511e-06	1.387e-08	-5.42225e-06	1.41e-08		-3.70638e-06	8.74e-09	-6.19779e-06	-4.57e-09	-1.88313e-06	-4.05e-09	-1.95246e-06	4.1e-09	-2.21337e-06	2e-10		-7.56773e-06	1.496e-10	-5.04024e-06	5.747e-09	-5.72155e-06	1e-09
-4.75846e-06	-3.15e-09	-4.75091e-06	-1.4e-10	-4.38175e-06	-2.13223e-10	-5.73985e-06	-8.309e-09	-5.40949e-06	-1.0473e-09		-2.56232e-06	1.9589e-10	-4.45607e-06	-1.4e-09	-5.35295e-06	2.9e-10	-6.12751e-06	-3.2e-09	-6.56367e-06	-1.882e-08		-1.71456e-06	-2.47e-09	-4.69496e-06	1.333e-08	-2.94827e-06	7.5e-09	-3.50517e-06	1.395e-08	-5.42225e-06	1.41e-08		-3.7065e-06	8.84e-09	-6.19789e-06	-4.49e-09	-1.88324e-06	-3.91e-09	-1.9524e-06	4e-09	-2.21331e-06	1e-10		-7.56774e-06	1.832e-10	-5.04026e-06	5.811e-09	-5.72151e-06	9e-10
-4.75847e-06	-3.13e-09	-4.7509e-06	-1.6e-10	-4.38076e-06	-2.18104e-10	-5.7398e-06	-8.407e-09	-5.40956e-06	-9.021e-10		-2.56128e-06	1.2847e-10	-4.44615e-06	-1.1e-09	-5.35297e-06	3.7e-10	-6.12759e-06	-2.9e-09	-6.56369e-06	-1.876e-08		-1.71462e-06	-2.32e-09	-4.69477e-06	1.303e-08	-2.94827e-06	7.5e-09	-3.50541e-06	1.431e-08	-5.4225e-06	1.45e-08		-3.70625e-06	8.64e-09	-6.19686e-06	-5.31e-09	-1.88309e-06	-4.09e-09	-1.95242e-06	4.04e-09	-2.21337e-06	2e-10		-7.56772e-06	1.244e-10	-5.04021e-06	5.663e-09	-5.72147e-06	8e-10
-4.75846e-06	-3.15e-09	-4.75093e-06	-1e-10	-4.37983e-06	-1.73725e-10	-5.73975e-06	-8.52e-09	-5.40954e-06	-9.362e-10		-2.56022e-06	3.816e-11	-4.44612e-06	-1.2e-09	-5.35293e-06	2.4e-10	-6.12761e-06	-2.8e-09	-6.56368e-06	-1.877e-08		-1.71454e-06	-2.51e-09	-4.69504e-06	1.346e-08	-2.94813e-06	7.3e-09	-3.50535e-06	1.422e-08	-5.42275e-06	1.49e-08		-3.70613e-06	8.54e-09	-6.19756e-06	-4.75e-09	-1.88326e-06	-3.88e-09	-1.95244e-06	4.07e-09	-2.21331e-06	1e-10		-7.56777e-06	2.42e-10	-5.04027e-06	5.851e-09	-5.72151e-06	9e-10
-4.75849e-06	-3.1e-09	-4.7509e-06	-1.5e-10	-4.3788e-06	-2.39263e-10	-5.73972e-06	-8.57e-09	-5.40951e-06	-1.00689e-09		-2.55936e-06	1.4971e-10	-4.44615e-06	-1.1e-09	-5.35288e-06	3e-11	-6.12764e-06	-2.7e-09	-6.56371e-06	-1.866e-08		-1.71463e-06	-2.28e-09	-4.69472e-06	1.295e-08	-2.94813e-06	7.3e-09	-3.50534e-06	1.421e-08	-5.42281e-06	1.5e-08		-3.706e-06	8.44e-09	-6.19751e-06	-4.79e-09	-1.88335e-06	-3.77e-09	-1.94246e-06	4.11e-09	-2.21337e-06	2e-10		-7.56777e-06	2.42e-10	-5.04026e-06	5.815e-09	-5.72147e-06	8e-10
-4.7585e-06	-3.08e-09	-4.75096e-06	-3e-11	-4.37802e-06	-4.16342e-11	-5.73972e-06	-8.575e-09	-5.40951e-06	-1.0106e-09		-2.55829e-06	5.778e-11	-4.44615e-06	-1.1e-09	-5.35286e-06	-7e-11	-6.12754e-06	-3.1e-09	-6.56372e-06	-1.864e-08		-1.71457e-06	-2.43e-09	-4.69503e-06	1.345e-08	-2.94807e-06	7.2e-09	-3.50534e-06	1.421e-08	-5.42306e-06	1.54e-08		-3.70587e-06	8.34e-09	-6.19786e-06	-4.51e-09	-1.88329e-06	-3.85e-09	-1.9425e-06	4.17e-09	-2.21331e-06	1e-10		-7.56778e-06	2.672e-10	-5.04026e-06	5.822e-09	-5.72159e-06	1.1e-09
-4.75848e-06	-3.12e-09	-4.75094e-06	-7e-11	-4.37691e-06	-1.80536e-10	-5.73982e-06	-8.374e-09	-5.40949e-06	-1.0442e-09		-2.55746e-06	2.0606e-10	-4.44625e-06	-7e-10	-5.35296e-06	3.5e-10	-6.12759e-06	-2.9e-09	-6.56366e-06	-1.887e-08		-1.71456e-06	-2.47e-09	-4.69493e-06	1.328e-08	-2.94793e-06	7e-09	-3.50534e-06	1.421e-08	-5.42306e-06	1.54e-08		-3.706e-06	8.44e-09	-6.19809e-06	-4.33e-09	-1.8832e-06	-3.96e-09	-1.94243e-06	4.05e-09	-2.21331e-06	1e-10		-7.56773e-06	1.412e-10	-5.04037e-06	6.179e-09	-5.72147e-06	8e-10
-4.75848e-06	-3.12e-09	-4.75097e-06	-2e-11	-4.37592e-06	-2.04204e-10	-5.73975e-06	-8.507e-09	-5.40946e-06	-1.115e-09		-2.5563e-06	-3.33e-12	-4.4462e-06	-9e-10	-5.3529e-06	9e-11	-6.12759e-06	-2.9e-09	-6.56369e-06	-1.874e-08		-1.71447e-06	-2.68e-09	-4.69486e-06	1.317e-08	-2.94838e-06	7.67e-09	-3.50519e-06	1.398e-08	-5.42319e-06	1.56e-08		-3.706e-06	8.44e-09	-6.19851e-06	-3.99e-09	-1.88316e-06	-4.01e-09	-1.94251e-06	4.19e-09	-2.21331e-06	1e-10		-7.56773e-06	1.496e-10	-5.04026e-06	5.814e-09	-5.72155e-06	1e-09
-4.75845e-06	-3.18e-09	-4.75085e-06	-2.5e-10	-4.37498e-06	-1.66936e-10	-5.73976e-06	-8.5e-09	-5.40943e-06	-1.161e-09		-2.55531e-06	-2.195e-11	-4.44615e-06	-1.1e-09	-5.35288e-06	4e-11	-6.12759e-06	-2.9e-09	-6.56366e-06	-1.886e-08		-1.7145e-06	-2.6e-09	-4.69495e-06	1.332e-08	-2.94841e-06	7.71e-09	-3.50516e-06	1.394e-08	-5.42331e-06	1.58e-08		-3.706e-06	8.44e-09	-6.19876e-06	-3.79e-09	-1.88328e-06	-3.86e-09	-1.94234e-06	3.91e-09	-2.20319e-06	-1e-10		-7.56779e-06	2.924e-10	-5.04036e-06	6.149e-09	-5.72147e-06	8e-10
-4.74847e-06	-3.14e-09	-4.74106e-06	1.7e-10	-4.37401e-06	-1.59942e-10	-5.72971e-06	-8.594e-09	-5.39948e-06	-1.061e-09		-2.5543e-06	-5.368e-11	-4.44635e-06	-3e-10	-5.34295e-06	2.9e-10	-6.11759e-06	-2.9e-09	-6.55376e-06	-1.846e-08		-1.70445e-06	-2.74e-09	-4.68464e-06	1.283e-08	-2.9382e-06	7.4e-09	-3.49543e-06	1.434e-08	-5.41337e-06	1.59e-08		-3.69613e-06	8.54e-09	-6.18936e-06	-3.31e-09	-1.87324e-06	-3.91e-09	-1.94252e-06	4.21e-09	-2.20337e-06	2e-10		-7.55777e-06	2.588e-10	-5.03024e-06	5.756e-09	-5.71147e-06	8e-10
-4.74847e-06	-3.13e-09	-4.74104e-06	1.4e-10	-4.37302e-06	-1.78752e-10	-5.72972e-06	-8.579e-09	-5.39946e-06	-1.11e-09		-2.55349e-06	1.2316e-10	-4.44627e-06	-6e-10	-5.34289e-06	8e-11	-6.11766e-06	-2.6e-09	-6.55364e-06	-1.896e-08		-1.70445e-06	-2.73e-09	-4.68481e-06	1.31e-08	-2.93827e-06	7.5e-09	-3.49515e-06	1.392e-08	-5.41344e-06	1.6e-08		-3.69613e-06	8.54e-09	-6.18921e-06	-3.43e-09	-1.87329e-06	-3.84e-09	-1.94237e-06	3.96e-09	-2.20337e-06	2e-10		-7.55767e-06	6.8e-12	-5.03029e-06	5.906e-09	-5.71155e-06	1e-09
-4.74844e-06	-3.2e-09	-4.74103e-06	1.1e-10	-4.37201e-06	-2.19345e-10	-5.72967e-06	-8.669e-09	-5.39946e-06	-1.114e-09		-2.55244e-06	3.002e-11	-4.4462e-06	-9e-10	-5.34291e-06	1.4e-10	-6.11766e-06	-2.6e-09	-6.55376e-06	-1.845e-08		-1.70444e-06	-2.75e-09	-4.68473e-06	1.297e-08	-2.93807e-06	7.2e-09	-3.49547e-06	1.441e-08	-5.41325e-06	1.57e-08		-3.69613e-06	8.54e-09	-6.1895e-06	-3.2e-09	-1.87305e-06	-4.15e-09	-1.94246e-06	4.1e-09	-2.20337e-06	2e-10		-7.5577e-06	8.24e-11	-5.03022e-06	5.687e-09	-5.71147e-06	8e-10
-4.74849e-06	-3.09e-09	-4.741e-06	4e-11	-4.37107e-06	-1.85763e-10	-5.72974e-06	-8.543e-09	-5.39942e-06	-1.183e-09		-2.55136e-06	-7.38e-11	-4.44615e-06	-1.1e-09	-5.34296e-06	3.3e-10	-6.11766e-06	-2.6e-09	-6.55373e-06	-1.86e-08		-1.70445e-06	-2.73e-09	-4.68464e-06	1.282e-08	-2.93841e-06	7.72e-09	-3.49558e-06	1.457e-08	-5.41331e-06	1.58e-08		-3.69613e-06	8.54e-09	-6.18842e-06	-4.06e-09	-1.87303e-06	-4.17e-09	-1.94249e-06	4.15e-09	-2.20331e-06	1e-10		-7.55773e-06	1.412e-10	-5.03037e-06	6.174e-09	-5.71143e-06	7e-10
-4.74845e-06	-3.17e-09	-4.741e-06	5e-11	-4.37009e-06	-1.85222e-10	-5.72976e-06	-8.489e-09	-5.39942e-06	-1.184e-09		-2.55061e-06	1.5884e-10	-4.4361e-06	-1.3e-09	-5.34294e-06	2.7e-10	-6.11769e-06	-2.5e-09	-6.55369e-06	-1.875e-08		-1.70447e-06	-2.69e-09	-4.68481e-06	1.31e-08	-2.93833e-06	7.6e-09	-3.49559e-06	1.458e-08	-5.41294e-06	1.52e-08		-3.69613e-06	8.54e-09	-6.18783e-06	-4.54e-09	-1.87306e-06	-4.13e-09	-1.94248e-06	4.14e-09	-2.20331e-06	1e-10		-7.55776e-06	2.252e-10	-5.03032e-06	6.008e-09	-5.71147e-06	8e-10
-4.74847e-06	-3.13e-09	-4.74104e-06	1.3e-10	-4.3692e-06	-1.00019e-10	-5.72968e-06	-8.647e-09	-5.39939e-06	-1.241e-09		-2.54943e-06	-6.645e-11	-4.43617e-06	-1e-09	-5.34299e-06	4.6e-10	-6.11776e-06	-2.2e-09	-6.55385e-06	-1.812e-08		-1.70446e-06	-2.7e-09	-4.68464e-06	1.283e-08	-2.9382e-06	7.4e-09	-3.49556e-06	1.454e-08	-5.41306e-06	1.54e-08		-3.696e-06	8.44e-09	-6.18771e-06	-4.63e-09	-1.87305e-06	-4.15e-09	-1.93254e-06	4.25e-09	-2.20331e-06	1e-10		-7.55771e-06	9.08e-11	-5.03029e-06	5.922e-09	-5.71147e-06	8e-10
-4.7485e-06	-3.08e-09	-4.74096e-06	-4e-11	-4.36816e-06	-1.82112e-10	-5.72974e-06	-8.537e-09	-5.39943e-06	-1.159e-09		-2.54827e-06	-2.6741e-10	-4.43612e-06	-1.2e-09	-5.34295e-06	2.9e-10	-6.11776e-06	-2.2e-09	-6.55378e-06	-1.837e-08		-1.70439e-06	-2.89e-09	-4.68473e-06	1.297e-08	-2.93807e-06	7.2e-09	-3.49551e-06	1.446e-08	-5.41306e-06	1.54e-08		-3.69587e-06	8.34e-09	-6.18826e-06	-4.19e-09	-1.87311e-06	-4.07e-09	-1.93246e-06	4.1e-09	-2.19331e-06	1e-10		-7.55772e-06	1.328e-10	-5.03034e-06	6.078e-09	-5.71147e-06	8e-10
-4.74857e-06	-2.94e-09	-4.74094e-06	-7e-11	-4.36708e-06	-2.78457e-10	-5.72971e-06	-8.587e-09	-5.39935e-06	-1.323e-09		-2.54767e-06	1.4084e-10	-4.43612e-06	-1.2e-09	-5.34289e-06	5e-11	-6.11766e-06	-2.6e-09	-6.55385e-06	-1.812e-08		-1.7045e-06	-2.6e-09	-4.68479e-06	1.306e-08	-2.93836e-06	7.64e-09	-3.49565e-06	1.467e-08	-5.413e-06	1.53e-08		-3.69587e-06	8.34e-09	-6.18794e-06	-4.45e-09	-1.87309e-06	-4.09e-09	-1.93256e-06	4.27e-09	-2.19337e-06	2e-10		-7.55773e-06	1.412e-10	-5.03039e-06	6.237e-09	-5.71143e-06	7e-10
-4.74848e-06	-3.12e-09	-4.74089e-06	-1.7e-10	-4.36609e-06	-3.051e-10	-5.72972e-06	-8.567e-09	-5.3995e-06	-1.0212e-09		-2.54667e-06	1.0832e-10	-4.43607e-06	-1.4e-09	-5.3429e-06	1e-10	-6.11764e-06	-2.7e-09	-6.55377e-06	-1.843e-08		-1.70443e-06	-2.79e-09	-4.68431e-06	1.2295e-08	-2.9382e-06	7.4e-09	-3.49535e-06	1.422e-08	-5.41281e-06	1.5e-08		-3.69587e-06	8.34e-09	-6.18775e-06	-4.6e-09	-1.87318e-06	-3.98e-09	-1.93237e-06	3.95e-09	-2.19337e-06	2e-10		-7.55773e-06	1.496e-10	-5.03033e-06	6.041e-09	-5.71147e-06	8e-10
-4.74848e-06	-3.12e-09	-4.74105e-06	1.5e-10	-4.36522e-06	-2.04334e-10	-5.72969e-06	-8.634e-09	-5.39949e-06	-1.0435e-09		-2.54577e-06	1.8921e-10	-4.43617e-06	-1e-09	-5.34296e-06	3.4e-10	-6.11769e-06	-2.5e-09	-6.55389e-06	-1.795e-08		-1.70441e-06	-2.84e-09	-4.68461e-06	1.277e-08	-2.93827e-06	7.5e-09	-3.49538e-06	1.427e-08	-5.41269e-06	1.48e-08		-3.696e-06	8.44e-09	-6.18743e-06	-4.86e-09	-1.87315e-06	-4.02e-09	-1.9325e-06	4.17e-09	-2.19331e-06	1e-10		-7.55775e-06	2e-10	-5.03028e-06	5.9e-09	-5.71143e-06	7e-10
-4.73853e-06	-3.01e-09	-4.73099e-06	2e-11	-4.36418e-06	-2.76901e-10	-5.71972e-06	-8.567e-09	-5.38944e-06	-1.146e-09		-2.54472e-06	1.0779e-10	-4.43615e-06	-1.1e-09	-5.33295e-06	3.1e-10	-6.10766e-06	-2.6e-09	-6.54381e-06	-1.827e-08		-1.6944e-06	-2.86e-09	-4.67424e-06	1.2179e-08	-2.9282e-06	7.4e-09	-3.48494e-06	1.361e-08	-5.4025e-06	1.45e-08		-3.68612e-06	8.54e-09	-6.17797e-06	-4.42e-09	-1.86314e-06	-4.03e-09	-1.93249e-06	4.16e-09	-2.19331e-06	1e-10		-7.54766e-06	-2.68e-11	-5.02044e-06	6.377e-09	-5.70147e-06	8e-10
-4.73846e-06	-3.16e-09	-4.73089e-06	-1.7e-10	-4.36322e-06	-2.54823e-10	-5.71968e-06	-8.66e-09	-5.3895e-06	-1.0284e-09		-2.54369e-06	5.029e-11	-4.4362e-06	-9e-10	-5.33296e-06	3.4e-10	-6.10764e-06	-2.7e-09	-6.54387e-06	-1.801e-08		-1.69441e-06	-2.83e-09	-4.67437e-06	1.2393e-08	-2.92827e-06	7.5e-09	-3.48502e-06	1.373e-08	-5.40219e-06	1.4e-08		-3.686e-06	8.44e-09	-6.17744e-06	-4.85e-09	-1.86307e-06	-4.12e-09	-1.93239e-06	3.99e-09	-2.19319e-06	-1e-10		-7.5477e-06	8.24e-11	-5.02033e-06	6.036e-09	-5.70151e-06	9e-10
-4.73843e-06	-3.21e-09	-4.7309e-06	-1.5e-10	-4.36225e-06	-2.49283e-10	-5.71977e-06	-8.475e-09	-5.38952e-06	-9.799e-10		-2.54277e-06	9.408e-11	-4.4362e-06	-9e-10	-5.33292e-06	1.7e-10	-6.10766e-06	-2.6e-09	-6.54385e-06	-1.81e-08		-1.69444e-06	-2.75e-09	-4.67436e-06	1.238e-08	-2.92813e-06	7.3e-09	-3.48526e-06	1.409e-08	-5.40213e-06	1.39e-08		-3.68588e-06	8.34e-09	-6.17725e-06	-5e-09	-1.86293e-06	-4.29e-09	-1.93243e-06	4.05e-09	-2.18331e-06	1e-10		-7.54774e-06	1.832e-10	-5.0203e-06	5.942e-09	-5.70151e-06	9e-10
-4.73839e-06	-3.3e-09	-4.73105e-06	1.5e-10	-4.36132e-06	-2.12069e-10	-5.7197e-06	-8.611e-09	-5.38942e-06	-1.197e-09		-2.54179e-06	8.714e-11	-4.43617e-06	-1e-09	-5.33286e-06	-6e-11	-6.10764e-06	-2.7e-09	-6.54381e-06	-1.828e-08		-1.69442e-06	-2.82e-09	-4.67434e-06	1.2344e-08	-2.92827e-06	7.5e-09	-3.48515e-06	1.392e-08	-5.40206e-06	1.38e-08		-3.68588e-06	8.34e-09	-6.1778e-06	-4.56e-09	-1.86308e-06	-4.11e-09	-1.93241e-06	4.03e-09	-2.18331e-06	1e-10		-7.54762e-06	-1.276e-10	-5.02031e-06	5.976e-09	-5.70151e-06	9e-10
-4.73845e-06	-3.18e-09	-4.73097e-06	-1e-11	-4.36037e-06	-1.77009e-10	-5.71978e-06	-8.452e-09	-5.38945e-06	-1.122e-09		-2.54073e-06	1.99e-12	-4.4262e-06	-9e-10	-5.33294e-06	2.4e-10	-6.10769e-06	-2.5e-09	-6.54382e-06	-1.821e-08		-1.6945e-06	-2.61e-09	-4.67455e-06	1.268e-08	-2.92848e-06	7.82e-09	-3.4851e-06	1.385e-08	-5.40206e-06	1.38e-08		-3.68588e-06	8.34e-09	-6.17815e-06	-4.28e-09	-1.86301e-06	-4.2e-09	-1.93245e-06	4.09e-09	-2.18312e-06	-2e-10		-7.54771e-06	9.08e-11	-5.02028e-06	5.889e-09	-5.70151e-06	9e-10
-4.73845e-06	-3.17e-09	-4.73087e-06	-2.1e-10	-4.35943e-06	-1.49394e-10	-5.71975e-06	-8.506e-09	-5.38953e-06	-9.542e-10		-2.53984e-06	8.892e-11	-4.4262e-06	-9e-10	-5.33294e-06	2.4e-10	-6.10766e-06	-2.6e-09	-6.5438e-06	-1.83e-08		-1.6946e-06	-2.37e-09	-4.67454e-06	1.266e-08	-2.92827e-06	7.5e-09	-3.48518e-06	1.397e-08	-5.40194e-06	1.36e-08		-3.68588e-06	8.34e-09	-6.1791e-06	-3.52e-09	-1.86303e-06	-4.17e-09	-1.92242e-06	4.04e-09	-2.18319e-06	-1e-10		-7.54764e-06	-7.72e-11	-5.02037e-06	6.17e-09	-5.70151e-06	9e-10
-4.73843e-06	-3.22e-09	-4.73089e-06	-1.7e-10	-4.35848e-06	-1.24567e-10	-5.71971e-06	-8.591e-09	-5.38954e-06	-9.398e-10		-2.5389e-06	1.1643e-10	-4.4262e-06	-9e-10	-5.33291e-06	1.2e-10	-6.10759e-06	-2.9e-09	-6.54378e-06	-1.837e-08		-1.69452e-06	-2.57e-09	-4.67423e-06	1.2169e-08	-2.92807e-06	7.2e-09	-3.48527e-06	1.41e-08	-5.40163e-06	1.31e-08		-3.68562e-06	8.14e-09	-6.17936e-06	-3.31e-09	-1.86319e-06	-3.97e-09	-1.9225e-06	4.18e-09	-2.18319e-06	-1e-10		-7.54767e-06	-1e-11	-5.02037e-06	6.17e-09	-5.70151e-06	9e-10
-4.73838e-06	-3.33e-09	-4.731e-06	5e-11	-4.35747e-06	-1.69166e-10	-5.71976e-06	-8.482e-09	-5.38952e-06	-9.9407e-10		-2.53789e-06	7.345e-11	-4.42615e-06	-1.1e-09	-5.33295e-06	2.8e-10	-6.10764e-06	-2.7e-09	-6.54385e-06	-1.81e-08		-1.69456e-06	-2.47e-09	-4.67453e-06	1.265e-08	-2.92839e-06	7.69e-09	-3.48529e-06	1.414e-08	-5.40169e-06	1.32e-08		-3.68575e-06	8.24e-09	-6.17945e-06	-3.24e-09	-1.86307e-06	-4.12e-09	-1.92249e-06	4.15e-09	-2.18319e-06	-1e-10		-7.54767e-06	6.8e-12	-5.02034e-06	6.067e-09	-5.70143e-06	7e-10
-4.73839e-06	-3.31e-09	-4.731e-06	4e-11	-4.35651e-06	-1.49667e-10	-5.71975e-06	-8.51e-09	-5.38951e-06	-1.00392e-09		-2.53671e-06	-1.3441e-10	-4.42618e-06	-1e-09	-5.33283e-06	-1.9e-10	-6.10761e-06	-2.8e-09	-6.54381e-06	-1.828e-08		-1.6946e-06	-2.37e-09	-4.67441e-06	1.245e-08	-2.9284e-06	7.7e-09	-3.48521e-06	1.402e-08	-5.40131e-06	1.26e-08		-3.68575e-06	8.24e-09	-6.17872e-06	-3.82e-09	-1.86309e-06	-4.09e-09	-1.92256e-06	4.27e-09	-2.17319e-06	-1e-10		-7.54771e-06	9.08e-11	-5.02039e-06	6.235e-09	-5.70143e-06	7e-10
-4.73842e-06	-3.24e-09	-4.73086e-06	-2.3e-10	-4.35551e-06	-1.80848e-10	-5.71971e-06	-8.586e-09	-5.38958e-06	-8.57e-10		-2.53573e-06	-1.4391e-10	-4.4261e-06	-1.3e-09	-5.33297e-06	3.7e-10	-6.10764e-06	-2.7e-09	-6.54373e-06	-1.86e-08		-1.69464e-06	-2.26e-09	-4.6746e-06	1.276e-08	-2.92827e-06	7.5e-09	-3.48512e-06	1.388e-08	-5.40138e-06	1.27e-08		-3.68562e-06	8.14e-09	-6.17843e-06	-4.06e-09	-1.86306e-06	-4.13e-09	-1.92247e-06	4.12e-09	-2.17331e-06	1e-10		-7.54768e-06	3.2e-11	-5.02028e-06	5.879e-09	-5.70147e-06	8e-10
-4.72843e-06	-3.22e-09	-4.72106e-06	1.8e-10	-4.35464e-06	-7.27044e-11	-5.70969e-06	-8.63e-09	-5.37963e-06	-7.63e-10		-2.53497e-06	7.391e-11	-4.42627e-06	-6e-10	-5.32293e-06	2.1e-10	-6.09756e-06	-3e-09	-6.53379e-06	-1.835e-08		-1.6846e-06	-2.37e-09	-4.66415e-06	1.2032e-08	-2.91833e-06	7.6e-09	-3.47528e-06	1.412e-08	-5.3915e-06	1.29e-08		-3.67563e-06	8.14e-09	-6.16843e-06	-4.06e-09	-1.85315e-06	-4.02e-09	-1.92256e-06	4.27e-09	-2.17331e-06	1e-10		-7.53771e-06	9.08e-11	-5.01037e-06	6.161e-09	-5.69155e-06	1e-09
-4.72847e-06	-3.13e-09	-4.72112e-06	2.9e-10	-4.35359e-06	-1.44303e-10	-5.70973e-06	-8.558e-09	-5.37959e-06	-8.5e-10		-2.53362e-06	-3.1726e-10	-4.42618e-06	-1e-09	-5.32294e-06	2.5e-10	-6.09749e-06	-3.3e-09	-6.53376e-06	-1.845e-08		-1.68468e-06	-2.16e-09	-4.66438e-06	1.241e-08	-2.91843e-06	7.74e-09	-3.47519e-06	1.399e-08	-5.39131e-06	1.26e-08		-3.6755e-06	8.04e-09	-6.16906e-06	-3.55e-09	-1.85311e-06	-4.07e-09	-1.92251e-06	4.2e-09	-2.17331e-06	1e-10		-7.5377e-06	7.4e-11	-5.01024e-06	5.772e-09	-5.69147e-06	8e-10
-4.72846e-06	-3.16e-09	-4.72099e-06	3e-11	-4.35268e-06	-8.40875e-11	-5.70972e-06	-8.583e-09	-5.37958e-06	-8.55e-10		-2.53277e-06	-1.8738e-10	-4.42623e-06	-8e-10	-5.32288e-06	1e-11	-6.09759e-06	-2.9e-09	-6.53375e-06	-1.851e-08		-1.68459e-06	-2.39e-09	-4.66444e-06	1.25e-08	-2.91853e-06	7.9e-09	-3.47516e-06	1.394e-08	-5.39088e-06	1.19e-08		-3.67575e-06	8.24e-09	-6.16851e-06	-3.99e-09	-1.85301e-06	-4.19e-09	-1.92248e-06	4.14e-09	-2.17331e-06	1e-10		-7.53769e-06	4.88e-11	-5.0103e-06	5.964e-09	-5.69151e-06	9e-10
-4.72857e-06	-2.94e-09	-4.72095e-06	-6e-11	-4.35172e-06	-7.57553e-11	-5.70972e-06	-8.565e-09	-5.37963e-06	-7.58e-10		-2.53186e-06	-1.2839e-10	-4.4262e-06	-9e-10	-5.32282e-06	-2.2e-10	-6.09756e-06	-3e-09	-6.53386e-06	-1.807e-08		-1.68461e-06	-2.33e-09	-4.66444e-06	1.25e-08	-2.91861e-06	8.02e-09	-3.4753e-06	1.415e-08	-5.39088e-06	1.19e-08		-3.67588e-06	8.34e-09	-6.16854e-06	-3.97e-09	-1.85303e-06	-4.17e-09	-1.92253e-06	4.22e-09	-2.17331e-06	1e-10		-7.53769e-06	4.88e-11	-5.01032e-06	6.015e-09	-5.69151e-06	9e-10
-4.72854e-06	-3e-09	-4.72098e-06	0	-4.35065e-06	-1.77957e-10	-5.70974e-06	-8.54e-09	-5.37954e-06	-9.518e-10		-2.53074e-06	-2.9285e-10	-4.4162e-06	-9e-10	-5.32286e-06	-7e-11	-6.09746e-06	-3.4e-09	-6.53384e-06	-1.816e-08		-1.68467e-06	-2.18e-09	-4.66426e-06	1.2209e-08	-2.91841e-06	7.72e-09	-3.47513e-06	1.389e-08	-5.39119e-06	1.24e-08		-3.676e-06	8.44e-09	-6.16848e-06	-4.02e-09	-1.85305e-06	-4.14e-09	-1.92244e-06	4.08e-09	-2.16331e-06	1e-10		-7.53774e-06	1.748e-10	-5.01026e-06	5.825e-09	-5.69151e-06	9e-10
-4.72851e-06	-3.05e-09	-4.72096e-06	-3e-11	-4.34972e-06	-1.21801e-10	-5.70969e-06	-8.628e-09	-5.37953e-06	-9.71e-10		-2.52983e-06	-2.1744e-10	-4.4162e-06	-9e-10	-5.32294e-06	2.6e-10	-6.09756e-06	-3e-09	-6.53381e-06	-1.827e-08		-1.68458e-06	-2.41e-09	-4.66453e-06	1.265e-08	-2.91833e-06	7.6e-09	-3.47503e-06	1.374e-08	-5.39156e-06	1.3e-08		-3.67588e-06	8.34e-09	-6.16834e-06	-4.13e-09	-1.85311e-06	-4.07e-09	-1.9225e-06	4.17e-09	-2.16337e-06	2e-10		-7.5377e-06	7.4e-11	-5.01033e-06	6.038e-09	-5.69147e-06	8e-10
-4.72853e-06	-3.01e-09	-4.72101e-06	8e-11	-4.34877e-06	-1.03601e-10	-5.70974e-06	-8.529e-09	-5.37958e-06	-8.51e-10		-2.52884e-06	-2.3996e-10	-4.41623e-06	-8e-10	-5.32289e-06	5e-11	-6.09754e-06	-3.1e-09	-6.53389e-06	-1.794e-08		-1.68468e-06	-2.15e-09	-4.66445e-06	1.252e-08	-2.91848e-06	7.82e-09	-3.47505e-06	1.378e-08	-5.39169e-06	1.32e-08		-3.67575e-06	8.24e-09	-6.16856e-06	-3.95e-09	-1.85312e-06	-4.06e-09	-1.91244e-06	4.07e-09	-2.16331e-06	1e-10		-7.53777e-06	2.588e-10	-5.01025e-06	5.791e-09	-5.69147e-06	8e-10
-4.72855e-06	-2.97e-09	-4.72076e-06	-4.5e-10	-4.34782e-06	-8.78568e-11	-5.70969e-06	-8.628e-09	-5.37963e-06	-7.6e-10		-2.52799e-06	-1.0127e-10	-4.4163e-06	-5e-10	-5.32298e-06	4e-10	-6.09749e-06	-3.3e-09	-6.53387e-06	-1.801e-08		-1.68457e-06	-2.43e-09	-4.66454e-06	1.266e-08	-2.91873e-06	8.19e-09	-3.47526e-06	1.409e-08	-5.3915e-06	1.29e-08		-3.67575e-06	8.24e-09	-6.16845e-06	-4.04e-09	-1.85306e-06	-4.13e-09	-1.91249e-06	4.16e-09	-2.16331e-06	1e-10		-7.53776e-06	2.336e-10	-5.01031e-06	5.972e-09	-5.69147e-06	8e-10
-4.72847e-06	-3.14e-09	-4.72098e-06	1e-11	-4.34684e-06	-8.79938e-11	-5.7097e-06	-8.619e-09	-5.3796e-06	-8.27e-10		-2.52692e-06	-2.0645e-10	-4.41625e-06	-7e-10	-5.32293e-06	2.2e-10	-6.09759e-06	-2.9e-09	-6.53387e-06	-1.803e-08		-1.68462e-06	-2.3e-09	-4.66448e-06	1.257e-08	-2.91885e-06	8.37e-09	-3.47491e-06	1.356e-08	-5.39131e-06	1.26e-08		-3.67575e-06	8.24e-09	-6.16787e-06	-4.5e-09	-1.85306e-06	-4.13e-09	-1.91256e-06	4.28e-09	-2.16331e-06	1e-10		-7.53773e-06	1.412e-10	-5.01033e-06	6.042e-09	-5.69143e-06	7e-10
-4.72853e-06	-3.01e-09	-4.72118e-06	4.2e-10	-4.34589e-06	-6.79611e-11	-5.70973e-06	-8.558e-09	-5.37949e-06	-1.0444e-09		-2.52601e-06	-1.3625e-10	-4.41618e-06	-1e-09	-5.32291e-06	1.4e-10	-6.09761e-06	-2.8e-09	-6.53386e-06	-1.805e-08		-1.68465e-06	-2.22e-09	-4.66437e-06	1.2389e-08	-2.91886e-06	8.39e-09	-3.4752e-06	1.4e-08	-5.39144e-06	1.28e-08		-3.67588e-06	8.34e-09	-6.16822e-06	-4.22e-09	-1.85306e-06	-4.13e-09	-1.9125e-06	4.18e-09	-2.16331e-06	1e-10		-7.53777e-06	2.42e-10	-5.01022e-06	5.702e-09	-5.69139e-06	6e-10
-4.7186e-06	-2.86e-09	-4.71109e-06	2.3e-10	-4.34493e-06	-5.17729e-11	-5.69974e-06	-8.543e-09	-5.36956e-06	-8.94e-10		-2.5251e-06	-6.918e-11	-4.4162e-06	-9e-10	-5.31292e-06	2e-10	-6.08759e-06	-2.9e-09	-6.52386e-06	-1.805e-08		-1.67467e-06	-2.18e-09	-4.65451e-06	1.261e-08	-2.90879e-06	8.28e-09	-3.46494e-06	1.361e-08	-5.38131e-06	1.26e-08		-3.66575e-06	8.24e-09	-6.15808e-06	-4.34e-09	-1.84298e-06	-4.23e-09	-1.9125e-06	4.18e-09	-2.15331e-06	1e-10		-7.52777e-06	2.588e-10	-5.00023e-06	5.743e-09	-5.68139e-06	6e-10
-4.71859e-06	-2.9e-09	-4.71097e-06	-1e-11	-4.34394e-06	-7.58249e-11	-5.69985e-06	-8.301e-09	-5.36961e-06	-7.95e-10		-2.5241e-06	-1.0937e-10	-4.41618e-06	-1e-09	-5.31297e-06	3.7e-10	-6.08754e-06	-3.1e-09	-6.52381e-06	-1.827e-08		-1.67462e-06	-2.32e-09	-4.65414e-06	1.2032e-08	-2.90859e-06	7.98e-09	-3.46515e-06	1.393e-08	-5.3815e-06	1.29e-08		-3.66563e-06	8.14e-09	-6.15804e-06	-4.37e-09	-1.84305e-06	-4.15e-09	-1.91249e-06	4.16e-09	-2.15331e-06	1e-10		-7.52779e-06	3.092e-10	-5.00027e-06	5.864e-09	-5.68139e-06	6e-10
-4.71851e-06	-3.06e-09	-4.71098e-06	1e-11	-4.34296e-06	-7.50727e-11	-5.69988e-06	-8.256e-09	-5.3695e-06	-1.0335e-09		-2.5232e-06	-2.011e-11	-4.41627e-06	-6e-10	-5.31293e-06	2.2e-10	-6.08761e-06	-2.8e-09	-6.52387e-06	-1.8e-08		-1.67458e-06	-2.41e-09	-4.65441e-06	1.246e-08	-2.90859e-06	7.98e-09	-3.46508e-06	1.382e-08	-5.38125e-06	1.25e-08		-3.66563e-06	8.14e-09	-6.1576e-06	-4.72e-09	-1.84309e-06	-4.09e-09	-1.91254e-06	4.25e-09	-2.15331e-06	1e-10		-7.52776e-06	2.168e-10	-5.00029e-06	5.917e-09	-5.68139e-06	6e-10
-4.71852e-06	-3.03e-09	-4.71108e-06	2.2e-10	-4.34203e-06	-2.74893e-11	-5.69979e-06	-8.438e-09	-5.36952e-06	-9.814e-10		-2.52209e-06	-1.7329e-10	-4.41623e-06	-8e-10	-5.31292e-06	1.8e-10	-6.08756e-06	-3e-09	-6.52384e-06	-1.813e-08		-1.67459e-06	-2.39e-09	-4.65466e-06	1.286e-08	-2.90855e-06	7.92e-09	-3.46503e-06	1.375e-08	-5.38144e-06	1.28e-08		-3.66587e-06	8.34e-09	-6.15712e-06	-5.1e-09	-1.84306e-06	-4.13e-09	-1.91249e-06	4.15e-09	-2.15337e-06	2e-10		-7.52768e-06	1.52e-11	-5.00025e-06	5.795e-09	-5.68143e-06	7e-10
-4.71849e-06	-3.1e-09	-4.711e-06	4e-11	-4.341e-06	-9.0223e-11	-5.69976e-06	-8.483e-09	-5.36956e-06	-9.072e-10		-2.52096e-06	-3.3929e-10	-4.40625e-06	-7e-10	-5.31298e-06	4.1e-10	-6.08761e-06	-2.8e-09	-6.52387e-06	-1.802e-08		-1.6746e-06	-2.36e-09	-4.65417e-06	1.207e-08	-2.90846e-06	7.79e-09	-3.46514e-06	1.391e-08	-5.38137e-06	1.27e-08		-3.666e-06	8.44e-09	-6.15689e-06	-5.29e-09	-1.84297e-06	-4.24e-09	-1.91254e-06	4.25e-09	-2.15319e-06	-1e-10		-7.52771e-06	1.076e-10	-5.00021e-06	5.667e-09	-5.68147e-06	8e-10
-4.71851e-06	-3.05e-09	-4.711e-06	4e-11	-4.34012e-06	1.34042e-11	-5.6998e-06	-8.405e-09	-5.36958e-06	-8.6e-10		-2.52004e-06	-2.8181e-10	-4.40618e-06	-1e-09	-5.31298e-06	4.4e-10	-6.08759e-06	-2.9e-09	-6.52384e-06	-1.814e-08		-1.67458e-06	-2.41e-09	-4.65461e-06	1.278e-08	-2.90867e-06	8.11e-09	-3.46521e-06	1.401e-08	-5.38106e-06	1.22e-08		-3.666e-06	8.44e-09	-6.15694e-06	-5.25e-09	-1.84316e-06	-4.01e-09	-1.91251e-06	4.2e-09	-2.15331e-06	1e-10		-7.52772e-06	1.244e-10	-5.00026e-06	5.824e-09	-5.68147e-06	8e-10
-4.71852e-06	-3.04e-09	-4.71084e-06	-2.8e-10	-4.33916e-06	2.37624e-11	-5.69975e-06	-8.509e-09	-5.3696e-06	-8.27e-10		-2.51921e-06	-1.3196e-10	-4.4062e-06	-9e-10	-5.3129e-06	1.1e-10	-6.08769e-06	-2.5e-09	-6.52383e-06	-1.819e-08		-1.67458e-06	-2.41e-09	-4.65413e-06	1.2001e-08	-2.90839e-06	7.69e-09	-3.46527e-06	1.411e-08	-5.38112e-06	1.23e-08		-3.66612e-06	8.54e-09	-6.15729e-06	-4.97e-09	-1.84318e-06	-3.98e-09	-1.90244e-06	4.07e-09	-2.14331e-06	1e-10		-7.5277e-06	6.56e-11	-5.00025e-06	5.789e-09	-5.68147e-06	8e-10
-4.71847e-06	-3.14e-09	-4.71092e-06	-1.2e-10	-4.33817e-06	4.70139e-12	-5.69981e-06	-8.388e-09	-5.36948e-06	-1.066e-09		-2.51833e-06	-3.15e-11	-4.40618e-06	-1e-09	-5.31293e-06	2.1e-10	-6.08761e-06	-2.8e-09	-6.52389e-06	-1.794e-08		-1.67456e-06	-2.46e-09	-4.65439e-06	1.243e-08	-2.90865e-06	8.08e-09	-3.46525e-06	1.407e-08	-5.38125e-06	1.25e-08		-3.666e-06	8.44e-09	-6.15694e-06	-5.25e-09	-1.84318e-06	-3.98e-09	-1.90254e-06	4.25e-09	-2.14319e-06	-1e-10		-7.52765e-06	-5.2e-11	-5.00026e-06	5.832e-09	-5.68147e-06	8e-10
-4.71848e-06	-3.11e-09	-4.71098e-06	1e-11	-4.33715e-06	-5.65139e-11	-5.69984e-06	-8.331e-09	-5.36945e-06	-1.133e-09		-2.51737e-06	-2.245e-11	-4.4061e-06	-1.3e-09	-5.31299e-06	4.6e-10	-6.08769e-06	-2.5e-09	-6.52385e-06	-1.808e-08		-1.67459e-06	-2.38e-09	-4.65423e-06	1.2164e-08	-2.90845e-06	7.77e-09	-3.46484e-06	1.346e-08	-5.38119e-06	1.24e-08		-3.66587e-06	8.34e-09	-6.15719e-06	-5.05e-09	-1.84308e-06	-4.11e-09	-1.90253e-06	4.22e-09	-2.14331e-06	1e-10		-7.52773e-06	1.58e-10	-5.00021e-06	5.678e-09	-5.68155e-06	1e-09
-4.71839e-06	-3.31e-09	-4.711e-06	4e-11	-4.3362e-06	-2.24657e-11	-5.69992e-06	-8.166e-09	-5.36951e-06	-9.99633e-10		-2.51633e-06	-7.99e-11	-4.40623e-06	-8e-10	-5.31296e-06	3.6e-10	-6.08764e-06	-2.7e-09	-6.52393e-06	-1.777e-08		-1.6746e-06	-2.35e-09	-4.65424e-06	1.2191e-08	-2.90858e-06	7.97e-09	-3.46513e-06	1.389e-08	-5.38087e-06	1.19e-08		-3.66587e-06	8.34e-09	-6.15747e-06	-4.82e-09	-1.84307e-06	-4.12e-09	-1.90253e-06	4.23e-09	-2.14331e-06	1e-10		-7.52769e-06	5.72e-11	-5.00027e-06	5.843e-09	-5.68155e-06	1e-09
-4.71849e-06	-3.09e-09	-4.71083e-06	-2.9e-10	-4.33536e-06	1.11473e-10	-5.69987e-06	-8.259e-09	-5.36951e-06	-1.0127e-09		-2.51542e-06	-2.192e-11	-4.40623e-06	-8e-10	-5.31288e-06	3e-11	-6.08756e-06	-3e-09	-6.52387e-06	-1.8e-08		-1.67465e-06	-2.23e-09	-4.6542e-06	1.2115e-08	-2.90843e-06	7.74e-09	-3.46514e-06	1.391e-08	-5.38081e-06	1.18e-08		-3.66612e-06	8.54e-09	-6.15786e-06	-4.51e-09	-1.84313e-06	-4.05e-09	-1.90253e-06	4.22e-09	-2.14312e-06	-2e-10		-7.52773e-06	1.496e-10	-5.00032e-06	6.004e-09	-5.68147e-06	8e-10
-4.70838e-06	-3.33e-09	-4.70092e-06	-1.1e-10	-4.33426e-06	-2.53699e-11	-5.68982e-06	-8.366e-09	-5.35951e-06	-1.011e-09		-2.51454e-06	8.165e-11	-4.40625e-06	-7e-10	-5.303e-06	4.9e-10	-6.07769e-06	-2.5e-09	-6.51401e-06	-1.747e-08		-1.66457e-06	-2.44e-09	-4.64431e-06	1.2298e-08	-2.89827e-06	7.5e-09	-3.45509e-06	1.384e-08	-5.37044e-06	1.12e-08		-3.65613e-06	8.54e-09	-6.14766e-06	-4.67e-09	-1.83311e-06	-4.07e-09	-1.9025e-06	4.18e-09	-2.14338e-06	2e-10		-7.51772e-06	1.16e-10	-4.99027e-06	5.87e-09	-5.67143e-06	7e-10
-4.70843e-06	-3.21e-09	-4.7009e-06	-1.5e-10	-4.33329e-06	-1.09413e-11	-5.68984e-06	-8.328e-09	-5.35935e-06	-1.325e-09		-2.51359e-06	1.1112e-10	-4.40623e-06	-8e-10	-5.30308e-06	8e-10	-6.07761e-06	-2.8e-09	-6.51396e-06	-1.764e-08		-1.66462e-06	-2.3e-09	-4.64456e-06	1.27e-08	-2.8982e-06	7.4e-09	-3.45493e-06	1.36e-08	-5.37031e-06	1.1e-08		-3.65613e-06	8.54e-09	-6.14777e-06	-4.58e-09	-1.83309e-06	-4.09e-09	-1.90246e-06	4.1e-09	-2.14338e-06	2e-10		-7.51772e-06	1.244e-10	-4.99026e-06	5.83e-09	-5.67143e-06	7e-10
-4.70844e-06	-3.19e-09	-4.70086e-06	-2.3e-10	-4.33232e-06	-1.52889e-11	-5.68988e-06	-8.236e-09	-5.35949e-06	-1.0402e-09		-2.51242e-06	-1.024e-10	-4.4062e-06	-9e-10	-5.30302e-06	6e-10	-6.07769e-06	-2.5e-09	-6.51389e-06	-1.793e-08		-1.66462e-06	-2.3e-09	-4.64423e-06	1.2174e-08	-2.89827e-06	7.5e-09	-3.45498e-06	1.367e-08	-5.37031e-06	1.1e-08		-3.65613e-06	8.54e-09	-6.14746e-06	-4.83e-09	-1.83317e-06	-3.99e-09	-1.90243e-06	4.06e-09	-2.13331e-06	1e-10		-7.51768e-06	3.2e-11	-4.99029e-06	5.903e-09	-5.67139e-06	6e-10
-4.70837e-06	-3.34e-09	-4.70082e-06	-3.2e-10	-4.33137e-06	1.09804e-11	-5.68985e-06	-8.314e-09	-5.35959e-06	-8.39e-10		-2.51141e-06	-1.5289e-10	-4.40618e-06	-1e-09	-5.30296e-06	3.3e-10	-6.07766e-06	-2.6e-09	-6.514e-06	-1.75e-08		-1.66464e-06	-2.26e-09	-4.64421e-06	1.2136e-08	-2.89836e-06	7.64e-09	-3.45508e-06	1.382e-08	-5.37012e-06	1.07e-08		-3.65613e-06	8.54e-09	-6.14716e-06	-5.07e-09	-1.83314e-06	-4.03e-09	-1.90266e-06	4.45e-09	-2.13338e-06	2e-10		-7.51766e-06	-3.52e-11	-4.9903e-06	5.96e-09	-5.67143e-06	7e-10
-4.70844e-06	-3.19e-09	-4.70087e-06	-2.2e-10	-4.33046e-06	7.5401e-11	-5.68982e-06	-8.363e-09	-5.35955e-06	-9.275e-10		-2.5106e-06	2.591e-11	-4.39623e-06	-8e-10	-5.30295e-06	3.1e-10	-6.07761e-06	-2.8e-09	-6.51398e-06	-1.757e-08		-1.66467e-06	-2.18e-09	-4.64441e-06	1.246e-08	-2.89827e-06	7.5e-09	-3.45499e-06	1.369e-08	-5.37025e-06	1.09e-08		-3.65613e-06	8.54e-09	-6.14744e-06	-4.85e-09	-1.83301e-06	-4.19e-09	-1.90244e-06	4.08e-09	-2.13338e-06	2e-10		-7.51774e-06	1.748e-10	-4.99032e-06	6.001e-09	-5.67143e-06	7e-10
-4.70846e-06	-3.16e-09	-4.70097e-06	-1e-11	-4.32942e-06	1.45704e-11	-5.68982e-06	-8.36e-09	-5.35959e-06	-8.43e-10		-2.50933e-06	-2.88e-10	-4.39615e-06	-1.1e-09	-5.3029e-06	1e-10	-6.07754e-06	-3.1e-09	-6.51404e-06	-1.734e-08		-1.66466e-06	-2.2e-09	-4.64435e-06	1.2362e-08	-2.89837e-06	7.65e-09	-3.45495e-06	1.362e-08	-5.36981e-06	1.02e-08		-3.65613e-06	8.54e-09	-6.14795e-06	-4.44e-09	-1.83316e-06	-4.01e-09	-1.89247e-06	4.13e-09	-2.13331e-06	1e-10		-7.51768e-06	2.36e-11	-4.99026e-06	5.835e-09	-5.67143e-06	7e-10
-4.70845e-06	-3.18e-09	-4.70101e-06	8e-11	-4.32851e-06	7.50314e-11	-5.6898e-06	-8.419e-09	-5.35952e-06	-9.76e-10		-2.50866e-06	3.837e-11	-4.3962e-06	-9e-10	-5.30293e-06	2.1e-10	-6.07766e-06	-2.6e-09	-6.51397e-06	-1.761e-08		-1.66465e-06	-2.24e-09	-4.64449e-06	1.258e-08	-2.89846e-06	7.79e-09	-3.45483e-06	1.344e-08	-5.36981e-06	1.02e-08		-3.65625e-06	8.64e-09	-6.14786e-06	-4.51e-09	-1.83297e-06	-4.25e-09	-1.89254e-06	4.24e-09	-2.13338e-06	2e-10		-7.51768e-06	1.52e-11	-4.99026e-06	5.816e-09	-5.67143e-06	7e-10
-4.70846e-06	-3.15e-09	-4.70095e-06	-6e-11	-4.32746e-06	-1.40096e-11	-5.68982e-06	-8.378e-09	-5.3596e-06	-8.15e-10		-2.50764e-06	-2.429e-11	-4.39623e-06	-8e-10	-5.30285e-06	-9e-11	-6.07761e-06	-2.8e-09	-6.51401e-06	-1.745e-08		-1.66465e-06	-2.24e-09	-4.64439e-06	1.243e-08	-2.89839e-06	7.68e-09	-3.45506e-06	1.379e-08	-5.36956e-06	9.8e-09		-3.65613e-06	8.54e-09	-6.14852e-06	-3.98e-09	-1.83318e-06	-3.98e-09	-1.89258e-06	4.31e-09	-2.13338e-06	2e-10		-7.51763e-06	-1.024e-10	-4.99031e-06	5.982e-09	-5.67139e-06	6e-10
-4.70855e-06	-2.97e-09	-4.70108e-06	2.1e-10	-4.32656e-06	7.58314e-11	-5.68982e-06	-8.378e-09	-5.35962e-06	-7.83e-10		-2.50645e-06	-2.4683e-10	-4.39623e-06	-8e-10	-5.30297e-06	4e-10	-6.07769e-06	-2.5e-09	-6.5139e-06	-1.791e-08		-1.66466e-06	-2.2e-09	-4.64451e-06	1.262e-08	-2.89827e-06	7.5e-09	-3.45504e-06	1.376e-08	-5.36969e-06	1e-08		-3.65625e-06	8.64e-09	-6.14871e-06	-3.83e-09	-1.83309e-06	-4.09e-09	-1.89251e-06	4.2e-09	-2.13331e-06	1e-10		-7.51766e-06	-2.68e-11	-4.99032e-06	6.013e-09	-5.67143e-06	7e-10
-4.70853e-06	-3.02e-09	-4.70109e-06	2.4e-10	-4.32544e-06	-8.91524e-11	-5.68978e-06	-8.449e-09	-5.35954e-06	-9.434e-10		-2.50563e-06	-8.789e-11	-4.39613e-06	-1.2e-09	-5.30296e-06	3.3e-10	-6.07764e-06	-2.7e-09	-6.51397e-06	-1.763e-08		-1.66469e-06	-2.12e-09	-4.64467e-06	1.288e-08	-2.89839e-06	7.68e-09	-3.45469e-06	1.323e-08	-5.36925e-06	9.3e-09		-3.65625e-06	8.64e-09	-6.1487e-06	-3.84e-09	-1.83307e-06	-4.12e-09	-1.89244e-06	4.07e-09	-2.13331e-06	1e-10		-7.51765e-06	-4.36e-11	-4.99031e-06	5.978e-09	-5.67143e-06	7e-10
-4.69843e-06	-3.22e-09	-4.69109e-06	2.3e-10	-4.32468e-06	1.34685e-10	-5.67977e-06	-8.474e-09	-5.34949e-06	-1.0552e-09		-2.5048e-06	7.004e-11	-4.39623e-06	-8e-10	-5.29295e-06	3.2e-10	-6.06759e-06	-2.9e-09	-6.50411e-06	-1.705e-08		-1.65473e-06	-2.04e-09	-4.63449e-06	1.258e-08	-2.88863e-06	8.05e-09	-3.44481e-06	1.342e-08	-5.35906e-06	9e-09		-3.64625e-06	8.64e-09	-6.13903e-06	-3.58e-09	-1.82297e-06	-4.25e-09	-1.89251e-06	4.2e-09	-2.12331e-06	1e-10		-7.50766e-06	-3.52e-11	-4.98024e-06	5.758e-09	-5.66151e-06	9e-10
-4.69846e-06	-3.15e-09	-4.69095e-06	-6e-11	-4.32365e-06	7.57716e-11	-5.67986e-06	-8.282e-09	-5.34956e-06	-9.074e-10		-2.50378e-06	1.202e-11	-4.3962e-06	-9e-10	-5.29298e-06	4.2e-10	-6.06764e-06	-2.7e-09	-6.50408e-06	-1.717e-08		-1.65462e-06	-2.3e-09	-4.63437e-06	1.2397e-08	-2.88839e-06	7.69e-09	-3.44487e-06	1.35e-08	-5.35906e-06	9e-09		-3.64637e-06	8.74e-09	-6.13999e-06	-2.81e-09	-1.82309e-06	-4.09e-09	-1.8925e-06	4.17e-09	-2.12331e-06	1e-10		-7.50764e-06	-6.88e-11	-4.98024e-06	5.758e-09	-5.66143e-06	7e-10
-4.69849e-06	-3.1e-09	-4.69094e-06	-7e-11	-4.32271e-06	1.1052e-10	-5.67981e-06	-8.387e-09	-5.34957e-06	-8.74e-10		-2.50276e-06	-3.421e-11	-4.39615e-06	-1.1e-09	-5.29293e-06	2.4e-10	-6.06756e-06	-3e-09	-6.50412e-06	-1.701e-08		-1.65468e-06	-2.16e-09	-4.63438e-06	1.241e-08	-2.88833e-06	7.6e-09	-3.44506e-06	1.379e-08	-5.35881e-06	8.6e-09		-3.6465e-06	8.84e-09	-6.14028e-06	-2.58e-09	-1.82298e-06	-4.23e-09	-1.89247e-06	4.13e-09	-2.12344e-06	3e-10		-7.50764e-06	-8.56e-11	-4.98026e-06	5.819e-09	-5.66147e-06	8e-10
-4.69844e-06	-3.2e-09	-4.69102e-06	9e-11	-4.32168e-06	4.73774e-11	-5.6798e-06	-8.4e-09	-5.3496e-06	-8.1e-10		-2.50187e-06	6.136e-11	-4.39625e-06	-7e-10	-5.29294e-06	2.7e-10	-6.06756e-06	-3e-09	-6.50407e-06	-1.722e-08		-1.65468e-06	-2.15e-09	-4.63441e-06	1.246e-08	-2.88837e-06	7.65e-09	-3.44489e-06	1.354e-08	-5.35856e-06	8.2e-09		-3.64637e-06	8.74e-09	-6.14058e-06	-2.34e-09	-1.82317e-06	-4e-09	-1.89253e-06	4.23e-09	-2.12337e-06	2e-10		-7.50773e-06	1.412e-10	-4.98025e-06	5.793e-09	-5.66139e-06	6e-10
-4.69843e-06	-3.22e-09	-4.69096e-06	-4e-11	-4.32068e-06	1.58454e-11	-5.67979e-06	-8.422e-09	-5.34944e-06	-1.142e-09		-2.50085e-06	3.39e-12	-4.38618e-06	-1e-09	-5.29295e-06	2.9e-10	-6.06766e-06	-2.6e-09	-6.50412e-06	-1.703e-08		-1.65467e-06	-2.18e-09	-4.63438e-06	1.241e-08	-2.88866e-06	8.09e-09	-3.4448e-06	1.34e-08	-5.3585e-06	8.1e-09		-3.64637e-06	8.74e-09	-6.1411e-06	-1.92e-09	-1.82322e-06	-3.93e-09	-1.89247e-06	4.12e-09	-2.12344e-06	3e-10		-7.50768e-06	3.2e-11	-4.98026e-06	5.814e-09	-5.66143e-06	7e-10
-4.6984e-06	-3.27e-09	-4.69093e-06	-9e-11	-4.31968e-06	3.78622e-12	-5.67991e-06	-8.18e-09	-5.34963e-06	-7.68e-10		-2.49986e-06	-9.53e-12	-4.38613e-06	-1.2e-09	-5.29295e-06	2.9e-10	-6.06751e-06	-3.2e-09	-6.50412e-06	-1.703e-08		-1.65472e-06	-2.06e-09	-4.6346e-06	1.276e-08	-2.88841e-06	7.72e-09	-3.44507e-06	1.381e-08	-5.35837e-06	7.9e-09		-3.64637e-06	8.74e-09	-6.1415e-06	-1.6e-09	-1.82313e-06	-4.04e-09	-1.88253e-06	4.22e-09	-2.12331e-06	1e-10		-7.5077e-06	6.56e-11	-4.98026e-06	5.833e-09	-5.66143e-06	7e-10
-4.69846e-06	-3.16e-09	-4.6909e-06	-1.6e-10	-4.31882e-06	1.17677e-10	-5.67993e-06	-8.144e-09	-5.34966e-06	-7.03e-10		-2.49876e-06	-1.4408e-10	-4.3862e-06	-9e-10	-5.29294e-06	2.6e-10	-6.06759e-06	-2.9e-09	-6.50407e-06	-1.724e-08		-1.6547e-06	-2.1e-09	-4.63446e-06	1.254e-08	-2.88867e-06	8.1e-09	-3.44491e-06	1.357e-08	-5.35825e-06	7.7e-09		-3.64637e-06	8.74e-09	-6.14122e-06	-1.82e-09	-1.82324e-06	-3.91e-09	-1.88247e-06	4.12e-09	-2.12337e-06	2e-10		-7.50763e-06	-1.024e-10	-4.98019e-06	5.606e-09	-5.66143e-06	7e-10
-4.69845e-06	-3.17e-09	-4.69103e-06	1.1e-10	-4.3179e-06	1.65895e-10	-5.67983e-06	-8.356e-09	-5.34957e-06	-8.76e-10		-2.49795e-06	2.512e-11	-4.38623e-06	-8e-10	-5.29298e-06	4.1e-10	-6.06751e-06	-3.2e-09	-6.5041e-06	-1.708e-08		-1.65471e-06	-2.07e-09	-4.63425e-06	1.2193e-08	-2.88856e-06	7.94e-09	-3.44507e-06	1.381e-08	-5.35812e-06	7.5e-09		-3.64637e-06	8.74e-09	-6.14124e-06	-1.81e-09	-1.82333e-06	-3.8e-09	-1.88257e-06	4.29e-09	-2.12337e-06	2e-10		-7.50765e-06	-5.2e-11	-4.98028e-06	5.877e-09	-5.66143e-06	7e-10
-4.69841e-06	-3.26e-09	-4.69087e-06	-2.2e-10	-4.31694e-06	1.75872e-10	-5.67978e-06	-8.453e-09	-5.34955e-06	-9.212e-10		-2.49687e-06	-9.216e-11	-4.38623e-06	-8e-10	-5.29299e-06	4.5e-10	-6.06764e-06	-2.7e-09	-6.50407e-06	-1.724e-08		-1.6547e-06	-2.11e-09	-4.63428e-06	1.2255e-08	-2.88849e-06	7.84e-09	-3.44493e-06	1.36e-08	-5.35831e-06	7.8e-09		-3.64625e-06	8.64e-09	-6.14135e-06	-1.72e-09	-1.82322e-06	-3.93e-09	-1.88244e-06	4.07e-09	-2.12337e-06	2e-10		-7.50768e-06	3.2e-11	-4.98029e-06	5.919e-09	-5.66147e-06	8e-10
-4.69844e-06	-3.19e-09	-4.69101e-06	8e-11	-4.31602e-06	2.43632e-10	-5.6798e-06	-8.401e-09	-5.34961e-06	-7.98e-10		-2.49604e-06	6.643e-11	-4.38615e-06	-1.1e-09	-5.29296e-06	3.3e-10	-6.06771e-06	-2.4e-09	-6.50409e-06	-1.713e-08		-1.65463e-06	-2.27e-09	-4.63408e-06	1.1927e-08	-2.88833e-06	7.6e-09	-3.44484e-06	1.346e-08	-5.35812e-06	7.5e-09		-3.64625e-06	8.64e-09	-6.14129e-06	-1.77e-09	-1.82293e-06	-4.3e-09	-1.88246e-06	4.11e-09	-2.12337e-06	2e-10		-7.50769e-06	4.88e-11	-4.98027e-06	5.862e-09	-5.66155e-06	1e-09
-4.68844e-06	-3.2e-09	-4.68098e-06	1e-11	-4.31507e-06	2.63853e-10	-5.66987e-06	-8.274e-09	-5.33953e-06	-9.604e-10		-2.4951e-06	1.0229e-10	-4.38615e-06	-1.1e-09	-5.28291e-06	1.6e-10	-6.05769e-06	-2.5e-09	-6.49407e-06	-1.723e-08		-1.64473e-06	-2.03e-09	-4.62427e-06	1.223e-08	-2.87827e-06	7.5e-09	-3.43483e-06	1.345e-08	-5.34812e-06	7.5e-09		-3.63625e-06	8.64e-09	-6.13109e-06	-1.93e-09	-1.81311e-06	-4.07e-09	-1.88251e-06	4.2e-09	-2.12344e-06	3e-10		-7.49764e-06	-8.56e-11	-4.97031e-06	5.994e-09	-5.65143e-06	7e-10
-4.68847e-06	-3.14e-09	-4.68102e-06	9e-11	-4.3139e-06	5.46575e-11	-5.66985e-06	-8.301e-09	-5.33956e-06	-8.99e-10		-2.49401e-06	-3.136e-11	-4.38627e-06	-6e-10	-5.28303e-06	6.1e-10	-6.05766e-06	-2.6e-09	-6.49414e-06	-1.694e-08		-1.6447e-06	-2.11e-09	-4.62451e-06	1.261e-08	-2.8782e-06	7.4e-09	-3.43491e-06	1.357e-08	-5.34825e-06	7.7e-09		-3.63612e-06	8.54e-09	-6.13095e-06	-2.04e-09	-1.81316e-06	-4.01e-09	-1.88239e-06	3.99e-09	-2.11344e-06	3e-10		-7.49764e-06	-8.56e-11	-4.97025e-06	5.802e-09	-5.65143e-06	7e-10
-4.68838e-06	-3.32e-09	-4.68104e-06	1.4e-10	-4.31295e-06	7.95877e-11	-5.66987e-06	-8.267e-09	-5.33952e-06	-9.797e-10		-2.49295e-06	-1.1765e-10	-4.38618e-06	-1e-09	-5.2829e-06	1e-10	-6.05764e-06	-2.7e-09	-6.49413e-06	-1.699e-08		-1.64471e-06	-2.09e-09	-4.62437e-06	1.239e-08	-2.8782e-06	7.4e-09	-3.43513e-06	1.389e-08	-5.34862e-06	8.3e-09		-3.63625e-06	8.64e-09	-6.13093e-06	-2.06e-09	-1.81329e-06	-3.85e-09	-1.88251e-06	4.2e-09	-2.11344e-06	3e-10		-7.49763e-06	-1.108e-10	-4.97025e-06	5.783e-09	-5.65143e-06	7e-10
-4.68842e-06	-3.24e-09	-4.681e-06	5e-11	-4.312e-06	1.07387e-10	-5.66995e-06	-8.112e-09	-5.33954e-06	-9.448e-10		-2.4919e-06	-2.0582e-10	-4.38613e-06	-1.2e-09	-5.28296e-06	3.3e-10	-6.05759e-06	-2.9e-09	-6.49402e-06	-1.741e-08		-1.64475e-06	-1.97e-09	-4.62422e-06	1.2145e-08	-2.87813e-06	7.3e-09	-3.43512e-06	1.388e-08	-5.34912e-06	9.1e-09		-3.63612e-06	8.54e-09	-6.13076e-06	-2.19e-09	-1.81328e-06	-3.86e-09	-1.88243e-06	4.05e-09	-2.11337e-06	2e-10		-7.49766e-06	-1.84e-11	-4.97031e-06	5.968e-09	-5.65143e-06	7e-10
-4.68848e-06	-3.11e-09	-4.68098e-06	1e-11	-4.31097e-06	4.61058e-11	-5.6699e-06	-8.215e-09	-5.33952e-06	-9.781e-10		-2.49106e-06	-6.221e-11	-4.37617e-06	-1e-09	-5.28302e-06	5.8e-10	-6.05746e-06	-3.4e-09	-6.49412e-06	-1.703e-08		-1.64473e-06	-2.04e-09	-4.6243e-06	1.2287e-08	-2.8782e-06	7.4e-09	-3.4348e-06	1.34e-08	-5.34912e-06	9.1e-09		-3.63612e-06	8.54e-09	-6.13023e-06	-2.62e-09	-1.81333e-06	-3.79e-09	-1.88242e-06	4.04e-09	-2.11337e-06	2e-10		-7.49765e-06	-5.2e-11	-4.97029e-06	5.925e-09	-5.65139e-06	6e-10
-4.68842e-06	-3.23e-09	-4.68088e-06	-2e-10	-4.31005e-06	9.87443e-11	-5.66989e-06	-8.223e-09	-5.3395e-06	-1.03e-09		-2.4899e-06	-2.7226e-10	-4.3762e-06	-9e-10	-5.283e-06	5.1e-10	-6.05746e-06	-3.4e-09	-6.49409e-06	-1.715e-08		-1.64476e-06	-1.95e-09	-4.624e-06	1.1805e-08	-2.87827e-06	7.5e-09	-3.43497e-06	1.366e-08	-5.34944e-06	9.6e-09		-3.63612e-06	8.54e-09	-6.13007e-06	-2.74e-09	-1.81331e-06	-3.82e-09	-1.88246e-06	4.11e-09	-2.11331e-06	1e-10		-7.49767e-06	-1.6e-12	-4.97027e-06	5.853e-09	-5.65147e-06	8e-10
-4.68841e-06	-3.26e-09	-4.68088e-06	-2e-10	-4.30909e-06	1.14828e-10	-5.66981e-06	-8.38e-09	-5.33951e-06	-9.9968e-10		-2.48912e-06	-4.863e-11	-4.37622e-06	-8e-10	-5.28299e-06	4.6e-10	-6.05754e-06	-3.1e-09	-6.49409e-06	-1.715e-08		-1.64465e-06	-2.22e-09	-4.62421e-06	1.214e-08	-2.8782e-06	7.4e-09	-3.43503e-06	1.375e-08	-5.35006e-06	1.06e-08		-3.63625e-06	8.64e-09	-6.13e-06	-2.8e-09	-1.8134e-06	-3.71e-09	-1.8725e-06	4.17e-09	-2.11344e-06	3e-10		-7.49761e-06	-1.444e-10	-4.97028e-06	5.879e-09	-5.65143e-06	7e-10
-4.68839e-06	-3.3e-09	-4.6809e-06	-1.5e-10	-4.30813e-06	1.26393e-10	-5.66987e-06	-8.271e-09	-5.33951e-06	-1.0105e-09		-2.48823e-06	3.453e-11	-4.3761e-06	-1.3e-09	-5.28302e-06	6e-10	-6.05754e-06	-3.1e-09	-6.49409e-06	-1.712e-08		-1.64463e-06	-2.27e-09	-4.62414e-06	1.2032e-08	-2.87827e-06	7.5e-09	-3.43479e-06	1.339e-08	-5.35019e-06	1.08e-08		-3.63612e-06	8.54e-09	-6.12966e-06	-3.07e-09	-1.81338e-06	-3.73e-09	-1.87251e-06	4.19e-09	-2.11337e-06	2e-10		-7.49767e-06	6.8e-12	-4.97019e-06	5.609e-09	-5.65147e-06	8e-10
-4.68841e-06	-3.25e-09	-4.68091e-06	-1.3e-10	-4.30715e-06	1.1382e-10	-5.66991e-06	-8.18e-09	-5.33959e-06	-8.45e-10		-2.48709e-06	-1.4763e-10	-4.3762e-06	-9e-10	-5.28312e-06	1e-09	-6.05754e-06	-3.1e-09	-6.49405e-06	-1.73e-08		-1.64465e-06	-2.22e-09	-4.62406e-06	1.1899e-08	-2.87833e-06	7.6e-09	-3.43503e-06	1.374e-08	-5.35012e-06	1.07e-08		-3.63612e-06	8.54e-09	-6.12964e-06	-3.09e-09	-1.81339e-06	-3.72e-09	-1.87236e-06	3.94e-09	-2.11337e-06	2e-10		-7.49766e-06	-2.68e-11	-4.97017e-06	5.55e-09	-5.65151e-06	9e-10
-4.68836e-06	-3.37e-09	-4.68088e-06	-2e-10	-4.30614e-06	8.14126e-11	-5.66983e-06	-8.341e-09	-5.33963e-06	-7.57e-10		-2.48625e-06	-1.44e-12	-4.37612e-06	-1.2e-09	-5.28295e-06	3.2e-10	-6.05754e-06	-3.1e-09	-6.49415e-06	-1.69e-08		-1.64471e-06	-2.07e-09	-4.62423e-06	1.2175e-08	-2.87859e-06	7.99e-09	-3.43505e-06	1.378e-08	-5.35019e-06	1.08e-08		-3.63612e-06	8.54e-09	-6.12994e-06	-2.85e-09	-1.81341e-06	-3.7e-09	-1.87245e-06	4.09e-09	-2.1135e-06	4e-10		-7.49764e-06	-8.56e-11	-4.97017e-06	5.54e-09	-5.65143e-06	7e-10
-4.68838e-06	-3.32e-09	-4.68105e-06	1.6e-10	-4.30513e-06	3.79312e-11	-5.66981e-06	-8.393e-09	-5.33959e-06	-8.4e-10		-2.48531e-06	3.24e-11	-4.3761e-06	-1.3e-09	-5.28294e-06	2.8e-10	-6.05756e-06	-3e-09	-6.49405e-06	-1.729e-08		-1.64466e-06	-2.2e-09	-4.6241e-06	1.196e-08	-2.87842e-06	7.73e-09	-3.43501e-06	1.372e-08	-5.35031e-06	1.1e-08		-3.636e-06	8.44e-09	-6.13036e-06	-2.51e-09	-1.81335e-06	-3.77e-09	-1.87238e-06	3.98e-09	-2.1135e-06	4e-10		-7.49761e-06	-1.444e-10	-4.97015e-06	5.48e-09	-5.65147e-06	8e-10
-4.67842e-06	-3.24e-09	-4.67093e-06	-9e-11	-4.30417e-06	5.69008e-11	-5.65987e-06	-8.271e-09	-5.32958e-06	-8.67e-10		-2.4843e-06	-4.48e-12	-4.37605e-06	-1.5e-09	-5.27292e-06	1.8e-10	-6.04751e-06	-3.2e-09	-6.48412e-06	-1.701e-08		-1.63463e-06	-2.28e-09	-4.61436e-06	1.2376e-08	-2.86875e-06	8.23e-09	-3.42508e-06	1.382e-08	-5.34013e-06	1.07e-08		-3.626e-06	8.44e-09	-6.1211e-06	-1.92e-09	-1.80332e-06	-3.81e-09	-1.87246e-06	4.1e-09	-2.1035e-06	4e-10		-7.48766e-06	-2.68e-11	-4.96019e-06	5.604e-09	-5.64151e-06	9e-10
-4.67848e-06	-3.12e-09	-4.67104e-06	1.3e-10	-4.30324e-06	9.27435e-11	-5.6599e-06	-8.207e-09	-5.32969e-06	-6.33e-10		-2.48338e-06	4.007e-11	-4.37605e-06	-1.5e-09	-5.27298e-06	4.2e-10	-6.04759e-06	-2.9e-09	-6.48403e-06	-1.739e-08		-1.63474e-06	-2.01e-09	-4.61429e-06	1.2266e-08	-2.86835e-06	7.62e-09	-3.42488e-06	1.352e-08	-5.33981e-06	1.02e-08		-3.626e-06	8.44e-09	-6.12168e-06	-1.46e-09	-1.80335e-06	-3.77e-09	-1.87237e-06	3.96e-09	-2.10337e-06	2e-10		-7.48761e-06	-1.612e-10	-4.96023e-06	5.725e-09	-5.64143e-06	7e-10
-4.67852e-06	-3.03e-09	-4.67102e-06	1e-10	-4.30225e-06	8.85677e-11	-5.6599e-06	-8.208e-09	-5.32965e-06	-7.09e-10		-2.48231e-06	-5.131e-11	-4.37602e-06	-1.6e-09	-5.27301e-06	5.5e-10	-6.04759e-06	-2.9e-09	-6.48407e-06	-1.722e-08		-1.63471e-06	-2.07e-09	-4.61433e-06	1.2323e-08	-2.86827e-06	7.5e-09	-3.42491e-06	1.356e-08	-5.3395e-06	9.7e-09		-3.62612e-06	8.54e-09	-6.12239e-06	-8.9e-10	-1.80341e-06	-3.7e-09	-1.87246e-06	4.11e-09	-2.10344e-06	3e-10		-7.48768e-06	1.52e-11	-4.96015e-06	5.49e-09	-5.64147e-06	8e-10
-4.67851e-06	-3.06e-09	-4.67095e-06	-6e-11	-4.30128e-06	8.63591e-11	-5.65992e-06	-8.159e-09	-5.32956e-06	-9.096e-10		-2.48143e-06	4.197e-11	-4.36605e-06	-1.5e-09	-5.27299e-06	4.4e-10	-6.04746e-06	-3.4e-09	-6.4841e-06	-1.71e-08		-1.63472e-06	-2.05e-09	-4.61436e-06	1.2374e-08	-2.86837e-06	7.66e-09	-3.4249e-06	1.355e-08	-5.33931e-06	9.4e-09		-3.62612e-06	8.54e-09	-6.12262e-06	-7e-10	-1.8034e-06	-3.71e-09	-1.87238e-06	3.98e-09	-2.1035e-06	4e-10		-7.48766e-06	-1.84e-11	-4.96013e-06	5.42e-09	-5.64151e-06	9e-10
-4.67848e-06	-3.11e-09	-4.67094e-06	-8e-11	-4.30033e-06	1.072e-10	-5.65995e-06	-8.097e-09	-5.32962e-06	-7.8e-10		-2.48029e-06	-1.3961e-10	-4.3661e-06	-1.3e-09	-5.27306e-06	7.3e-10	-6.04754e-06	-3.1e-09	-6.48407e-06	-1.723e-08		-1.63471e-06	-2.07e-09	-4.61437e-06	1.2395e-08	-2.8684e-06	7.7e-09	-3.42507e-06	1.381e-08	-5.33912e-06	9.1e-09		-3.626e-06	8.44e-09	-6.1235e-06	0	-1.80342e-06	-3.68e-09	-1.87234e-06	3.9e-09	-2.10344e-06	3e-10		-7.48767e-06	-1.6e-12	-4.96019e-06	5.608e-09	-5.64147e-06	8e-10
-4.67845e-06	-3.17e-09	-4.67099e-06	2e-11	-4.29932e-06	7.66411e-11	-5.65997e-06	-8.0598e-09	-5.32964e-06	-7.41e-10		-2.47962e-06	1.979e-10	-4.3661e-06	-1.3e-09	-5.27301e-06	5.6e-10	-6.04759e-06	-2.9e-09	-6.48415e-06	-1.69e-08		-1.63475e-06	-1.98e-09	-4.61431e-06	1.2301e-08	-2.86836e-06	7.64e-09	-3.42509e-06	1.384e-08	-5.33944e-06	9.6e-09		-3.626e-06	8.44e-09	-6.12325e-06	-2e-10	-1.80345e-06	-3.64e-09	-1.86248e-06	4.14e-09	-2.1035e-06	4e-10		-7.48772e-06	1.244e-10	-4.96021e-06	5.68e-09	-5.64159e-06	1.1e-09
-4.67838e-06	-3.33e-09	-4.67095e-06	-5e-11	-4.29833e-06	5.12653e-11	-5.65996e-06	-8.0767e-09	-5.32955e-06	-9.272e-10		-2.47846e-06	-1.047e-11	-4.36607e-06	-1.4e-09	-5.27303e-06	6.2e-10	-6.04756e-06	-3e-09	-6.48415e-06	-1.691e-08		-1.6348e-06	-1.86e-09	-4.61407e-06	1.192e-08	-2.86833e-06	7.6e-09	-3.42481e-06	1.342e-08	-5.33944e-06	9.6e-09		-3.626e-06	8.44e-09	-6.12337e-06	-1e-10	-1.80339e-06	-3.72e-09	-1.86238e-06	3.98e-09	-2.10344e-06	3e-10		-7.48764e-06	-7.72e-11	-4.96025e-06	5.781e-09	-5.64151e-06	9e-10
-4.6784e-06	-3.28e-09	-4.67084e-06	-2.8e-10	-4.29732e-06	1.3439e-11	-5.65997e-06	-8.0569e-09	-5.32958e-06	-8.58e-10		-2.4775e-06	-3.21e-12	-4.36612e-06	-1.2e-09	-5.27303e-06	6.2e-10	-6.04744e-06	-3.5e-09	-6.48409e-06	-1.714e-08		-1.63477e-06	-1.92e-09	-4.61398e-06	1.1772e-08	-2.86827e-06	7.5e-09	-3.42484e-06	1.346e-08	-5.33919e-06	9.2e-09		-3.626e-06	8.44e-09	-6.12363e-06	1e-10	-1.80336e-06	-3.76e-09	-1.86242e-06	4.04e-09	-2.10356e-06	5e-10		-7.4876e-06	-1.696e-10	-4.96017e-06	5.56e-09	-5.64159e-06	1.1e-09
-4.67842e-06	-3.24e-09	-4.67094e-06	-8e-11	-4.29647e-06	1.32015e-10	-5.6599e-06	-8.203e-09	-5.32955e-06	-9.272e-10		-2.47647e-06	-6.116e-11	-4.36617e-06	-1e-09	-5.27291e-06	1.5e-10	-6.04751e-06	-3.2e-09	-6.48414e-06	-1.694e-08		-1.63473e-06	-2.02e-09	-4.61407e-06	1.1917e-08	-2.8685e-06	7.85e-09	-3.42495e-06	1.362e-08	-5.33938e-06	9.5e-09		-3.62612e-06	8.54e-09	-6.123e-06	-4e-10	-1.80347e-06	-3.62e-09	-1.86242e-06	4.04e-09	-2.10344e-06	3e-10		-7.48753e-06	-3.628e-10	-4.96017e-06	5.55e-09	-5.64139e-06	6e-10
-4.67843e-06	-3.21e-09	-4.67093e-06	-1e-10	-4.29552e-06	1.64472e-10	-5.65985e-06	-8.3e-09	-5.32956e-06	-9.07e-10		-2.47553e-06	-2.426e-11	-4.3662e-06	-9e-10	-5.27295e-06	2.9e-10	-6.04754e-06	-3.1e-09	-6.48421e-06	-1.664e-08		-1.63465e-06	-2.23e-09	-4.61413e-06	1.2009e-08	-2.86827e-06	7.5e-09	-3.42477e-06	1.336e-08	-5.33956e-06	9.8e-09		-3.62612e-06	8.54e-09	-6.12288e-06	-5e-10	-1.80335e-06	-3.77e-09	-1.86249e-06	4.16e-09	-2.10344e-06	3e-10		-7.48764e-06	-8.56e-11	-4.9602e-06	5.651e-09	-5.64147e-06	8e-10
-4.66842e-06	-3.23e-09	-4.66082e-06	-3.2e-10	-4.29438e-06	-6.21979e-12	-5.64986e-06	-8.282e-09	-5.31958e-06	-8.55e-10		-2.47449e-06	-9.016e-11	-4.3661e-06	-1.3e-09	-5.26299e-06	4.6e-10	-6.03749e-06	-3.3e-09	-6.47415e-06	-1.692e-08		-1.62474e-06	-2.01e-09	-4.6039e-06	1.1643e-08	-2.85836e-06	7.64e-09	-3.41465e-06	1.3172e-08	-5.32975e-06	1.01e-08		-3.61613e-06	8.54e-09	-6.11325e-06	-2e-10	-1.79345e-06	-3.64e-09	-1.86244e-06	4.07e-09	-2.09344e-06	3e-10		-7.47762e-06	-1.192e-10	-4.9502e-06	5.625e-09	-5.63151e-06	9e-10
-4.66847e-06	-3.13e-09	-4.6608e-06	-3.7e-10	-4.29348e-06	6.05191e-11	-5.64991e-06	-8.192e-09	-5.31955e-06	-9.199e-10		-2.47384e-06	2.528e-10	-4.36607e-06	-1.4e-09	-5.26299e-06	4.6e-10	-6.03754e-06	-3.1e-09	-6.47413e-06	-1.697e-08		-1.62468e-06	-2.16e-09	-4.60392e-06	1.1672e-08	-2.8582e-06	7.4e-09	-3.41493e-06	1.36e-08	-5.3295e-06	9.7e-09		-3.61625e-06	8.64e-09	-6.11288e-06	-5e-10	-1.79346e-06	-3.63e-09	-1.86247e-06	4.12e-09	-2.09344e-06	3e-10		-7.47761e-06	-1.612e-10	-4.95023e-06	5.745e-09	-5.63147e-06	8e-10
-4.66847e-06	-3.13e-09	-4.66075e-06	-4.7e-10	-4.29253e-06	8.22093e-11	-5.64985e-06	-8.31e-09	-5.31962e-06	-7.79e-10		-2.4726e-06	-3.267e-11	-4.3661e-06	-1.3e-09	-5.26295e-06	3.1e-10	-6.03759e-06	-2.9e-09	-6.47418e-06	-1.678e-08		-1.62485e-06	-1.74e-09	-4.60403e-06	1.1843e-08	-2.85807e-06	7.2e-09	-3.41445e-06	1.2874e-08	-5.32944e-06	9.6e-09		-3.61613e-06	8.54e-09	-6.11275e-06	-6e-10	-1.79332e-06	-3.81e-09	-1.86244e-06	4.07e-09	-2.09344e-06	3e-10		-7.47762e-06	-1.276e-10	-4.95013e-06	5.43e-09	-5.63143e-06	7e-10
-4.66848e-06	-3.12e-09	-4.66082e-06	-3.1e-10	-4.29157e-06	1.07385e-10	-5.64989e-06	-8.234e-09	-5.31961e-06	-7.9e-10		-2.47178e-06	1.2969e-10	-4.36612e-06	-1.2e-09	-5.26294e-06	2.8e-10	-6.03751e-06	-3.2e-09	-6.47416e-06	-1.684e-08		-1.62491e-06	-1.58e-09	-4.6042e-06	1.2128e-08	-2.85807e-06	7.2e-09	-3.41483e-06	1.345e-08	-5.32925e-06	9.3e-09		-3.616e-06	8.44e-09	-6.11206e-06	-1.15e-09	-1.7934e-06	-3.71e-09	-1.86238e-06	3.97e-09	-2.09338e-06	2e-10		-7.47766e-06	-1.84e-11	-4.95013e-06	5.41e-09	-5.63147e-06	8e-10
-4.6684e-06	-3.27e-09	-4.66082e-06	-3.2e-10	-4.29058e-06	8.80123e-11	-5.64986e-06	-8.29e-09	-5.31949e-06	-1.0429e-09		-2.47079e-06	1.1524e-10	-4.3561e-06	-1.3e-09	-5.26295e-06	2.9e-10	-6.03756e-06	-3e-09	-6.47423e-06	-1.657e-08		-1.62476e-06	-1.96e-09	-4.60397e-06	1.1752e-08	-2.85835e-06	7.62e-09	-3.41454e-06	1.3013e-08	-5.32912e-06	9.1e-09		-3.616e-06	8.44e-09	-6.11154e-06	-1.57e-09	-1.79333e-06	-3.8e-09	-1.86248e-06	4.14e-09	-2.0935e-06	4e-10		-7.47764e-06	-8.56e-11	-4.95016e-06	5.52e-09	-5.63155e-06	1e-09
-4.66844e-06	-3.19e-09	-4.66087e-06	-2.1e-10	-4.28964e-06	1.1567e-10	-5.64984e-06	-8.331e-09	-5.31957e-06	-8.72e-10		-2.46957e-06	-1.5705e-10	-4.35612e-06	-1.2e-09	-5.26301e-06	5.3e-10	-6.03759e-06	-2.9e-09	-6.4741e-06	-1.71e-08		-1.62474e-06	-2e-09	-4.60401e-06	1.1821e-08	-2.8582e-06	7.4e-09	-3.41476e-06	1.334e-08	-5.32856e-06	8.2e-09		-3.61575e-06	8.24e-09	-6.11104e-06	-1.97e-09	-1.79327e-06	-3.87e-09	-1.85239e-06	3.99e-09	-2.09344e-06	3e-10		-7.47763e-06	-1.024e-10	-4.95015e-06	5.49e-09	-5.63143e-06	7e-10
-4.66849e-06	-3.1e-09	-4.66083e-06	-3e-10	-4.28862e-06	7.49597e-11	-5.64988e-06	-8.237e-09	-5.31955e-06	-9.206e-10		-2.46859e-06	-1.5712e-10	-4.35615e-06	-1.1e-09	-5.26298e-06	4e-10	-6.03751e-06	-3.2e-09	-6.47414e-06	-1.696e-08		-1.62476e-06	-1.95e-09	-4.60404e-06	1.1864e-08	-2.85813e-06	7.3e-09	-3.41453e-06	1.2994e-08	-5.32881e-06	8.6e-09		-3.61575e-06	8.24e-09	-6.11116e-06	-1.87e-09	-1.79341e-06	-3.7e-09	-1.85242e-06	4.04e-09	-2.09344e-06	3e-10		-7.47766e-06	-1.84e-11	-4.95013e-06	5.42e-09	-5.63147e-06	8e-10
-4.66846e-06	-3.15e-09	-4.66088e-06	-1.9e-10	-4.28767e-06	9.59673e-11	-5.64985e-06	-8.317e-09	-5.31952e-06	-9.896e-10		-2.46774e-06	-2.554e-11	-4.35617e-06	-1e-09	-5.26306e-06	7.6e-10	-6.03756e-06	-3e-09	-6.47411e-06	-1.707e-08		-1.62469e-06	-2.12e-09	-4.60412e-06	1.1985e-08	-2.85813e-06	7.3e-09	-3.41471e-06	1.327e-08	-5.32875e-06	8.5e-09		-3.61587e-06	8.34e-09	-6.11139e-06	-1.69e-09	-1.79339e-06	-3.72e-09	-1.85243e-06	4.06e-09	-2.0935e-06	4e-10		-7.47759e-06	-1.948e-10	-4.95012e-06	5.38e-09	-5.63151e-06	9e-10
-4.66851e-06	-3.05e-09	-4.66084e-06	-2.8e-10	-4.28669e-06	8.7709e-11	-5.64985e-06	-8.304e-09	-5.31961e-06	-8.02e-10		-2.46683e-06	3.889e-11	-4.35617e-06	-1e-09	-5.26301e-06	5.4e-10	-6.03749e-06	-3.3e-09	-6.47415e-06	-1.691e-08		-1.62471e-06	-2.09e-09	-4.60416e-06	1.2056e-08	-2.85813e-06	7.3e-09	-3.41448e-06	1.2914e-08	-5.32875e-06	8.5e-09		-3.616e-06	8.44e-09	-6.11185e-06	-1.32e-09	-1.79322e-06	-3.93e-09	-1.8524e-06	4e-09	-2.09356e-06	5e-10		-7.47765e-06	-4.36e-11	-4.95022e-06	5.685e-09	-5.63143e-06	7e-10
-4.66846e-06	-3.16e-09	-4.66078e-06	-4e-10	-4.28571e-06	7.37674e-11	-5.6499e-06	-8.207e-09	-5.31953e-06	-9.621e-10		-2.46588e-06	6.173e-11	-4.35615e-06	-1.1e-09	-5.26309e-06	8.7e-10	-6.03754e-06	-3.1e-09	-6.47409e-06	-1.716e-08		-1.62472e-06	-2.06e-09	-4.60426e-06	1.222e-08	-2.85839e-06	7.69e-09	-3.41454e-06	1.3017e-08	-5.32894e-06	8.8e-09		-3.616e-06	8.44e-09	-6.11199e-06	-1.21e-09	-1.79348e-06	-3.61e-09	-1.85241e-06	4.02e-09	-2.0935e-06	4e-10		-7.47762e-06	-1.192e-10	-4.95023e-06	5.735e-09	-5.63151e-06	9e-10
-4.65847e-06	-3.13e-09	-4.65081e-06	-3.3e-10	-4.28472e-06	6.69036e-11	-5.63976e-06	-8.49e-09	-5.30967e-06	-6.76e-10		-2.46488e-06	3.088e-11	-4.35615e-06	-1.1e-09	-5.25302e-06	5.9e-10	-6.02754e-06	-3.1e-09	-6.46418e-06	-1.677e-08		-1.61466e-06	-2.21e-09	-4.59405e-06	1.1879e-08	-2.84827e-06	7.5e-09	-3.4044e-06	1.2798e-08	-5.31912e-06	9.1e-09		-3.60613e-06	8.54e-09	-6.10168e-06	-1.46e-09	-1.78329e-06	-3.84e-09	-1.85236e-06	3.94e-09	-2.0835e-06	4e-10		-7.46762e-06	-1.36e-10	-4.94012e-06	5.38e-09	-5.62143e-06	7e-10
-4.65844e-06	-3.19e-09	-4.65094e-06	-8e-11	-4.28379e-06	1.03255e-10	-5.63988e-06	-8.251e-09	-5.30963e-06	-7.67e-10		-2.46386e-06	-1.816e-11	-4.35625e-06	-7e-10	-5.25291e-06	1.5e-10	-6.02764e-06	-2.7e-09	-6.46423e-06	-1.657e-08		-1.61465e-06	-2.22e-09	-4.59414e-06	1.2032e-08	-2.84813e-06	7.3e-09	-3.40474e-06	1.331e-08	-5.31925e-06	9.3e-09		-3.60613e-06	8.54e-09	-6.10245e-06	-8.4e-10	-1.78325e-06	-3.9e-09	-1.85238e-06	3.97e-09	-2.08356e-06	5e-10		-7.46763e-06	-1.108e-10	-4.94015e-06	5.49e-09	-5.62151e-06	9e-10
-4.65837e-06	-3.35e-09	-4.65097e-06	-2e-11	-4.2828e-06	8.16767e-11	-5.63998e-06	-8.0395e-09	-5.30965e-06	-7.1e-10		-2.46286e-06	-4.756e-11	-4.3561e-06	-1.3e-09	-5.25299e-06	4.5e-10	-6.02759e-06	-2.9e-09	-6.46413e-06	-1.697e-08		-1.61468e-06	-2.15e-09	-4.59399e-06	1.1779e-08	-2.84807e-06	7.2e-09	-3.4043e-06	1.2645e-08	-5.31962e-06	9.9e-09		-3.606e-06	8.44e-09	-6.1025e-06	-8e-10	-1.7834e-06	-3.71e-09	-1.85238e-06	3.97e-09	-2.08356e-06	5e-10		-7.46759e-06	-2.032e-10	-4.94018e-06	5.571e-09	-5.62147e-06	8e-10
-4.6584e-06	-3.28e-09	-4.65092e-06	-1.2e-10	-4.28182e-06	8.54602e-11	-5.63987e-06	-8.276e-09	-5.30953e-06	-9.707e-10		-2.46177e-06	-1.7211e-10	-4.35607e-06	-1.4e-09	-5.25291e-06	1.2e-10	-6.02754e-06	-3.1e-09	-6.46422e-06	-1.661e-08		-1.61465e-06	-2.23e-09	-4.59424e-06	1.2189e-08	-2.84813e-06	7.3e-09	-3.40446e-06	1.2884e-08	-5.31956e-06	9.8e-09		-3.60613e-06	8.54e-09	-6.10161e-06	-1.51e-09	-1.78345e-06	-3.65e-09	-1.85235e-06	3.92e-09	-2.08344e-06	3e-10		-7.46753e-06	-3.628e-10	-4.94024e-06	5.75e-09	-5.62143e-06	7e-10
-4.65857e-06	-2.94e-09	-4.65102e-06	9e-11	-4.2809e-06	1.36234e-10	-5.63985e-06	-8.317e-09	-5.30956e-06	-9.03e-10		-2.46097e-06	1.086e-11	-4.34612e-06	-1.2e-09	-5.25293e-06	2.3e-10	-6.02749e-06	-3.3e-09	-6.46416e-06	-1.687e-08		-1.61469e-06	-2.13e-09	-4.5941e-06	1.1966e-08	-2.84807e-06	7.2e-09	-3.40456e-06	1.3038e-08	-5.32006e-06	1.06e-08		-3.60625e-06	8.64e-09	-6.10136e-06	-1.71e-09	-1.78351e-06	-3.57e-09	-1.85244e-06	4.07e-09	-2.0835e-06	4e-10		-7.46758e-06	-2.284e-10	-4.94019e-06	5.597e-09	-5.62147e-06	8e-10
-4.6585e-06	-3.07e-09	-4.65102e-06	9e-11	-4.27986e-06	6.34788e-11	-5.63985e-06	-8.313e-09	-5.30968e-06	-6.63e-10		-2.45993e-06	-6.287e-11	-4.34612e-06	-1.2e-09	-5.25296e-06	3.4e-10	-6.02749e-06	-3.3e-09	-6.46417e-06	-1.681e-08		-1.61474e-06	-2.01e-09	-4.5942e-06	1.2117e-08	-2.848e-06	7.1e-09	-3.40433e-06	1.2697e-08	-5.32013e-06	1.07e-08		-3.60613e-06	8.54e-09	-6.10057e-06	-2.34e-09	-1.78348e-06	-3.61e-09	-1.85237e-06	3.96e-09	-2.0835e-06	4e-10		-7.4676e-06	-1.864e-10	-4.94016e-06	5.51e-09	-5.62143e-06	7e-10
-4.65843e-06	-3.22e-09	-4.65099e-06	3e-11	-4.27892e-06	9.82139e-11	-5.63986e-06	-8.285e-09	-5.30954e-06	-9.432e-10		-2.45892e-06	-9.194e-11	-4.34605e-06	-1.5e-09	-5.25294e-06	2.4e-10	-6.02751e-06	-3.2e-09	-6.46425e-06	-1.651e-08		-1.61468e-06	-2.15e-09	-4.59417e-06	1.2069e-08	-2.84827e-06	7.5e-09	-3.40456e-06	1.3039e-08	-5.32006e-06	1.06e-08		-3.60625e-06	8.64e-09	-6.10014e-06	-2.69e-09	-1.78362e-06	-3.43e-09	-1.8423e-06	3.84e-09	-2.08356e-06	5e-10		-7.4676e-06	-1.864e-10	-4.9402e-06	5.647e-09	-5.62159e-06	1.1e-09
-4.65842e-06	-3.24e-09	-4.65097e-06	-2e-11	-4.27787e-06	2.25461e-11	-5.63979e-06	-8.422e-09	-5.30954e-06	-9.372e-10		-2.4578e-06	-2.5225e-10	-4.3461e-06	-1.3e-09	-5.25299e-06	4.6e-10	-6.02749e-06	-3.3e-09	-6.46422e-06	-1.663e-08		-1.61469e-06	-2.13e-09	-4.59422e-06	1.2147e-08	-2.848e-06	7.1e-09	-3.40447e-06	1.2902e-08	-5.32e-06	1.05e-08		-3.60613e-06	8.54e-09	-6.10088e-06	-2.1e-09	-1.78342e-06	-3.68e-09	-1.84237e-06	3.95e-09	-2.08356e-06	5e-10		-7.46757e-06	-2.536e-10	-4.94023e-06	5.739e-09	-5.62159e-06	1.1e-09
-4.65842e-06	-3.23e-09	-4.65098e-06	0	-4.27695e-06	7.24174e-11	-5.63972e-06	-8.573e-09	-5.30948e-06	-1.0743e-09		-2.45704e-06	-3.557e-11	-4.34607e-06	-1.4e-09	-5.25289e-06	8e-11	-6.02754e-06	-3.1e-09	-6.46429e-06	-1.636e-08		-1.61473e-06	-2.04e-09	-4.59442e-06	1.247e-08	-2.84813e-06	7.3e-09	-3.40456e-06	1.3038e-08	-5.32019e-06	1.08e-08		-3.60625e-06	8.64e-09	-6.10048e-06	-2.42e-09	-1.78347e-06	-3.62e-09	-1.84235e-06	3.93e-09	-2.0835e-06	4e-10		-7.46756e-06	-2.872e-10	-4.94019e-06	5.614e-09	-5.62155e-06	1e-09
-4.65844e-06	-3.19e-09	-4.65103e-06	1.1e-10	-4.27593e-06	2.51079e-11	-5.63976e-06	-8.497e-09	-5.3095e-06	-1.0156e-09		-2.45596e-06	-1.4752e-10	-4.34605e-06	-1.5e-09	-5.25287e-06	-4e-11	-6.02759e-06	-2.9e-09	-6.46431e-06	-1.628e-08		-1.61467e-06	-2.17e-09	-4.59447e-06	1.256e-08	-2.84793e-06	7e-09	-3.40455e-06	1.302e-08	-5.32006e-06	1.06e-08		-3.60625e-06	8.64e-09	-6.10102e-06	-1.98e-09	-1.78362e-06	-3.43e-09	-1.84232e-06	3.88e-09	-2.08362e-06	6e-10		-7.46758e-06	-2.2e-10	-4.9402e-06	5.647e-09	-5.62155e-06	1e-09
-4.64849e-06	-3.1e-09	-4.64098e-06	0	-4.27498e-06	5.67856e-11	-5.62988e-06	-8.245e-09	-5.29962e-06	-7.81e-10		-2.45498e-06	-1.4924e-10	-4.3461e-06	-1.3e-09	-5.243e-06	5.1e-10	-6.01756e-06	-3e-09	-6.45432e-06	-1.624e-08		-1.60477e-06	-1.94e-09	-4.58451e-06	1.261e-08	-2.838e-06	7.1e-09	-3.39489e-06	1.353e-08	-5.31019e-06	1.08e-08		-3.596e-06	8.44e-09	-6.09078e-06	-2.18e-09	-1.77369e-06	-3.34e-09	-1.84233e-06	3.89e-09	-2.0835e-06	4e-10		-7.45763e-06	-9.4e-11	-4.93013e-06	5.43e-09	-5.61155e-06	1e-09
-4.64854e-06	-2.99e-09	-4.64102e-06	9e-11	-4.27405e-06	9.1373e-11	-5.62984e-06	-8.32e-09	-5.29958e-06	-8.64e-10		-2.45411e-06	-4.467e-11	-4.34605e-06	-1.5e-09	-5.24295e-06	3e-10	-6.01756e-06	-3e-09	-6.45435e-06	-1.61e-08		-1.60474e-06	-2e-09	-4.58442e-06	1.248e-08	-2.838e-06	7.1e-09	-3.3944e-06	1.2806e-08	-5.30987e-06	1.03e-08		-3.59612e-06	8.54e-09	-6.09076e-06	-2.19e-09	-1.77347e-06	-3.62e-09	-1.84234e-06	3.9e-09	-2.07356e-06	5e-10		-7.45764e-06	-8.56e-11	-4.93019e-06	5.61e-09	-5.61147e-06	8e-10
-4.64834e-06	-3.4e-09	-4.64095e-06	-6e-11	-4.27299e-06	1.74393e-12	-5.62983e-06	-8.35e-09	-5.29944e-06	-1.144e-09		-2.45314e-06	-4.415e-11	-4.34617e-06	-1e-09	-5.24292e-06	1.8e-10	-6.01744e-06	-3.5e-09	-6.45425e-06	-1.652e-08		-1.60475e-06	-1.97e-09	-4.58441e-06	1.246e-08	-2.8382e-06	7.4e-09	-3.3949e-06	1.355e-08	-5.30956e-06	9.8e-09		-3.59625e-06	8.64e-09	-6.09107e-06	-1.94e-09	-1.77355e-06	-3.52e-09	-1.84232e-06	3.87e-09	-2.0735e-06	4e-10		-7.45761e-06	-1.444e-10	-4.93015e-06	5.49e-09	-5.61147e-06	8e-10
-4.64839e-06	-3.31e-09	-4.641e-06	5e-11	-4.27203e-06	1.50193e-11	-5.62991e-06	-8.194e-09	-5.29952e-06	-9.814e-10		-2.45215e-06	-5.544e-11	-4.34615e-06	-1.1e-09	-5.24286e-06	-5e-11	-6.01744e-06	-3.5e-09	-6.45424e-06	-1.655e-08		-1.60475e-06	-1.98e-09	-4.5843e-06	1.2287e-08	-2.83793e-06	7e-09	-3.39457e-06	1.3054e-08	-5.3095e-06	9.7e-09		-3.59625e-06	8.64e-09	-6.09114e-06	-1.89e-09	-1.77361e-06	-3.45e-09	-1.84232e-06	3.88e-09	-2.0735e-06	4e-10		-7.45757e-06	-2.452e-10	-4.93008e-06	5.25e-09	-5.61143e-06	7e-10
-4.64844e-06	-3.2e-09	-4.64091e-06	-1.3e-10	-4.27101e-06	-3.63834e-11	-5.62996e-06	-8.0915e-09	-5.29954e-06	-9.398e-10		-2.45111e-06	-1.2401e-10	-4.33615e-06	-1.1e-09	-5.24287e-06	-1e-11	-6.01759e-06	-2.9e-09	-6.45417e-06	-1.681e-08		-1.60473e-06	-2.03e-09	-4.58446e-06	1.254e-08	-2.8382e-06	7.4e-09	-3.39446e-06	1.2897e-08	-5.30969e-06	1e-08		-3.59637e-06	8.74e-09	-6.09132e-06	-1.74e-09	-1.77356e-06	-3.51e-09	-1.84226e-06	3.78e-09	-2.07356e-06	5e-10		-7.45762e-06	-1.36e-10	-4.93011e-06	5.37e-09	-5.61143e-06	7e-10
-4.64845e-06	-3.17e-09	-4.64089e-06	-1.8e-10	-4.27e-06	-7.27337e-11	-5.6299e-06	-8.207e-09	-5.29948e-06	-1.0646e-09		-2.45037e-06	1.2128e-10	-4.33618e-06	-1e-09	-5.24294e-06	2.4e-10	-6.01756e-06	-3e-09	-6.45433e-06	-1.618e-08		-1.60464e-06	-2.25e-09	-4.58426e-06	1.2218e-08	-2.83813e-06	7.3e-09	-3.39412e-06	1.2374e-08	-5.30994e-06	1.04e-08		-3.59637e-06	8.74e-09	-6.09052e-06	-2.38e-09	-1.77371e-06	-3.32e-09	-1.84232e-06	3.87e-09	-2.07356e-06	5e-10		-7.45754e-06	-3.208e-10	-4.93022e-06	5.715e-09	-5.61147e-06	8e-10
-4.64854e-06	-3e-09	-4.64092e-06	-1.1e-10	-4.2691e-06	1.87762e-12	-5.62982e-06	-8.366e-09	-5.29951e-06	-1.00408e-09		-2.44927e-06	-1.437e-11	-4.3362e-06	-9e-10	-5.24292e-06	1.8e-10	-6.01764e-06	-2.7e-09	-6.45426e-06	-1.646e-08		-1.60474e-06	-2.01e-09	-4.58417e-06	1.2074e-08	-2.8382e-06	7.4e-09	-3.39426e-06	1.259e-08	-5.30994e-06	1.04e-08		-3.59625e-06	8.64e-09	-6.09044e-06	-2.45e-09	-1.77362e-06	-3.43e-09	-1.8323e-06	3.84e-09	-2.07356e-06	5e-10		-7.45756e-06	-2.704e-10	-4.93016e-06	5.52e-09	-5.61147e-06	8e-10
-4.64849e-06	-3.09e-09	-4.64101e-06	7e-11	-4.26817e-06	5.76421e-11	-5.62983e-06	-8.341e-09	-5.29946e-06	-1.099e-09		-2.44822e-06	-1.0003e-10	-4.3361e-06	-1.3e-09	-5.24292e-06	1.9e-10	-6.01754e-06	-3.1e-09	-6.45422e-06	-1.662e-08		-1.60476e-06	-1.96e-09	-4.58425e-06	1.2196e-08	-2.83813e-06	7.3e-09	-3.39415e-06	1.2423e-08	-5.30969e-06	1e-08		-3.59637e-06	8.74e-09	-6.09059e-06	-2.33e-09	-1.77353e-06	-3.55e-09	-1.83225e-06	3.76e-09	-2.07356e-06	5e-10		-7.45768e-06	2.36e-11	-4.93015e-06	5.49e-09	-5.61155e-06	1e-09
-4.64848e-06	-3.12e-09	-4.64088e-06	-1.9e-10	-4.26716e-06	1.18564e-11	-5.62989e-06	-8.222e-09	-5.29956e-06	-8.94e-10		-2.44715e-06	-1.9945e-10	-4.33605e-06	-1.5e-09	-5.24299e-06	4.7e-10	-6.01764e-06	-2.7e-09	-6.45433e-06	-1.617e-08		-1.60472e-06	-2.05e-09	-4.58414e-06	1.2031e-08	-2.83787e-06	6.9e-09	-3.39427e-06	1.2598e-08	-5.30956e-06	9.8e-09		-3.59612e-06	8.54e-09	-6.09027e-06	-2.58e-09	-1.77367e-06	-3.37e-09	-1.83234e-06	3.9e-09	-2.0735e-06	4e-10		-7.45758e-06	-2.368e-10	-4.93013e-06	5.43e-09	-5.61147e-06	8e-10
-4.6485e-06	-3.08e-09	-4.64077e-06	-4.2e-10	-4.26619e-06	1.52508e-11	-5.62984e-06	-8.333e-09	-5.2996e-06	-8.2e-10		-2.44618e-06	-2.0627e-10	-4.3361e-06	-1.3e-09	-5.24301e-06	5.5e-10	-6.01756e-06	-3e-09	-6.4543e-06	-1.631e-08		-1.60468e-06	-2.16e-09	-4.58422e-06	1.2145e-08	-2.83793e-06	7e-09	-3.39434e-06	1.271e-08	-5.30963e-06	9.9e-09		-3.59625e-06	8.64e-09	-6.08985e-06	-2.92e-09	-1.77357e-06	-3.49e-09	-1.83216e-06	3.61e-09	-2.0735e-06	4e-10		-7.45762e-06	-1.192e-10	-4.93005e-06	5.16e-09	-5.61155e-06	1e-09
-4.64852e-06	-3.04e-09	-4.64084e-06	-2.8e-10	-4.26526e-06	5.12609e-11	-5.62985e-06	-8.307e-09	-5.29956e-06	-9.099e-10		-2.44512e-06	-2.9065e-10	-4.33615e-06	-1.1e-09	-5.24299e-06	4.7e-10	-6.01761e-06	-2.8e-09	-6.45439e-06	-1.593e-08		-1.6047e-06	-2.11e-09	-4.58412e-06	1.1993e-08	-2.8376e-06	6.5e-09	-3.39422e-06	1.2526e-08	-5.30963e-06	9.9e-09		-3.59612e-06	8.54e-09	-6.08976e-06	-2.99e-09	-1.77372e-06	-3.31e-09	-1.83229e-06	3.82e-09	-2.07362e-06	6e-10		-7.45765e-06	-4.36e-11	-4.93007e-06	5.24e-09	-5.61151e-06	9e-10
-4.63853e-06	-3.01e-09	-4.63097e-06	-2e-11	-4.26416e-06	-7.6615e-11	-5.61987e-06	-8.263e-09	-5.28948e-06	-1.0756e-09		-2.44425e-06	-1.7952e-10	-4.33612e-06	-1.2e-09	-5.23292e-06	1.9e-10	-6.00771e-06	-2.4e-09	-6.44429e-06	-1.632e-08		-1.59473e-06	-2.02e-09	-4.57423e-06	1.2173e-08	-2.8282e-06	7.4e-09	-3.38426e-06	1.2589e-08	-5.2995e-06	9.7e-09		-3.586e-06	8.44e-09	-6.0795e-06	-3.2e-09	-1.76374e-06	-3.28e-09	-1.8322e-06	3.68e-09	-2.06356e-06	5e-10		-7.44763e-06	-1.024e-10	-4.92006e-06	5.19e-09	-5.60155e-06	1e-09
-4.6385e-06	-3.08e-09	-4.63085e-06	-2.5e-10	-4.26327e-06	1.17054e-11	-5.61981e-06	-8.399e-09	-5.28952e-06	-9.863e-10		-2.44322e-06	-2.5023e-10	-4.33605e-06	-1.5e-09	-5.23301e-06	5.4e-10	-6.00764e-06	-2.7e-09	-6.44426e-06	-1.646e-08		-1.59467e-06	-2.17e-09	-4.57436e-06	1.2384e-08	-2.82793e-06	7e-09	-3.38401e-06	1.22091e-08	-5.2995e-06	9.7e-09		-3.586e-06	8.44e-09	-6.07923e-06	-3.42e-09	-1.76357e-06	-3.49e-09	-1.83231e-06	3.86e-09	-2.06356e-06	5e-10		-7.44761e-06	-1.528e-10	-4.92014e-06	5.45e-09	-5.60147e-06	8e-10
-4.6385e-06	-3.08e-09	-4.63083e-06	-2.9e-10	-4.26238e-06	9.56097e-11	-5.61987e-06	-8.275e-09	-5.28962e-06	-7.76e-10		-2.44249e-06	8.68e-12	-4.33612e-06	-1.2e-09	-5.23292e-06	1.8e-10	-6.00761e-06	-2.8e-09	-6.44431e-06	-1.627e-08		-1.59463e-06	-2.28e-09	-4.57402e-06	1.1832e-08	-2.82807e-06	7.2e-09	-3.38411e-06	1.2372e-08	-5.2995e-06	9.7e-09		-3.586e-06	8.44e-09	-6.078e-06	-4.4e-09	-1.76368e-06	-3.36e-09	-1.8322e-06	3.68e-09	-2.06363e-06	6e-10		-7.44766e-06	-1.84e-11	-4.92007e-06	5.24e-09	-5.60147e-06	8e-10
-4.63848e-06	-3.11e-09	-4.63092e-06	-1.1e-10	-4.26133e-06	2.09929e-11	-5.61983e-06	-8.343e-09	-5.28962e-06	-7.8e-10		-2.44147e-06	-2.909e-11	-4.33607e-06	-1.4e-09	-5.23296e-06	3.3e-10	-6.00764e-06	-2.7e-09	-6.44432e-06	-1.62e-08		-1.59463e-06	-2.27e-09	-4.57408e-06	1.1932e-08	-2.82793e-06	7e-09	-3.38386e-06	1.1989e-08	-5.29925e-06	9.3e-09		-3.58588e-06	8.34e-09	-6.07735e-06	-4.92e-09	-1.76374e-06	-3.28e-09	-1.83225e-06	3.75e-09	-2.06363e-06	6e-10		-7.44763e-06	-9.4e-11	-4.92019e-06	5.612e-09	-5.60147e-06	8e-10
-4.63855e-06	-2.98e-09	-4.631e-06	4e-11	-4.26043e-06	9.9691e-11	-5.61988e-06	-8.244e-09	-5.28968e-06	-6.46e-10		-2.44044e-06	-1.0012e-10	-4.32613e-06	-1.2e-09	-5.23293e-06	2.1e-10	-6.00764e-06	-2.7e-09	-6.44432e-06	-1.622e-08		-1.59467e-06	-2.18e-09	-4.57421e-06	1.2143e-08	-2.82807e-06	7.2e-09	-3.38422e-06	1.253e-08	-5.29937e-06	9.5e-09		-3.58588e-06	8.34e-09	-6.0765e-06	-5.6e-09	-1.76369e-06	-3.34e-09	-1.83235e-06	3.93e-09	-2.06363e-06	6e-10		-7.44763e-06	-1.108e-10	-4.92028e-06	5.897e-09	-5.60143e-06	7e-10
-4.63858e-06	-2.92e-09	-4.63103e-06	1.1e-10	-4.25938e-06	1.49161e-11	-5.61982e-06	-8.37e-09	-5.28968e-06	-6.53e-10		-2.43951e-06	-5.393e-11	-4.32615e-06	-1.1e-09	-5.23289e-06	5e-11	-6.00769e-06	-2.5e-09	-6.44422e-06	-1.661e-08		-1.59464e-06	-2.26e-09	-4.5742e-06	1.2113e-08	-2.82787e-06	6.9e-09	-3.38424e-06	1.2559e-08	-5.29937e-06	9.5e-09		-3.58588e-06	8.34e-09	-6.07693e-06	-5.26e-09	-1.76372e-06	-3.31e-09	-1.82217e-06	3.62e-09	-2.06363e-06	6e-10		-7.4476e-06	-1.696e-10	-4.92017e-06	5.56e-09	-5.60151e-06	9e-10
-4.63848e-06	-3.12e-09	-4.63092e-06	-1.2e-10	-4.25837e-06	-3.21804e-11	-5.61984e-06	-8.319e-09	-5.28969e-06	-6.33e-10		-2.43849e-06	-9.216e-11	-4.32625e-06	-7e-10	-5.23294e-06	2.7e-10	-6.00759e-06	-2.9e-09	-6.4442e-06	-1.669e-08		-1.59469e-06	-2.12e-09	-4.57408e-06	1.1922e-08	-2.82793e-06	7e-09	-3.38441e-06	1.2822e-08	-5.29931e-06	9.4e-09		-3.58575e-06	8.24e-09	-6.07723e-06	-5.02e-09	-1.76373e-06	-3.29e-09	-1.82223e-06	3.72e-09	-2.06369e-06	7e-10		-7.44763e-06	-9.4e-11	-4.92014e-06	5.44e-09	-5.60151e-06	9e-10
-4.63848e-06	-3.11e-09	-4.63096e-06	-4e-11	-4.25738e-06	-3.73171e-11	-5.61987e-06	-8.275e-09	-5.28969e-06	-6.31e-10		-2.43756e-06	-5.318e-11	-4.32618e-06	-1e-09	-5.23294e-06	2.5e-10	-6.00761e-06	-2.8e-09	-6.44427e-06	-1.64e-08		-1.59467e-06	-2.19e-09	-4.57408e-06	1.1921e-08	-2.8282e-06	7.4e-09	-3.38437e-06	1.2755e-08	-5.29931e-06	9.4e-09		-3.5855e-06	8.04e-09	-6.0764e-06	-5.68e-09	-1.76366e-06	-3.38e-09	-1.82235e-06	3.92e-09	-2.06363e-06	6e-10		-7.44758e-06	-2.284e-10	-4.9202e-06	5.631e-09	-5.60151e-06	9e-10
-4.63855e-06	-2.98e-09	-4.63105e-06	1.6e-10	-4.25645e-06	1.55264e-12	-5.61987e-06	-8.26e-09	-5.28961e-06	-7.96e-10		-2.4366e-06	-3.989e-11	-4.32625e-06	-7e-10	-5.2329e-06	1e-10	-6.00761e-06	-2.8e-09	-6.44429e-06	-1.634e-08		-1.59465e-06	-2.24e-09	-4.57402e-06	1.1828e-08	-2.828e-06	7.1e-09	-3.38407e-06	1.2311e-08	-5.29925e-06	9.3e-09		-3.5855e-06	8.04e-09	-6.07702e-06	-5.18e-09	-1.76361e-06	-3.44e-09	-1.82222e-06	3.71e-09	-2.06363e-06	6e-10		-7.44763e-06	-1.108e-10	-4.92019e-06	5.618e-09	-5.60147e-06	8e-10
-4.63847e-06	-3.13e-09	-4.63102e-06	9e-11	-4.25554e-06	6.28081e-11	-5.61989e-06	-8.233e-09	-5.28961e-06	-7.92e-10		-2.43552e-06	-1.5615e-10	-4.32623e-06	-8e-10	-5.23288e-06	4e-11	-6.00759e-06	-2.9e-09	-6.44427e-06	-1.64e-08		-1.59462e-06	-2.3e-09	-4.57405e-06	1.1873e-08	-2.8278e-06	6.8e-09	-3.38405e-06	1.22767e-08	-5.29906e-06	9e-09		-3.5855e-06	8.04e-09	-6.07721e-06	-5.03e-09	-1.76366e-06	-3.38e-09	-1.82225e-06	3.75e-09	-2.06363e-06	6e-10		-7.44755e-06	-2.956e-10	-4.92021e-06	5.672e-09	-5.60147e-06	8e-10
-4.62855e-06	-2.98e-09	-4.62081e-06	-3.4e-10	-4.25457e-06	7.41293e-11	-5.60985e-06	-8.303e-09	-5.27967e-06	-6.76e-10		-2.43444e-06	-2.7006e-10	-4.3262e-06	-9e-10	-5.22292e-06	1.8e-10	-5.99759e-06	-2.9e-09	-6.43432e-06	-1.621e-08		-1.58467e-06	-2.19e-09	-4.56405e-06	1.1872e-08	-2.8178e-06	6.8e-09	-3.374e-06	1.22052e-08	-5.28944e-06	9.6e-09		-3.5755e-06	8.04e-09	-6.06676e-06	-5.39e-09	-1.75374e-06	-3.28e-09	-1.82222e-06	3.71e-09	-2.05369e-06	7e-10		-7.43761e-06	-1.528e-10	-4.9101e-06	5.32e-09	-5.59147e-06	8e-10
-4.62844e-06	-3.2e-09	-4.62084e-06	-2.7e-10	-4.2536e-06	7.60998e-11	-5.60988e-06	-8.248e-09	-5.27973e-06	-5.54e-10		-2.43349e-06	-2.4258e-10	-4.32613e-06	-1.2e-09	-5.22301e-06	5.3e-10	-5.99764e-06	-2.7e-09	-6.4343e-06	-1.63e-08		-1.58467e-06	-2.18e-09	-4.56406e-06	1.1897e-08	-2.8178e-06	6.8e-09	-3.37405e-06	1.227e-08	-5.28925e-06	9.3e-09		-3.57563e-06	8.14e-09	-6.06636e-06	-5.71e-09	-1.75369e-06	-3.34e-09	-1.82218e-06	3.64e-09	-2.05369e-06	7e-10		-7.43763e-06	-1.108e-10	-4.91013e-06	5.43e-09	-5.59155e-06	1e-09
-4.62844e-06	-3.19e-09	-4.62092e-06	-1.2e-10	-4.25271e-06	1.55861e-10	-5.60995e-06	-8.112e-09	-5.27963e-06	-7.59e-10		-2.43258e-06	-1.8473e-10	-4.32615e-06	-1.1e-09	-5.22301e-06	5.4e-10	-5.99759e-06	-2.9e-09	-6.43435e-06	-1.611e-08		-1.58462e-06	-2.3e-09	-4.56387e-06	1.1593e-08	-2.81793e-06	7e-09	-3.37377e-06	1.1859e-08	-5.28956e-06	9.8e-09		-3.5755e-06	8.04e-09	-6.06653e-06	-5.58e-09	-1.75368e-06	-3.36e-09	-1.82212e-06	3.54e-09	-2.05369e-06	7e-10		-7.43759e-06	-2.032e-10	-4.91018e-06	5.582e-09	-5.59147e-06	8e-10
-4.62849e-06	-3.09e-09	-4.62104e-06	1.3e-10	-4.25171e-06	1.21957e-10	-5.60989e-06	-8.232e-09	-5.27963e-06	-7.57e-10		-2.43168e-06	-9.673e-11	-4.3262e-06	-9e-10	-5.22301e-06	5.5e-10	-5.99769e-06	-2.5e-09	-6.43434e-06	-1.614e-08		-1.58457e-06	-2.44e-09	-4.56387e-06	1.1588e-08	-2.81807e-06	7.2e-09	-3.37392e-06	1.2084e-08	-5.28987e-06	1.03e-08		-3.57563e-06	8.14e-09	-6.06685e-06	-5.32e-09	-1.75374e-06	-3.28e-09	-1.8222e-06	3.68e-09	-2.05363e-06	6e-10		-7.43765e-06	-6.04e-11	-4.91021e-06	5.668e-09	-5.59147e-06	8e-10
-4.62851e-06	-3.06e-09	-4.62088e-06	-1.9e-10	-4.25059e-06	-2.17005e-11	-5.60995e-06	-8.103e-09	-5.27964e-06	-7.38e-10		-2.43056e-06	-2.5795e-10	-4.31623e-06	-8e-10	-5.22303e-06	6.1e-10	-5.99766e-06	-2.6e-09	-6.43429e-06	-1.634e-08		-1.58457e-06	-2.44e-09	-4.56381e-06	1.14885e-08	-2.81767e-06	6.6e-09	-3.37407e-06	1.2305e-08	-5.29006e-06	1.06e-08		-3.5755e-06	8.04e-09	-6.06644e-06	-5.65e-09	-1.75366e-06	-3.38e-09	-1.8222e-06	3.67e-09	-2.05363e-06	6e-10		-7.43764e-06	-8.56e-11	-4.91023e-06	5.724e-09	-5.59151e-06	9e-10
-4.62844e-06	-3.2e-09	-4.62091e-06	-1.3e-10	-4.24973e-06	9.88084e-11	-5.60988e-06	-8.242e-09	-5.27961e-06	-8.02e-10		-2.42959e-06	-2.5746e-10	-4.31623e-06	-8e-10	-5.22297e-06	4e-10	-5.99759e-06	-2.9e-09	-6.43431e-06	-1.627e-08		-1.58464e-06	-2.26e-09	-4.56362e-06	1.1189e-08	-2.81767e-06	6.6e-09	-3.37372e-06	1.1782e-08	-5.29025e-06	1.09e-08		-3.57525e-06	7.84e-09	-6.06694e-06	-5.25e-09	-1.75373e-06	-3.3e-09	-1.81208e-06	3.47e-09	-2.05375e-06	8e-10		-7.43758e-06	-2.368e-10	-4.91017e-06	5.53e-09	-5.59151e-06	9e-10
-4.62849e-06	-3.1e-09	-4.6209e-06	-1.5e-10	-4.24881e-06	1.4444e-10	-5.60988e-06	-8.251e-09	-5.27958e-06	-8.68e-10		-2.42871e-06	-1.596e-10	-4.31615e-06	-1.1e-09	-5.22294e-06	2.7e-10	-5.99759e-06	-2.9e-09	-6.43438e-06	-1.598e-08		-1.58464e-06	-2.26e-09	-4.56389e-06	1.1624e-08	-2.8178e-06	6.8e-09	-3.37382e-06	1.1933e-08	-5.29044e-06	1.12e-08		-3.57525e-06	7.84e-09	-6.06733e-06	-4.94e-09	-1.7538e-06	-3.21e-09	-1.81221e-06	3.69e-09	-2.05363e-06	6e-10		-7.43763e-06	-1.024e-10	-4.9101e-06	5.34e-09	-5.59155e-06	1e-09
-4.62859e-06	-2.89e-09	-4.62098e-06	0	-4.24776e-06	7.69226e-11	-5.60989e-06	-8.228e-09	-5.27958e-06	-8.53e-10		-2.42777e-06	-1.1964e-10	-4.31615e-06	-1.1e-09	-5.22299e-06	4.7e-10	-5.99761e-06	-2.8e-09	-6.43432e-06	-1.623e-08		-1.58469e-06	-2.12e-09	-4.56373e-06	1.13759e-08	-2.8178e-06	6.8e-09	-3.37394e-06	1.21087e-08	-5.29062e-06	1.15e-08		-3.57512e-06	7.74e-09	-6.06726e-06	-4.99e-09	-1.75377e-06	-3.25e-09	-1.81216e-06	3.6e-09	-2.05363e-06	6e-10		-7.43761e-06	-1.528e-10	-4.91021e-06	5.683e-09	-5.59155e-06	1e-09
-4.62852e-06	-3.04e-09	-4.62093e-06	-1e-10	-4.24678e-06	6.7222e-11	-5.60986e-06	-8.289e-09	-5.27973e-06	-5.49e-10		-2.42671e-06	-2.1464e-10	-4.31623e-06	-8e-10	-5.223e-06	5e-10	-5.99769e-06	-2.5e-09	-6.43435e-06	-1.609e-08		-1.58475e-06	-1.97e-09	-4.56383e-06	1.1529e-08	-2.81767e-06	6.6e-09	-3.37401e-06	1.22091e-08	-5.29069e-06	1.16e-08		-3.57512e-06	7.74e-09	-6.06699e-06	-5.21e-09	-1.75376e-06	-3.26e-09	-1.81218e-06	3.64e-09	-2.05363e-06	6e-10		-7.4376e-06	-1.696e-10	-4.91026e-06	5.819e-09	-5.59151e-06	9e-10
-4.62859e-06	-2.9e-09	-4.62084e-06	-2.8e-10	-4.24576e-06	1.15662e-11	-5.60992e-06	-8.165e-09	-5.27963e-06	-7.52e-10		-2.42563e-06	-3.3291e-10	-4.31613e-06	-1.2e-09	-5.22308e-06	8.1e-10	-5.99766e-06	-2.6e-09	-6.43429e-06	-1.635e-08		-1.5847e-06	-2.11e-09	-4.56379e-06	1.14679e-08	-2.81773e-06	6.7e-09	-3.3737e-06	1.1748e-08	-5.29062e-06	1.15e-08		-3.57525e-06	7.84e-09	-6.06714e-06	-5.09e-09	-1.75368e-06	-3.36e-09	-1.8122e-06	3.68e-09	-2.05356e-06	5e-10		-7.4376e-06	-1.78e-10	-4.9102e-06	5.639e-09	-5.59151e-06	9e-10
-4.61854e-06	-2.99e-09	-4.61101e-06	8e-11	-4.24489e-06	1.14305e-10	-5.59992e-06	-8.174e-09	-5.26963e-06	-7.62e-10		-2.4247e-06	-2.7372e-10	-4.31615e-06	-1.1e-09	-5.21313e-06	1.02e-09	-5.98759e-06	-2.9e-09	-6.42422e-06	-1.663e-08		-1.57469e-06	-2.12e-09	-4.5535e-06	1.0995e-08	-2.80767e-06	6.6e-09	-3.36371e-06	1.177e-08	-5.2805e-06	1.13e-08		-3.56513e-06	7.74e-09	-6.05624e-06	-5.81e-09	-1.74376e-06	-3.26e-09	-1.81219e-06	3.65e-09	-2.05356e-06	5e-10		-7.42758e-06	-2.2e-10	-4.90025e-06	5.802e-09	-5.58151e-06	9e-10
-4.61848e-06	-3.12e-09	-4.6111e-06	2.6e-10	-4.24386e-06	5.95485e-11	-5.59992e-06	-8.164e-09	-5.26974e-06	-5.32e-10		-2.42393e-06	-5.942e-11	-4.31613e-06	-1.2e-09	-5.213e-06	5e-10	-5.98764e-06	-2.7e-09	-6.42433e-06	-1.618e-08		-1.57467e-06	-2.17e-09	-4.55359e-06	1.115e-08	-2.80767e-06	6.6e-09	-3.36368e-06	1.1714e-08	-5.28056e-06	1.14e-08		-3.56525e-06	7.84e-09	-6.05614e-06	-5.89e-09	-1.74368e-06	-3.36e-09	-1.81224e-06	3.74e-09	-2.04356e-06	5e-10		-7.4276e-06	-1.696e-10	-4.90018e-06	5.591e-09	-5.58143e-06	7e-10
-4.61846e-06	-3.16e-09	-4.61096e-06	-4e-11	-4.24292e-06	9.63227e-11	-5.59992e-06	-8.167e-09	-5.2696e-06	-8.24e-10		-2.42292e-06	-1.0383e-10	-4.31613e-06	-1.2e-09	-5.21294e-06	2.5e-10	-5.98759e-06	-2.9e-09	-6.42439e-06	-1.592e-08		-1.57479e-06	-1.89e-09	-4.5539e-06	1.1632e-08	-2.80767e-06	6.6e-09	-3.36376e-06	1.1836e-08	-5.28031e-06	1.1e-08		-3.56525e-06	7.84e-09	-6.0561e-06	-5.92e-09	-1.74375e-06	-3.27e-09	-1.81208e-06	3.47e-09	-2.04362e-06	6e-10		-7.42762e-06	-1.192e-10	-4.90018e-06	5.571e-09	-5.58155e-06	1e-09
-4.61844e-06	-3.2e-09	-4.61095e-06	-5e-11	-4.24191e-06	5.14348e-11	-5.59987e-06	-8.275e-09	-5.26965e-06	-7.21e-10		-2.42181e-06	-2.5196e-10	-4.31615e-06	-1.1e-09	-5.21304e-06	6.8e-10	-5.98766e-06	-2.6e-09	-6.42438e-06	-1.598e-08		-1.57475e-06	-1.98e-09	-4.55367e-06	1.127e-08	-2.8078e-06	6.8e-09	-3.36378e-06	1.1877e-08	-5.27994e-06	1.04e-08		-3.565e-06	7.64e-09	-6.05709e-06	-5.13e-09	-1.74373e-06	-3.29e-09	-1.81229e-06	3.83e-09	-2.04362e-06	6e-10		-7.42755e-06	-2.956e-10	-4.9002e-06	5.647e-09	-5.58155e-06	1e-09
-4.6185e-06	-3.08e-09	-4.611e-06	4e-11	-4.2409e-06	2.56981e-11	-5.59992e-06	-8.163e-09	-5.26959e-06	-8.32e-10		-2.421e-06	-6.882e-11	-4.30615e-06	-1.1e-09	-5.21308e-06	8e-10	-5.98764e-06	-2.7e-09	-6.42442e-06	-1.582e-08		-1.57464e-06	-2.25e-09	-4.55373e-06	1.13641e-08	-2.80787e-06	6.9e-09	-3.3638e-06	1.1905e-08	-5.28e-06	1.05e-08		-3.56487e-06	7.54e-09	-6.05626e-06	-5.79e-09	-1.74366e-06	-3.38e-09	-1.81217e-06	3.62e-09	-2.04362e-06	6e-10		-7.42756e-06	-2.704e-10	-4.90017e-06	5.56e-09	-5.58151e-06	9e-10
-4.61851e-06	-3.06e-09	-4.61115e-06	3.5e-10	-4.23994e-06	2.83556e-11	-5.59993e-06	-8.143e-09	-5.2696e-06	-8.13e-10		-2.42009e-06	-7.66e-12	-4.3062e-06	-9e-10	-5.21296e-06	3.5e-10	-5.98761e-06	-2.8e-09	-6.42437e-06	-1.602e-08		-1.57468e-06	-2.16e-09	-4.55346e-06	1.0943e-08	-2.80807e-06	7.2e-09	-3.36386e-06	1.1991e-08	-5.27975e-06	1.01e-08		-3.56475e-06	7.44e-09	-6.05705e-06	-5.16e-09	-1.74365e-06	-3.39e-09	-1.8122e-06	3.67e-09	-2.04369e-06	7e-10		-7.4276e-06	-1.864e-10	-4.90008e-06	5.26e-09	-5.58159e-06	1.1e-09
-4.61857e-06	-2.94e-09	-4.61102e-06	1e-10	-4.23901e-06	6.97284e-11	-5.59995e-06	-8.0977e-09	-5.26959e-06	-8.32e-10		-2.41908e-06	-5.528e-11	-4.30632e-06	-4e-10	-5.21304e-06	6.6e-10	-5.98759e-06	-2.9e-09	-6.42441e-06	-1.585e-08		-1.57476e-06	-1.96e-09	-4.55378e-06	1.14511e-08	-2.80773e-06	6.7e-09	-3.36386e-06	1.1992e-08	-5.27969e-06	1e-08		-3.56487e-06	7.54e-09	-6.05664e-06	-5.49e-09	-1.74376e-06	-3.26e-09	-1.80217e-06	3.63e-09	-2.04362e-06	6e-10		-7.42758e-06	-2.284e-10	-4.90011e-06	5.37e-09	-5.58155e-06	1e-09
-4.61853e-06	-3.02e-09	-4.611e-06	6e-11	-4.23795e-06	-1.78333e-11	-5.59992e-06	-8.172e-09	-5.26959e-06	-8.34e-10		-2.41807e-06	-8.246e-11	-4.30623e-06	-8e-10	-5.21302e-06	6e-10	-5.98756e-06	-3e-09	-6.42444e-06	-1.574e-08		-1.57468e-06	-2.16e-09	-4.55336e-06	1.0777e-08	-2.80787e-06	6.9e-09	-3.36378e-06	1.1872e-08	-5.27944e-06	9.6e-09		-3.56487e-06	7.54e-09	-6.05713e-06	-5.1e-09	-1.74371e-06	-3.32e-09	-1.80221e-06	3.69e-09	-2.04369e-06	7e-10		-7.42762e-06	-1.276e-10	-4.90016e-06	5.5e-09	-5.58151e-06	9e-10
-4.61851e-06	-3.06e-09	-4.61101e-06	8e-11	-4.23701e-06	2.57851e-11	-5.59996e-06	-8.0874e-09	-5.26957e-06	-8.76e-10		-2.41716e-06	-2.129e-11	-4.3062e-06	-9e-10	-5.213e-06	5e-10	-5.98759e-06	-2.9e-09	-6.42441e-06	-1.588e-08		-1.57461e-06	-2.34e-09	-4.5535e-06	1.1e-08	-2.80773e-06	6.7e-09	-3.36403e-06	1.22408e-08	-5.27919e-06	9.2e-09		-3.56475e-06	7.44e-09	-6.05695e-06	-5.24e-09	-1.74368e-06	-3.36e-09	-1.80216e-06	3.6e-09	-2.04362e-06	6e-10		-7.42765e-06	-5.2e-11	-4.90009e-06	5.3e-09	-5.58159e-06	1.1e-09
-4.61857e-06	-2.93e-09	-4.61101e-06	8e-11	-4.23598e-06	-4.07549e-11	-5.59993e-06	-8.148e-09	-5.26963e-06	-7.58e-10		-2.4161e-06	-1.1876e-10	-4.30623e-06	-8e-10	-5.21298e-06	4.3e-10	-5.98746e-06	-3.4e-09	-6.42444e-06	-1.575e-08		-1.57466e-06	-2.21e-09	-4.55363e-06	1.1212e-08	-2.80773e-06	6.7e-09	-3.36386e-06	1.199e-08	-5.27912e-06	9.1e-09		-3.56475e-06	7.44e-09	-6.05764e-06	-4.69e-09	-1.74371e-06	-3.32e-09	-1.80214e-06	3.57e-09	-2.04369e-06	7e-10		-7.42764e-06	-6.88e-11	-4.90014e-06	5.44e-09	-5.58151e-06	9e-10
-4.61854e-06	-2.99e-09	-4.61105e-06	1.5e-10	-4.23505e-06	-1.02114e-12	-5.59992e-06	-8.169e-09	-5.26956e-06	-9.119e-10		-2.41494e-06	-3.2332e-10	-4.3062e-06	-9e-10	-5.21301e-06	5.6e-10	-5.98756e-06	-3e-09	-6.42441e-06	-1.585e-08		-1.5747e-06	-2.11e-09	-4.5537e-06	1.13144e-08	-2.80793e-06	7e-09	-3.36385e-06	1.198e-08	-5.27906e-06	9e-09		-3.56463e-06	7.34e-09	-6.05714e-06	-5.09e-09	-1.74377e-06	-3.24e-09	-1.80213e-06	3.56e-09	-2.04362e-06	6e-10		-7.42766e-06	-3.52e-11	-4.9001e-06	5.32e-09	-5.58159e-06	1.1e-09
-4.60857e-06	-2.93e-09	-4.60093e-06	-9e-11	-4.23408e-06	5.31222e-12	-5.58989e-06	-8.219e-09	-5.2596e-06	-8.21e-10		-2.41407e-06	-1.9819e-10	-4.30613e-06	-1.2e-09	-5.20297e-06	3.9e-10	-5.97756e-06	-3e-09	-6.41443e-06	-1.578e-08		-1.56469e-06	-2.14e-09	-4.54363e-06	1.1209e-08	-2.7978e-06	6.8e-09	-3.35378e-06	1.1864e-08	-5.26912e-06	9.1e-09		-3.5545e-06	7.24e-09	-6.0474e-06	-4.88e-09	-1.73369e-06	-3.35e-09	-1.80216e-06	3.6e-09	-2.03356e-06	5e-10		-7.41764e-06	-6.88e-11	-4.89013e-06	5.41e-09	-5.57159e-06	1.1e-09
-4.60846e-06	-3.16e-09	-4.60104e-06	1.4e-10	-4.23307e-06	-2.66329e-11	-5.5899e-06	-8.205e-09	-5.25952e-06	-9.746e-10		-2.41328e-06	-1.324e-11	-4.3062e-06	-9e-10	-5.20304e-06	6.5e-10	-5.97759e-06	-2.9e-09	-6.41438e-06	-1.596e-08		-1.56472e-06	-2.06e-09	-4.54373e-06	1.13753e-08	-2.79787e-06	6.9e-09	-3.35389e-06	1.2036e-08	-5.26919e-06	9.2e-09		-3.55438e-06	7.14e-09	-6.04696e-06	-5.23e-09	-1.73385e-06	-3.14e-09	-1.80216e-06	3.61e-09	-2.03362e-06	6e-10		-7.41766e-06	-3.52e-11	-4.89016e-06	5.5e-09	-5.57155e-06	1e-09
-4.6085e-06	-3.07e-09	-4.60108e-06	2.1e-10	-4.23209e-06	-3.81246e-11	-5.58984e-06	-8.323e-09	-5.25958e-06	-8.66e-10		-2.4121e-06	-2.3929e-10	-4.30623e-06	-8e-10	-5.2031e-06	9e-10	-5.97756e-06	-3e-09	-6.4144e-06	-1.59e-08		-1.56473e-06	-2.04e-09	-4.54357e-06	1.1106e-08	-2.7978e-06	6.8e-09	-3.35376e-06	1.1844e-08	-5.26956e-06	9.8e-09		-3.5545e-06	7.24e-09	-6.0478e-06	-4.56e-09	-1.73377e-06	-3.25e-09	-1.8022e-06	3.68e-09	-2.03362e-06	6e-10		-7.41759e-06	-2.032e-10	-4.89012e-06	5.38e-09	-5.57151e-06	9e-10
-4.6086e-06	-2.88e-09	-4.60098e-06	1e-11	-4.23128e-06	1.27169e-10	-5.58991e-06	-8.175e-09	-5.25961e-06	-7.95e-10		-2.41108e-06	-2.8314e-10	-4.29622e-06	-8e-10	-5.20304e-06	6.8e-10	-5.97759e-06	-2.9e-09	-6.41448e-06	-1.557e-08		-1.56475e-06	-1.98e-09	-4.54354e-06	1.1059e-08	-2.7976e-06	6.5e-09	-3.35366e-06	1.1683e-08	-5.26975e-06	1.01e-08		-3.55462e-06	7.34e-09	-6.04879e-06	-3.77e-09	-1.73377e-06	-3.24e-09	-1.80211e-06	3.52e-09	-2.03362e-06	6e-10		-7.41761e-06	-1.612e-10	-4.89016e-06	5.51e-09	-5.57155e-06	1e-09
-4.60863e-06	-2.8e-09	-4.6009e-06	-1.5e-10	-4.23014e-06	-3.91029e-11	-5.58994e-06	-8.118e-09	-5.25958e-06	-8.67e-10		-2.41026e-06	-1.1218e-10	-4.29615e-06	-1.1e-09	-5.20301e-06	5.4e-10	-5.97759e-06	-2.9e-09	-6.4145e-06	-1.55e-08		-1.56472e-06	-2.06e-09	-4.5438e-06	1.1485e-08	-2.798e-06	7.1e-09	-3.35357e-06	1.1554e-08	-5.26994e-06	1.04e-08		-3.55462e-06	7.34e-09	-6.04816e-06	-4.27e-09	-1.73381e-06	-3.2e-09	-1.80214e-06	3.57e-09	-2.03369e-06	7e-10		-7.41756e-06	-2.704e-10	-4.89017e-06	5.56e-09	-5.57159e-06	1.1e-09
-4.60848e-06	-3.11e-09	-4.60098e-06	1e-11	-4.22919e-06	-2.28363e-11	-5.58987e-06	-8.26e-09	-5.25961e-06	-8e-10		-2.40929e-06	-1.1829e-10	-4.29625e-06	-7e-10	-5.20311e-06	9.6e-10	-5.97754e-06	-3.1e-09	-6.41437e-06	-1.602e-08		-1.56474e-06	-2.01e-09	-4.54349e-06	1.0981e-08	-2.79807e-06	7.2e-09	-3.35358e-06	1.1575e-08	-5.27019e-06	1.08e-08		-3.5545e-06	7.24e-09	-6.04857e-06	-3.94e-09	-1.73381e-06	-3.2e-09	-1.79218e-06	3.64e-09	-2.03369e-06	7e-10		-7.41751e-06	-4.048e-10	-4.89008e-06	5.27e-09	-5.57155e-06	1e-09
-4.60853e-06	-3.02e-09	-4.60108e-06	2.2e-10	-4.22822e-06	-2.08462e-11	-5.58987e-06	-8.276e-09	-5.25963e-06	-7.58e-10		-2.40832e-06	-1.1235e-10	-4.29625e-06	-7e-10	-5.20303e-06	6e-10	-5.97756e-06	-3e-09	-6.41445e-06	-1.571e-08		-1.56471e-06	-2.07e-09	-4.54385e-06	1.1553e-08	-2.79753e-06	6.4e-09	-3.35347e-06	1.1399e-08	-5.27062e-06	1.15e-08		-3.5545e-06	7.24e-09	-6.04823e-06	-4.22e-09	-1.73376e-06	-3.26e-09	-1.79205e-06	3.43e-09	-2.03369e-06	7e-10		-7.41765e-06	-6.04e-11	-4.89008e-06	5.27e-09	-5.57159e-06	1.1e-09
-4.60854e-06	-3e-09	-4.601e-06	4e-11	-4.22724e-06	-1.61693e-11	-5.58985e-06	-8.308e-09	-5.25956e-06	-8.94e-10		-2.40746e-06	1.688e-11	-4.29622e-06	-8e-10	-5.20297e-06	3.9e-10	-5.97759e-06	-2.9e-09	-6.41456e-06	-1.527e-08		-1.56469e-06	-2.13e-09	-4.54337e-06	1.0799e-08	-2.79787e-06	6.9e-09	-3.35363e-06	1.1651e-08	-5.271e-06	1.21e-08		-3.55438e-06	7.14e-09	-6.0485e-06	-4e-09	-1.73373e-06	-3.3e-09	-1.79208e-06	3.48e-09	-2.03369e-06	7e-10		-7.41763e-06	-1.024e-10	-4.89003e-06	5.1e-09	-5.57159e-06	1.1e-09
-4.60844e-06	-3.2e-09	-4.60095e-06	-5e-11	-4.22616e-06	-1.31572e-10	-5.58987e-06	-8.266e-09	-5.25958e-06	-8.62e-10		-2.40651e-06	2.993e-11	-4.29622e-06	-8e-10	-5.20302e-06	5.7e-10	-5.97766e-06	-2.6e-09	-6.4146e-06	-1.511e-08		-1.56467e-06	-2.19e-09	-4.54361e-06	1.1171e-08	-2.79767e-06	6.6e-09	-3.35375e-06	1.183e-08	-5.27106e-06	1.22e-08		-3.55438e-06	7.14e-09	-6.04852e-06	-3.98e-09	-1.73369e-06	-3.34e-09	-1.7921e-06	3.51e-09	-2.03362e-06	6e-10		-7.41768e-06	2.36e-11	-4.89007e-06	5.24e-09	-5.57163e-06	1.2e-09
-4.60851e-06	-3.05e-09	-4.60091e-06	-1.3e-10	-4.22535e-06	3.06337e-11	-5.58988e-06	-8.237e-09	-5.25947e-06	-1.0857e-09		-2.40551e-06	-3.31e-12	-4.29615e-06	-1.1e-09	-5.20297e-06	3.8e-10	-5.97756e-06	-3e-09	-6.41459e-06	-1.516e-08		-1.56466e-06	-2.21e-09	-4.54392e-06	1.1665e-08	-2.79813e-06	7.3e-09	-3.35359e-06	1.1587e-08	-5.27144e-06	1.28e-08		-3.55425e-06	7.04e-09	-6.04836e-06	-4.11e-09	-1.73373e-06	-3.29e-09	-1.7921e-06	3.51e-09	-2.03369e-06	7e-10		-7.41757e-06	-2.536e-10	-4.89006e-06	5.19e-09	-5.57151e-06	9e-10
-4.5985e-06	-3.08e-09	-4.59107e-06	1.9e-10	-4.2243e-06	-5.41097e-11	-5.57988e-06	-8.255e-09	-5.24966e-06	-6.99e-10		-2.40457e-06	4.373e-11	-4.29625e-06	-7e-10	-5.19299e-06	4.6e-10	-5.96756e-06	-3e-09	-6.4046e-06	-1.511e-08		-1.55464e-06	-2.25e-09	-4.53401e-06	1.1814e-08	-2.788e-06	7.1e-09	-3.34361e-06	1.1611e-08	-5.26156e-06	1.3e-08		-3.54437e-06	7.14e-09	-6.0387e-06	-3.84e-09	-1.72373e-06	-3.29e-09	-1.79212e-06	3.54e-09	-2.02375e-06	8e-10		-7.4076e-06	-1.864e-10	-4.88003e-06	5.11e-09	-5.56147e-06	8e-10
-4.59848e-06	-3.12e-09	-4.59108e-06	2.1e-10	-4.22328e-06	-9.36435e-11	-5.57992e-06	-8.173e-09	-5.24974e-06	-5.32e-10		-2.40339e-06	-1.8428e-10	-4.29622e-06	-8e-10	-5.19301e-06	5.3e-10	-5.96771e-06	-2.4e-09	-6.40453e-06	-1.54e-08		-1.55473e-06	-2.03e-09	-4.53415e-06	1.2045e-08	-2.78813e-06	7.3e-09	-3.34376e-06	1.1835e-08	-5.26162e-06	1.31e-08		-3.54437e-06	7.14e-09	-6.03812e-06	-4.3e-09	-1.72375e-06	-3.27e-09	-1.79208e-06	3.48e-09	-2.02375e-06	8e-10		-7.40762e-06	-1.276e-10	-4.8801e-06	5.33e-09	-5.56151e-06	9e-10
-4.59846e-06	-3.16e-09	-4.59102e-06	1e-10	-4.22239e-06	-9.62504e-12	-5.57981e-06	-8.384e-09	-5.24966e-06	-6.9e-10		-2.40254e-06	-5.331e-11	-4.29615e-06	-1.1e-09	-5.19301e-06	5.4e-10	-5.96766e-06	-2.6e-09	-6.40465e-06	-1.492e-08		-1.55469e-06	-2.12e-09	-4.53397e-06	1.1747e-08	-2.78787e-06	6.9e-09	-3.34376e-06	1.184e-08	-5.26162e-06	1.31e-08		-3.54425e-06	7.04e-09	-6.03749e-06	-4.81e-09	-1.72372e-06	-3.31e-09	-1.79216e-06	3.61e-09	-2.02383e-06	9.2e-10		-7.40762e-06	-1.36e-10	-4.88005e-06	5.17e-09	-5.56147e-06	8e-10
-4.59844e-06	-3.19e-09	-4.5911e-06	2.5e-10	-4.22148e-06	5.75106e-11	-5.57994e-06	-8.133e-09	-5.24965e-06	-7.19e-10		-2.40153e-06	-9.721e-11	-4.29625e-06	-7e-10	-5.19311e-06	9.5e-10	-5.96756e-06	-3e-09	-6.4045e-06	-1.548e-08		-1.55477e-06	-1.93e-09	-4.53381e-06	1.1503e-08	-2.7882e-06	7.4e-09	-3.34375e-06	1.1824e-08	-5.26181e-06	1.34e-08		-3.54437e-06	7.14e-09	-6.03644e-06	-5.65e-09	-1.72369e-06	-3.35e-09	-1.79202e-06	3.37e-09	-2.02363e-06	6e-10		-7.40762e-06	-1.36e-10	-4.88009e-06	5.31e-09	-5.56151e-06	9e-10
-4.59847e-06	-3.13e-09	-4.591e-06	6e-11	-4.22051e-06	6.00594e-11	-5.57993e-06	-8.144e-09	-5.24957e-06	-8.88e-10		-2.40055e-06	-8.997e-11	-4.28617e-06	-1e-09	-5.19301e-06	5.6e-10	-5.96761e-06	-2.8e-09	-6.40458e-06	-1.518e-08		-1.55462e-06	-2.31e-09	-4.53362e-06	1.1185e-08	-2.78864e-06	8.06e-09	-3.34367e-06	1.1699e-08	-5.26187e-06	1.35e-08		-3.54437e-06	7.14e-09	-6.03556e-06	-6.35e-09	-1.72374e-06	-3.28e-09	-1.79217e-06	3.62e-09	-2.02363e-06	6e-10		-7.40766e-06	-1.84e-11	-4.88009e-06	5.31e-09	-5.56151e-06	9e-10
-4.59853e-06	-3.01e-09	-4.59109e-06	2.4e-10	-4.21945e-06	-3.45172e-11	-5.57984e-06	-8.332e-09	-5.24963e-06	-7.67e-10		-2.3995e-06	-1.7967e-10	-4.28607e-06	-1.4e-09	-5.19303e-06	6.1e-10	-5.96771e-06	-2.4e-09	-6.40469e-06	-1.475e-08		-1.55465e-06	-2.24e-09	-4.53367e-06	1.1274e-08	-2.78836e-06	7.64e-09	-3.34362e-06	1.1636e-08	-5.26187e-06	1.35e-08		-3.5445e-06	7.24e-09	-6.03555e-06	-6.36e-09	-1.72373e-06	-3.3e-09	-1.78205e-06	3.43e-09	-2.02369e-06	7e-10		-7.40764e-06	-7.72e-11	-4.88e-06	5.01e-09	-5.56151e-06	9e-10
-4.59856e-06	-2.96e-09	-4.59098e-06	1e-11	-4.21846e-06	-5.54346e-11	-5.57982e-06	-8.362e-09	-5.2497e-06	-6.08e-10		-2.39855e-06	-1.6201e-10	-4.28622e-06	-8e-10	-5.19308e-06	8.2e-10	-5.96766e-06	-2.6e-09	-6.40467e-06	-1.483e-08		-1.55465e-06	-2.22e-09	-4.53378e-06	1.14512e-08	-2.78839e-06	7.68e-09	-3.34366e-06	1.1696e-08	-5.26156e-06	1.3e-08		-3.54437e-06	7.14e-09	-6.03622e-06	-5.82e-09	-1.72383e-06	-3.17e-09	-1.78201e-06	3.35e-09	-2.02375e-06	8e-10		-7.4076e-06	-1.864e-10	-4.88001e-06	5.06e-09	-5.56155e-06	1e-09
-4.59846e-06	-3.15e-09	-4.591e-06	6e-11	-4.21751e-06	-3.26249e-11	-5.57982e-06	-8.376e-09	-5.2496e-06	-8.19e-10		-2.39772e-06	-8.9e-13	-4.28622e-06	-8e-10	-5.19304e-06	6.4e-10	-5.96766e-06	-2.6e-09	-6.40458e-06	-1.519e-08		-1.55478e-06	-1.9e-09	-4.53388e-06	1.1615e-08	-2.78793e-06	7e-09	-3.34373e-06	1.1801e-08	-5.2615e-06	1.29e-08		-3.54437e-06	7.14e-09	-6.03626e-06	-5.79e-09	-1.72372e-06	-3.31e-09	-1.78218e-06	3.64e-09	-2.02369e-06	7e-10		-7.40758e-06	-2.2e-10	-4.88005e-06	5.17e-09	-5.56155e-06	1e-09
-4.59846e-06	-3.16e-09	-4.59098e-06	0	-4.21651e-06	-5.21065e-11	-5.57979e-06	-8.432e-09	-5.24965e-06	-7.19e-10		-2.39664e-06	-1.1163e-10	-4.28612e-06	-1.2e-09	-5.19304e-06	6.6e-10	-5.96764e-06	-2.7e-09	-6.40454e-06	-1.535e-08		-1.55477e-06	-1.92e-09	-4.53386e-06	1.158e-08	-2.78793e-06	7e-09	-3.34386e-06	1.199e-08	-5.26144e-06	1.28e-08		-3.5445e-06	7.24e-09	-6.03646e-06	-5.63e-09	-1.72359e-06	-3.47e-09	-1.78203e-06	3.39e-09	-2.02369e-06	7e-10		-7.40758e-06	-2.284e-10	-4.88001e-06	5.05e-09	-5.56155e-06	1e-09
-4.59848e-06	-3.12e-09	-4.59093e-06	-9e-11	-4.21556e-06	-3.38216e-11	-5.5798e-06	-8.405e-09	-5.24962e-06	-7.7e-10		-2.39577e-06	-8.97e-12	-4.28612e-06	-1.2e-09	-5.19298e-06	4.1e-10	-5.96759e-06	-2.9e-09	-6.40466e-06	-1.487e-08		-1.55471e-06	-2.07e-09	-4.53373e-06	1.13684e-08	-2.78807e-06	7.2e-09	-3.34409e-06	1.2335e-08	-5.26125e-06	1.25e-08		-3.54437e-06	7.14e-09	-6.03636e-06	-5.71e-09	-1.72369e-06	-3.35e-09	-1.78206e-06	3.44e-09	-2.02375e-06	8e-10		-7.4076e-06	-1.864e-10	-4.88008e-06	5.25e-09	-5.56147e-06	8e-10
-4.58845e-06	-3.17e-09	-4.58091e-06	-1.3e-10	-4.21464e-06	2.13712e-11	-5.56982e-06	-8.37e-09	-5.2396e-06	-8.25e-10		-2.39483e-06	2.415e-11	-4.28615e-06	-1.1e-09	-5.18298e-06	4.3e-10	-5.95764e-06	-2.7e-09	-6.39464e-06	-1.496e-08		-1.54472e-06	-2.05e-09	-4.52368e-06	1.1286e-08	-2.77827e-06	7.5e-09	-3.33384e-06	1.1957e-08	-5.25144e-06	1.28e-08		-3.53437e-06	7.14e-09	-6.02611e-06	-5.91e-09	-1.71393e-06	-3.05e-09	-1.78208e-06	3.47e-09	-2.01369e-06	7e-10		-7.3976e-06	-1.696e-10	-4.87002e-06	5.07e-09	-5.55147e-06	8e-10
-4.58844e-06	-3.19e-09	-4.5809e-06	-1.5e-10	-4.21367e-06	2.82013e-11	-5.56984e-06	-8.335e-09	-5.23958e-06	-8.54e-10		-2.39379e-06	-4.582e-11	-4.28617e-06	-1e-09	-5.18297e-06	3.9e-10	-5.95766e-06	-2.6e-09	-6.39468e-06	-1.478e-08		-1.54474e-06	-2e-09	-4.52379e-06	1.14634e-08	-2.77813e-06	7.3e-09	-3.33392e-06	1.2082e-08	-5.25112e-06	1.23e-08		-3.53412e-06	6.94e-09	-6.02616e-06	-5.87e-09	-1.71385e-06	-3.15e-09	-1.78204e-06	3.41e-09	-2.01369e-06	7e-10		-7.39762e-06	-1.276e-10	-4.86995e-06	4.87e-09	-5.55155e-06	1e-09
-4.58848e-06	-3.11e-09	-4.58106e-06	1.8e-10	-4.21262e-06	-5.64726e-11	-5.56983e-06	-8.354e-09	-5.23955e-06	-9.256e-10		-2.39279e-06	-7.832e-11	-4.28622e-06	-8e-10	-5.18295e-06	2.9e-10	-5.95771e-06	-2.4e-09	-6.39459e-06	-1.516e-08		-1.54477e-06	-1.92e-09	-4.52354e-06	1.1061e-08	-2.77833e-06	7.6e-09	-3.33398e-06	1.21636e-08	-5.25138e-06	1.27e-08		-3.53425e-06	7.04e-09	-6.02585e-06	-6.12e-09	-1.71379e-06	-3.22e-09	-1.78208e-06	3.47e-09	-2.01369e-06	7e-10		-7.39758e-06	-2.2e-10	-4.87005e-06	5.16e-09	-5.55147e-06	8e-10
-4.58843e-06	-3.21e-09	-4.5811e-06	2.5e-10	-4.21169e-06	-9.17941e-12	-5.56987e-06	-8.276e-09	-5.23962e-06	-7.86e-10		-2.39186e-06	-3.17e-11	-4.2862e-06	-9e-10	-5.18303e-06	6e-10	-5.95761e-06	-2.8e-09	-6.39469e-06	-1.474e-08		-1.54473e-06	-2.02e-09	-4.52367e-06	1.1276e-08	-2.77839e-06	7.69e-09	-3.33391e-06	1.2064e-08	-5.25119e-06	1.24e-08		-3.53412e-06	6.94e-09	-6.02505e-06	-6.76e-09	-1.71385e-06	-3.14e-09	-1.7821e-06	3.51e-09	-2.01375e-06	8e-10		-7.39759e-06	-2.116e-10	-4.87004e-06	5.13e-09	-5.55151e-06	9e-10
-4.5885e-06	-3.08e-09	-4.58105e-06	1.6e-10	-4.21062e-06	-1.18073e-10	-5.56986e-06	-8.292e-09	-5.23967e-06	-6.83e-10		-2.39101e-06	1.1535e-10	-4.27623e-06	-8e-10	-5.18305e-06	7.1e-10	-5.95764e-06	-2.7e-09	-6.39463e-06	-1.498e-08		-1.54475e-06	-1.99e-09	-4.52355e-06	1.1076e-08	-2.7784e-06	7.7e-09	-3.33359e-06	1.1591e-08	-5.25094e-06	1.2e-08		-3.534e-06	6.84e-09	-6.02504e-06	-6.77e-09	-1.71377e-06	-3.24e-09	-1.78219e-06	3.66e-09	-2.01375e-06	8e-10		-7.39762e-06	-1.192e-10	-4.87001e-06	5.06e-09	-5.55155e-06	1e-09
-4.58844e-06	-3.19e-09	-4.58097e-06	-2e-11	-4.20975e-06	2.03794e-13	-5.56985e-06	-8.305e-09	-5.23957e-06	-8.73e-10		-2.38994e-06	5.63e-12	-4.27625e-06	-7e-10	-5.18303e-06	6.3e-10	-5.95774e-06	-2.3e-09	-6.39461e-06	-1.506e-08		-1.54474e-06	-2.01e-09	-4.52348e-06	1.0971e-08	-2.77827e-06	7.5e-09	-3.33376e-06	1.1836e-08	-5.25069e-06	1.16e-08		-3.53388e-06	6.74e-09	-6.02406e-06	-7.55e-09	-1.71389e-06	-3.09e-09	-1.78198e-06	3.31e-09	-2.01369e-06	7e-10		-7.39765e-06	-5.2e-11	-4.87015e-06	5.49e-09	-5.55143e-06	7e-10
-4.5884e-06	-3.28e-09	-4.58115e-06	3.5e-10	-4.20881e-06	2.88132e-11	-5.56985e-06	-8.301e-09	-5.23966e-06	-7e-10		-2.38893e-06	-3.706e-11	-4.2762e-06	-9e-10	-5.18306e-06	7.4e-10	-5.95766e-06	-2.6e-09	-6.39465e-06	-1.492e-08		-1.54484e-06	-1.75e-09	-4.52372e-06	1.1346e-08	-2.77841e-06	7.72e-09	-3.33371e-06	1.1768e-08	-5.25087e-06	1.19e-08		-3.534e-06	6.84e-09	-6.02494e-06	-6.85e-09	-1.71378e-06	-3.23e-09	-1.7721e-06	3.51e-09	-2.0138e-06	8.8e-10		-7.39762e-06	-1.36e-10	-4.87014e-06	5.46e-09	-5.55147e-06	8e-10
-4.58841e-06	-3.25e-09	-4.58103e-06	1.1e-10	-4.20782e-06	7.09039e-12	-5.56986e-06	-8.293e-09	-5.23973e-06	-5.55e-10		-2.38802e-06	2.518e-11	-4.27618e-06	-1e-09	-5.18304e-06	6.7e-10	-5.95771e-06	-2.4e-09	-6.39461e-06	-1.504e-08		-1.54483e-06	-1.77e-09	-4.52358e-06	1.113e-08	-2.77833e-06	7.6e-09	-3.33362e-06	1.163e-08	-5.25081e-06	1.18e-08		-3.53388e-06	6.74e-09	-6.02506e-06	-6.75e-09	-1.71388e-06	-3.11e-09	-1.77199e-06	3.33e-09	-2.01369e-06	7e-10		-7.39764e-06	-7.72e-11	-4.87013e-06	5.43e-09	-5.55147e-06	8e-10
-4.58844e-06	-3.2e-09	-4.58089e-06	-1.8e-10	-4.20679e-06	-4.53145e-11	-5.56982e-06	-8.371e-09	-5.23964e-06	-7.36e-10		-2.38683e-06	-2.0204e-10	-4.27623e-06	-8e-10	-5.18307e-06	7.8e-10	-5.95766e-06	-2.6e-09	-6.39459e-06	-1.513e-08		-1.54481e-06	-1.83e-09	-4.52361e-06	1.1183e-08	-2.77813e-06	7.3e-09	-3.33363e-06	1.164e-08	-5.25087e-06	1.19e-08		-3.53375e-06	6.64e-09	-6.02551e-06	-6.39e-09	-1.71377e-06	-3.25e-09	-1.77203e-06	3.39e-09	-2.01369e-06	7e-10		-7.39763e-06	-9.4e-11	-4.87014e-06	5.46e-09	-5.55139e-06	6e-10
-4.58839e-06	-3.3e-09	-4.58097e-06	-2e-11	-4.20579e-06	-7.06338e-11	-5.5698e-06	-8.409e-09	-5.23965e-06	-7.13e-10		-2.38592e-06	-1.4067e-10	-4.27613e-06	-1.2e-09	-5.18305e-06	7.1e-10	-5.95771e-06	-2.4e-09	-6.39456e-06	-1.524e-08		-1.54481e-06	-1.82e-09	-4.52373e-06	1.13652e-08	-2.778e-06	7.1e-09	-3.33364e-06	1.1658e-08	-5.25037e-06	1.11e-08		-3.53388e-06	6.74e-09	-6.02516e-06	-6.67e-09	-1.7137e-06	-3.33e-09	-1.7721e-06	3.5e-09	-2.01369e-06	7e-10		-7.39758e-06	-2.368e-10	-4.87011e-06	5.37e-09	-5.55143e-06	7e-10
-4.57842e-06	-3.23e-09	-4.57104e-06	1.4e-10	-4.20482e-06	-7.30011e-11	-5.55988e-06	-8.247e-09	-5.22964e-06	-7.48e-10		-2.38489e-06	-1.9879e-10	-4.2761e-06	-1.3e-09	-5.17306e-06	7.6e-10	-5.94761e-06	-2.8e-09	-6.38456e-06	-1.525e-08		-1.53486e-06	-1.7e-09	-4.5137e-06	1.13165e-08	-2.76827e-06	7.5e-09	-3.32347e-06	1.1409e-08	-5.24019e-06	1.08e-08		-3.52388e-06	6.74e-09	-6.01505e-06	-6.76e-09	-1.70373e-06	-3.3e-09	-1.77201e-06	3.36e-09	-2.01369e-06	7e-10		-7.38761e-06	-1.612e-10	-4.86015e-06	5.47e-09	-5.54139e-06	6e-10
-4.57841e-06	-3.26e-09	-4.57095e-06	-6e-11	-4.20387e-06	-5.30847e-11	-5.56e-06	-8.00971e-09	-5.22959e-06	-8.45e-10		-2.38391e-06	-1.9885e-10	-4.27623e-06	-8e-10	-5.17303e-06	6.1e-10	-5.94764e-06	-2.7e-09	-6.38451e-06	-1.546e-08		-1.53481e-06	-1.82e-09	-4.5141e-06	1.1957e-08	-2.76846e-06	7.79e-09	-3.32333e-06	1.119e-08	-5.24031e-06	1.1e-08		-3.524e-06	6.84e-09	-6.01457e-06	-7.14e-09	-1.70384e-06	-3.16e-09	-1.77219e-06	3.66e-09	-2.00369e-06	7e-10		-7.38758e-06	-2.368e-10	-4.86016e-06	5.51e-09	-5.54143e-06	7e-10
-4.57837e-06	-3.35e-09	-4.57084e-06	-2.7e-10	-4.2029e-06	-3.91409e-11	-5.55989e-06	-8.234e-09	-5.22962e-06	-7.69e-10		-2.383e-06	-1.4188e-10	-4.27613e-06	-1.2e-09	-5.17307e-06	7.7e-10	-5.94754e-06	-3.1e-09	-6.38458e-06	-1.517e-08		-1.53482e-06	-1.8e-09	-4.51406e-06	1.1894e-08	-2.76827e-06	7.5e-09	-3.32343e-06	1.1352e-08	-5.24025e-06	1.09e-08		-3.52388e-06	6.74e-09	-6.01419e-06	-7.45e-09	-1.70375e-06	-3.27e-09	-1.77195e-06	3.26e-09	-2.00369e-06	7e-10		-7.38758e-06	-2.2e-10	-4.86019e-06	5.616e-09	-5.54147e-06	8e-10
-4.57832e-06	-3.44e-09	-4.57097e-06	-2e-11	-4.20195e-06	-2.44764e-11	-5.55987e-06	-8.258e-09	-5.22967e-06	-6.8e-10		-2.38203e-06	-1.3313e-10	-4.27608e-06	-1.4e-09	-5.17303e-06	6.2e-10	-5.94759e-06	-2.9e-09	-6.38468e-06	-1.478e-08		-1.53483e-06	-1.78e-09	-4.51407e-06	1.1917e-08	-2.76793e-06	7e-09	-3.32355e-06	1.1522e-08	-5.24013e-06	1.07e-08		-3.524e-06	6.84e-09	-6.01464e-06	-7.09e-09	-1.70373e-06	-3.29e-09	-1.7722e-06	3.68e-09	-2.00356e-06	5e-10		-7.38767e-06	-1e-11	-4.86014e-06	5.45e-09	-5.54151e-06	9e-10
-4.57841e-06	-3.25e-09	-4.57117e-06	3.9e-10	-4.20092e-06	-8.29386e-11	-5.55987e-06	-8.274e-09	-5.22962e-06	-7.87e-10		-2.38113e-06	-6.415e-11	-4.26615e-06	-1.1e-09	-5.17309e-06	8.6e-10	-5.94761e-06	-2.8e-09	-6.3846e-06	-1.511e-08		-1.53482e-06	-1.8e-09	-4.51382e-06	1.1513e-08	-2.76827e-06	7.5e-09	-3.32376e-06	1.1837e-08	-5.24031e-06	1.1e-08		-3.52388e-06	6.74e-09	-6.01447e-06	-7.22e-09	-1.70385e-06	-3.14e-09	-1.77195e-06	3.26e-09	-2.00375e-06	8e-10		-7.38765e-06	-6.04e-11	-4.86009e-06	5.29e-09	-5.54143e-06	7e-10
-4.57855e-06	-2.98e-09	-4.57125e-06	5.7e-10	-4.19997e-06	-5.04392e-11	-5.55989e-06	-8.219e-09	-5.22967e-06	-6.74e-10		-2.38007e-06	-1.4918e-10	-4.26608e-06	-1.4e-09	-5.17311e-06	9.6e-10	-5.94759e-06	-2.9e-09	-6.38462e-06	-1.501e-08		-1.53479e-06	-1.87e-09	-4.51371e-06	1.1341e-08	-2.768e-06	7.1e-09	-3.32352e-06	1.1481e-08	-5.24006e-06	1.06e-08		-3.52388e-06	6.74e-09	-6.01508e-06	-6.74e-09	-1.70369e-06	-3.34e-09	-1.7721e-06	3.5e-09	-2.00369e-06	7e-10		-7.3876e-06	-1.78e-10	-4.86011e-06	5.37e-09	-5.54143e-06	7e-10
-4.57846e-06	-3.16e-09	-4.57104e-06	1.4e-10	-4.19899e-06	-6.74351e-11	-5.55986e-06	-8.28e-09	-5.22978e-06	-4.42e-10		-2.37906e-06	-1.9101e-10	-4.26615e-06	-1.1e-09	-5.1731e-06	8.8e-10	-5.94764e-06	-2.7e-09	-6.38452e-06	-1.542e-08		-1.53483e-06	-1.78e-09	-4.51372e-06	1.13468e-08	-2.768e-06	7.1e-09	-3.32341e-06	1.131e-08	-5.24031e-06	1.1e-08		-3.52375e-06	6.64e-09	-6.0146e-06	-7.12e-09	-1.70385e-06	-3.15e-09	-1.762e-06	3.34e-09	-2.00375e-06	8e-10		-7.38757e-06	-2.536e-10	-4.86015e-06	5.48e-09	-5.54143e-06	7e-10
-4.57842e-06	-3.24e-09	-4.57111e-06	2.7e-10	-4.19798e-06	-1.08312e-10	-5.55986e-06	-8.277e-09	-5.22975e-06	-5.11e-10		-2.37815e-06	-1.3186e-10	-4.26613e-06	-1.2e-09	-5.17309e-06	8.5e-10	-5.94754e-06	-3.1e-09	-6.38462e-06	-1.504e-08		-1.5348e-06	-1.86e-09	-4.51386e-06	1.1579e-08	-2.76787e-06	6.9e-09	-3.32333e-06	1.119e-08	-5.24025e-06	1.09e-08		-3.52363e-06	6.54e-09	-6.014e-06	-7.6e-09	-1.7037e-06	-3.33e-09	-1.76202e-06	3.37e-09	-2.00369e-06	7e-10		-7.38757e-06	-2.536e-10	-4.86015e-06	5.49e-09	-5.54147e-06	8e-10
-4.5785e-06	-3.07e-09	-4.57117e-06	4e-10	-4.19705e-06	-5.88812e-11	-5.5599e-06	-8.213e-09	-5.22973e-06	-5.53e-10		-2.37725e-06	-5.549e-11	-4.26618e-06	-1e-09	-5.17307e-06	7.9e-10	-5.94771e-06	-2.4e-09	-6.38451e-06	-1.545e-08		-1.53482e-06	-1.8e-09	-4.51385e-06	1.1553e-08	-2.76807e-06	7.2e-09	-3.32336e-06	1.1236e-08	-5.24037e-06	1.11e-08		-3.52363e-06	6.54e-09	-6.01428e-06	-7.38e-09	-1.70361e-06	-3.45e-09	-1.7621e-06	3.5e-09	-2.00375e-06	8e-10		-7.38756e-06	-2.788e-10	-4.86016e-06	5.5e-09	-5.54139e-06	6e-10
-4.57857e-06	-2.94e-09	-4.57112e-06	2.9e-10	-4.19614e-06	6.07088e-12	-5.55995e-06	-8.112e-09	-5.22972e-06	-5.81e-10		-2.37627e-06	-5.191e-11	-4.26608e-06	-1.4e-09	-5.17304e-06	6.5e-10	-5.94776e-06	-2.2e-09	-6.38459e-06	-1.515e-08		-1.53486e-06	-1.71e-09	-4.51361e-06	1.1173e-08	-2.76807e-06	7.2e-09	-3.32322e-06	1.103e-08	-5.24025e-06	1.09e-08		-3.5235e-06	6.44e-09	-6.01516e-06	-6.67e-09	-1.70377e-06	-3.25e-09	-1.76199e-06	3.32e-09	-2.00369e-06	7e-10		-7.38758e-06	-2.284e-10	-4.86024e-06	5.761e-09	-5.54143e-06	7e-10
-4.57847e-06	-3.13e-09	-4.57094e-06	-7e-11	-4.19517e-06	1.51813e-11	-5.5599e-06	-8.206e-09	-5.22974e-06	-5.23e-10		-2.37528e-06	-7.182e-11	-4.26618e-06	-1e-09	-5.17301e-06	5.3e-10	-5.94774e-06	-2.3e-09	-6.38458e-06	-1.52e-08		-1.53486e-06	-1.7e-09	-4.51366e-06	1.1249e-08	-2.76839e-06	7.69e-09	-3.32323e-06	1.105e-08	-5.24013e-06	1.07e-08		-3.52363e-06	6.54e-09	-6.0153e-06	-6.56e-09	-1.70379e-06	-3.22e-09	-1.76212e-06	3.54e-09	-2.00362e-06	6e-10		-7.38754e-06	-3.208e-10	-4.86017e-06	5.53e-09	-5.54147e-06	8e-10
-4.56846e-06	-3.15e-09	-4.561e-06	6e-11	-4.19421e-06	1.68953e-11	-5.54982e-06	-8.359e-09	-5.21974e-06	-5.29e-10		-2.37434e-06	-3.836e-11	-4.26613e-06	-1.2e-09	-5.16306e-06	7.5e-10	-5.93769e-06	-2.5e-09	-6.37461e-06	-1.506e-08		-1.52482e-06	-1.81e-09	-4.50362e-06	1.1186e-08	-2.75827e-06	7.5e-09	-3.31305e-06	1.078e-08	-5.23013e-06	1.07e-08		-3.51363e-06	6.54e-09	-6.00565e-06	-6.28e-09	-1.69362e-06	-3.43e-09	-1.76201e-06	3.36e-09	-1.99362e-06	6e-10		-7.37756e-06	-2.872e-10	-4.85012e-06	5.38e-09	-5.53143e-06	7e-10
-4.56852e-06	-3.04e-09	-4.56107e-06	2e-10	-4.19322e-06	5.9698e-12	-5.54983e-06	-8.358e-09	-5.21971e-06	-6.03e-10		-2.37337e-06	-3.448e-11	-4.26608e-06	-1.4e-09	-5.16311e-06	9.4e-10	-5.93766e-06	-2.6e-09	-6.37463e-06	-1.499e-08		-1.52473e-06	-2.02e-09	-4.50355e-06	1.1084e-08	-2.75839e-06	7.68e-09	-3.31326e-06	1.109e-08	-5.22981e-06	1.02e-08		-3.5135e-06	6.44e-09	-6.00659e-06	-5.53e-09	-1.69384e-06	-3.16e-09	-1.76211e-06	3.52e-09	-1.99362e-06	6e-10		-7.37757e-06	-2.62e-10	-4.8501e-06	5.33e-09	-5.53143e-06	7e-10
-4.56854e-06	-3e-09	-4.56106e-06	1.8e-10	-4.19226e-06	1.98506e-11	-5.54994e-06	-8.115e-09	-5.21974e-06	-5.32e-10		-2.37228e-06	-1.5847e-10	-4.26613e-06	-1.2e-09	-5.1632e-06	1.3e-09	-5.93766e-06	-2.6e-09	-6.37469e-06	-1.473e-08		-1.52478e-06	-1.91e-09	-4.50349e-06	1.0985e-08	-2.75827e-06	7.5e-09	-3.31344e-06	1.1358e-08	-5.22969e-06	1e-08		-3.51363e-06	6.54e-09	-6.00699e-06	-5.21e-09	-1.69371e-06	-3.32e-09	-1.76196e-06	3.27e-09	-1.99369e-06	7e-10		-7.37756e-06	-2.872e-10	-4.85021e-06	5.667e-09	-5.53143e-06	7e-10
-4.56847e-06	-3.13e-09	-4.56093e-06	-9e-11	-4.19134e-06	7.66118e-11	-5.54983e-06	-8.34e-09	-5.21967e-06	-6.74e-10		-2.37132e-06	-1.5036e-10	-4.26613e-06	-1.2e-09	-5.16307e-06	7.8e-10	-5.93759e-06	-2.9e-09	-6.37481e-06	-1.427e-08		-1.52468e-06	-2.15e-09	-4.50347e-06	1.0948e-08	-2.75827e-06	7.5e-09	-3.31317e-06	1.096e-08	-5.22931e-06	9.4e-09		-3.5135e-06	6.44e-09	-6.00672e-06	-5.42e-09	-1.69371e-06	-3.32e-09	-1.76211e-06	3.52e-09	-1.99362e-06	6e-10		-7.37756e-06	-2.704e-10	-4.8501e-06	5.34e-09	-5.53147e-06	8e-10
-4.56846e-06	-3.16e-09	-4.56105e-06	1.5e-10	-4.19033e-06	2.92545e-11	-5.54985e-06	-8.301e-09	-5.21966e-06	-6.98e-10		-2.37036e-06	-1.4173e-10	-4.25612e-06	-1.2e-09	-5.16312e-06	9.7e-10	-5.93766e-06	-2.6e-09	-6.37473e-06	-1.457e-08		-1.52467e-06	-2.19e-09	-4.50336e-06	1.077e-08	-2.75793e-06	7e-09	-3.31336e-06	1.124e-08	-5.22925e-06	9.3e-09		-3.51338e-06	6.34e-09	-6.00666e-06	-5.47e-09	-1.69365e-06	-3.4e-09	-1.76205e-06	3.43e-09	-1.99369e-06	7e-10		-7.37763e-06	-1.108e-10	-4.8501e-06	5.32e-09	-5.53147e-06	8e-10
-4.56857e-06	-2.93e-09	-4.56119e-06	4.3e-10	-4.1893e-06	-1.76181e-11	-5.54983e-06	-8.357e-09	-5.21969e-06	-6.42e-10		-2.36932e-06	-2.0828e-10	-4.2562e-06	-9e-10	-5.16313e-06	1.01e-09	-5.93764e-06	-2.7e-09	-6.37474e-06	-1.456e-08		-1.52483e-06	-1.78e-09	-4.50345e-06	1.0915e-08	-2.75835e-06	7.63e-09	-3.31325e-06	1.108e-08	-5.22919e-06	9.2e-09		-3.5135e-06	6.44e-09	-6.00715e-06	-5.08e-09	-1.69363e-06	-3.42e-09	-1.75202e-06	3.37e-09	-1.99369e-06	7e-10		-7.37754e-06	-3.292e-10	-4.85018e-06	5.587e-09	-5.53147e-06	8e-10
-4.56858e-06	-2.91e-09	-4.5612e-06	4.6e-10	-4.18834e-06	-6.79476e-12	-5.54982e-06	-8.36e-09	-5.21975e-06	-5.13e-10		-2.36839e-06	-1.6445e-10	-4.2562e-06	-9e-10	-5.1632e-06	1.3e-09	-5.93769e-06	-2.5e-09	-6.37471e-06	-1.467e-08		-1.52475e-06	-1.99e-09	-4.50334e-06	1.0746e-08	-2.75807e-06	7.2e-09	-3.31345e-06	1.1377e-08	-5.22906e-06	9e-09		-3.51338e-06	6.34e-09	-6.00743e-06	-4.86e-09	-1.69377e-06	-3.24e-09	-1.75214e-06	3.57e-09	-1.99369e-06	7e-10		-7.37759e-06	-2.032e-10	-4.8501e-06	5.33e-09	-5.53147e-06	8e-10
-4.5685e-06	-3.07e-09	-4.56109e-06	2.4e-10	-4.18742e-06	3.89485e-11	-5.54985e-06	-8.312e-09	-5.21971e-06	-6e-10		-2.3674e-06	-1.844e-10	-4.25615e-06	-1.1e-09	-5.16308e-06	8e-10	-5.93771e-06	-2.4e-09	-6.37464e-06	-1.493e-08		-1.52475e-06	-1.97e-09	-4.50365e-06	1.1234e-08	-2.75827e-06	7.5e-09	-3.31365e-06	1.1677e-08	-5.22881e-06	8.6e-09		-3.51338e-06	6.34e-09	-6.00672e-06	-5.42e-09	-1.69367e-06	-3.37e-09	-1.75203e-06	3.39e-09	-1.99369e-06	7e-10		-7.3776e-06	-1.696e-10	-4.85003e-06	5.11e-09	-5.53147e-06	8e-10
-4.56852e-06	-3.03e-09	-4.56112e-06	2.9e-10	-4.18642e-06	2.50003e-11	-5.54979e-06	-8.431e-09	-5.21977e-06	-4.64e-10		-2.3665e-06	-9.207e-11	-4.25615e-06	-1.1e-09	-5.16302e-06	5.7e-10	-5.93761e-06	-2.8e-09	-6.37471e-06	-1.466e-08		-1.52482e-06	-1.81e-09	-4.50327e-06	1.0632e-08	-2.75807e-06	7.2e-09	-3.3137e-06	1.1756e-08	-5.22869e-06	8.4e-09		-3.51338e-06	6.34e-09	-6.00778e-06	-4.58e-09	-1.69365e-06	-3.4e-09	-1.75204e-06	3.41e-09	-1.99369e-06	7e-10		-7.37761e-06	-1.528e-10	-4.85012e-06	5.4e-09	-5.53147e-06	8e-10
-4.56849e-06	-3.09e-09	-4.56125e-06	5.7e-10	-4.18546e-06	2.7448e-11	-5.54982e-06	-8.366e-09	-5.21972e-06	-5.77e-10		-2.36536e-06	-2.7911e-10	-4.25618e-06	-1e-09	-5.16314e-06	1.04e-09	-5.93761e-06	-2.8e-09	-6.37471e-06	-1.467e-08		-1.52482e-06	-1.8e-09	-4.50348e-06	1.0965e-08	-2.75793e-06	7e-09	-3.31374e-06	1.1815e-08	-5.22863e-06	8.3e-09		-3.5135e-06	6.44e-09	-6.0088e-06	-3.76e-09	-1.69362e-06	-3.43e-09	-1.75199e-06	3.32e-09	-1.99362e-06	6e-10		-7.37759e-06	-2.116e-10	-4.85019e-06	5.602e-09	-5.53147e-06	8e-10
-4.55845e-06	-3.17e-09	-4.5512e-06	4.5e-10	-4.18439e-06	-7.24946e-11	-5.53987e-06	-8.263e-09	-5.20975e-06	-5.04e-10		-2.36431e-06	-3.6945e-10	-4.25618e-06	-1e-09	-5.15312e-06	9.6e-10	-5.92764e-06	-2.7e-09	-6.36468e-06	-1.478e-08		-1.51481e-06	-1.84e-09	-4.49369e-06	1.13005e-08	-2.7482e-06	7.4e-09	-3.30364e-06	1.1665e-08	-5.21875e-06	8.5e-09		-3.50338e-06	6.34e-09	-5.99979e-06	-2.97e-09	-1.68362e-06	-3.43e-09	-1.75211e-06	3.52e-09	-1.98377e-06	8.4e-10		-7.36753e-06	-3.628e-10	-4.84023e-06	5.725e-09	-5.52143e-06	7e-10
-4.55845e-06	-3.18e-09	-4.55108e-06	2.2e-10	-4.18338e-06	-1.19737e-10	-5.53988e-06	-8.254e-09	-5.20967e-06	-6.75e-10		-2.36347e-06	-2.2076e-10	-4.2562e-06	-9e-10	-5.15316e-06	1.13e-09	-5.92774e-06	-2.3e-09	-6.36467e-06	-1.483e-08		-1.51475e-06	-1.97e-09	-4.49386e-06	1.1574e-08	-2.7482e-06	7.4e-09	-3.30377e-06	1.186e-08	-5.21875e-06	8.5e-09		-3.5035e-06	6.44e-09	-5.99881e-06	-3.75e-09	-1.68361e-06	-3.45e-09	-1.75197e-06	3.29e-09	-1.98369e-06	7e-10		-7.36757e-06	-2.62e-10	-4.84022e-06	5.711e-09	-5.52143e-06	7e-10
-4.55844e-06	-3.19e-09	-4.55108e-06	2.2e-10	-4.1824e-06	-1.20703e-10	-5.53991e-06	-8.181e-09	-5.20975e-06	-5.05e-10		-2.36271e-06	1.304e-11	-4.25625e-06	-7e-10	-5.15313e-06	1.03e-09	-5.92764e-06	-2.7e-09	-6.36468e-06	-1.478e-08		-1.51472e-06	-2.05e-09	-4.4937e-06	1.13225e-08	-2.7482e-06	7.4e-09	-3.30342e-06	1.1333e-08	-5.21869e-06	8.4e-09		-3.50338e-06	6.34e-09	-5.99866e-06	-3.87e-09	-1.68364e-06	-3.41e-09	-1.75208e-06	3.47e-09	-1.98356e-06	5e-10		-7.36768e-06	3.2e-11	-4.84007e-06	5.22e-09	-5.52147e-06	8e-10
-4.55846e-06	-3.15e-09	-4.55114e-06	3.4e-10	-4.18149e-06	-5.08164e-11	-5.53978e-06	-8.458e-09	-5.20973e-06	-5.5e-10		-2.36169e-06	-3.587e-11	-4.25623e-06	-8e-10	-5.15304e-06	6.4e-10	-5.92764e-06	-2.7e-09	-6.36469e-06	-1.474e-08		-1.5148e-06	-1.86e-09	-4.49361e-06	1.1177e-08	-2.74807e-06	7.2e-09	-3.30348e-06	1.1425e-08	-5.21888e-06	8.7e-09		-3.50338e-06	6.34e-09	-5.99885e-06	-3.72e-09	-1.68364e-06	-3.41e-09	-1.75208e-06	3.48e-09	-1.98363e-06	6e-10		-7.36767e-06	6.8e-12	-4.84006e-06	5.2e-09	-5.52143e-06	7e-10
-4.55851e-06	-3.06e-09	-4.55118e-06	4.1e-10	-4.18055e-06	-2.10288e-11	-5.53985e-06	-8.3e-09	-5.20972e-06	-5.79e-10		-2.36087e-06	1.1762e-10	-4.24625e-06	-7e-10	-5.15305e-06	7.1e-10	-5.92766e-06	-2.6e-09	-6.36464e-06	-1.496e-08		-1.51477e-06	-1.92e-09	-4.49366e-06	1.1252e-08	-2.74773e-06	6.7e-09	-3.30343e-06	1.1349e-08	-5.21863e-06	8.3e-09		-3.5035e-06	6.44e-09	-5.99853e-06	-3.98e-09	-1.68369e-06	-3.34e-09	-1.752e-06	3.34e-09	-1.98369e-06	7e-10		-7.36759e-06	-1.948e-10	-4.84015e-06	5.49e-09	-5.52151e-06	9e-10
-4.55847e-06	-3.13e-09	-4.55099e-06	3e-11	-4.17957e-06	-1.84463e-11	-5.5399e-06	-8.209e-09	-5.20966e-06	-7.05e-10		-2.35966e-06	-1.2664e-10	-4.24627e-06	-6e-10	-5.15313e-06	1.01e-09	-5.92759e-06	-2.9e-09	-6.36474e-06	-1.454e-08		-1.51479e-06	-1.87e-09	-4.49359e-06	1.1144e-08	-2.74834e-06	7.61e-09	-3.30357e-06	1.1551e-08	-5.21875e-06	8.5e-09		-3.5035e-06	6.44e-09	-5.99974e-06	-3.01e-09	-1.6837e-06	-3.33e-09	-1.74209e-06	3.49e-09	-1.98369e-06	7e-10		-7.36757e-06	-2.536e-10	-4.84006e-06	5.19e-09	-5.52139e-06	6e-10
-4.55842e-06	-3.24e-09	-4.55103e-06	1.1e-10	-4.17859e-06	-2.91805e-11	-5.53986e-06	-8.287e-09	-5.20981e-06	-3.94e-10		-2.35868e-06	-1.3514e-10	-4.24623e-06	-8e-10	-5.15312e-06	1e-09	-5.92761e-06	-2.8e-09	-6.36469e-06	-1.475e-08		-1.51478e-06	-1.91e-09	-4.49354e-06	1.1056e-08	-2.748e-06	7.1e-09	-3.30349e-06	1.1433e-08	-5.2185e-06	8.1e-09		-3.50362e-06	6.54e-09	-6.0008e-06	-2.16e-09	-1.68361e-06	-3.45e-09	-1.74207e-06	3.45e-09	-1.98363e-06	6e-10		-7.36761e-06	-1.612e-10	-4.84011e-06	5.35e-09	-5.52143e-06	7e-10
-4.5584e-06	-3.28e-09	-4.55113e-06	3.2e-10	-4.17764e-06	-9.87938e-12	-5.53982e-06	-8.359e-09	-5.20969e-06	-6.29e-10		-2.35778e-06	-6.753e-11	-4.24623e-06	-8e-10	-5.15312e-06	9.8e-10	-5.92764e-06	-2.7e-09	-6.36473e-06	-1.459e-08		-1.51477e-06	-1.93e-09	-4.49349e-06	1.0986e-08	-2.74807e-06	7.2e-09	-3.30319e-06	1.099e-08	-5.21875e-06	8.5e-09		-3.50338e-06	6.34e-09	-6.00066e-06	-2.27e-09	-1.68353e-06	-3.54e-09	-1.74213e-06	3.56e-09	-1.98369e-06	7e-10		-7.36761e-06	-1.612e-10	-4.84005e-06	5.18e-09	-5.52143e-06	7e-10
-4.55859e-06	-2.9e-09	-4.55124e-06	5.4e-10	-4.17659e-06	-9.66662e-11	-5.53994e-06	-8.117e-09	-5.20974e-06	-5.23e-10		-2.35677e-06	-1.0826e-10	-4.24618e-06	-1e-09	-5.15304e-06	6.4e-10	-5.92766e-06	-2.6e-09	-6.36465e-06	-1.491e-08		-1.51483e-06	-1.79e-09	-4.49375e-06	1.14016e-08	-2.74827e-06	7.5e-09	-3.3035e-06	1.1456e-08	-5.219e-06	8.9e-09		-3.50362e-06	6.54e-09	-6.0008e-06	-2.16e-09	-1.68349e-06	-3.59e-09	-1.74201e-06	3.35e-09	-1.98375e-06	8e-10		-7.36758e-06	-2.368e-10	-4.84018e-06	5.579e-09	-5.52143e-06	7e-10
-4.55848e-06	-3.12e-09	-4.55101e-06	7e-11	-4.17569e-06	-1.47476e-11	-5.53995e-06	-8.0964e-09	-5.20963e-06	-7.56e-10		-2.35559e-06	-3.2342e-10	-4.24615e-06	-1.1e-09	-5.15301e-06	5.6e-10	-5.92764e-06	-2.7e-09	-6.36474e-06	-1.455e-08		-1.51483e-06	-1.77e-09	-4.49331e-06	1.0701e-08	-2.7482e-06	7.4e-09	-3.30353e-06	1.1494e-08	-5.21875e-06	8.5e-09		-3.5035e-06	6.44e-09	-6.00027e-06	-2.58e-09	-1.68368e-06	-3.36e-09	-1.7421e-06	3.51e-09	-1.98363e-06	6e-10		-7.36753e-06	-3.544e-10	-4.84008e-06	5.25e-09	-5.52143e-06	7e-10
-4.54851e-06	-3.05e-09	-4.54105e-06	1.5e-10	-4.17473e-06	4.31771e-12	-5.52985e-06	-8.299e-09	-5.19969e-06	-6.43e-10		-2.35461e-06	-3.2842e-10	-4.24618e-06	-1e-09	-5.14311e-06	9.5e-10	-5.91766e-06	-2.6e-09	-6.35464e-06	-1.493e-08		-1.50475e-06	-1.97e-09	-4.48359e-06	1.115e-08	-2.7382e-06	7.4e-09	-3.29338e-06	1.127e-08	-5.209e-06	8.9e-09		-3.49362e-06	6.54e-09	-5.99028e-06	-2.58e-09	-1.67366e-06	-3.38e-09	-1.74207e-06	3.45e-09	-1.98369e-06	7e-10		-7.35755e-06	-3.04e-10	-4.83008e-06	5.26e-09	-5.51155e-06	1e-09
-4.54851e-06	-3.06e-09	-4.54107e-06	2e-10	-4.17373e-06	-2.8473e-11	-5.52988e-06	-8.256e-09	-5.1997e-06	-6.05e-10		-2.35352e-06	-4.6745e-10	-4.24615e-06	-1.1e-09	-5.14307e-06	8e-10	-5.91769e-06	-2.5e-09	-6.35469e-06	-1.473e-08		-1.50475e-06	-1.99e-09	-4.48344e-06	1.0907e-08	-2.73807e-06	7.2e-09	-3.29368e-06	1.1718e-08	-5.20894e-06	8.8e-09		-3.49375e-06	6.64e-09	-5.98958e-06	-3.14e-09	-1.67373e-06	-3.3e-09	-1.74207e-06	3.46e-09	-1.97363e-06	6e-10		-7.35758e-06	-2.284e-10	-4.83012e-06	5.4e-09	-5.51151e-06	9e-10
-4.54859e-06	-2.9e-09	-4.5412e-06	4.6e-10	-4.17275e-06	-3.90942e-11	-5.52992e-06	-8.158e-09	-5.19971e-06	-5.88e-10		-2.35266e-06	-3.3202e-10	-4.24618e-06	-1e-09	-5.14314e-06	1.07e-09	-5.91776e-06	-2.2e-09	-6.35466e-06	-1.485e-08		-1.5049e-06	-1.59e-09	-4.48361e-06	1.118e-08	-2.73827e-06	7.5e-09	-3.29368e-06	1.172e-08	-5.20887e-06	8.7e-09		-3.49362e-06	6.54e-09	-5.98848e-06	-4.02e-09	-1.67363e-06	-3.42e-09	-1.74202e-06	3.38e-09	-1.97356e-06	5e-10		-7.35764e-06	-6.88e-11	-4.83005e-06	5.16e-09	-5.51147e-06	8e-10
-4.54855e-06	-2.98e-09	-4.54103e-06	1.1e-10	-4.17178e-06	-3.02294e-11	-5.52987e-06	-8.266e-09	-5.19961e-06	-8e-10		-2.35161e-06	-4.2155e-10	-4.24627e-06	-6e-10	-5.14307e-06	7.8e-10	-5.91771e-06	-2.4e-09	-6.35472e-06	-1.461e-08		-1.50479e-06	-1.87e-09	-4.48342e-06	1.0871e-08	-2.73807e-06	7.2e-09	-3.29343e-06	1.134e-08	-5.20881e-06	8.6e-09		-3.49375e-06	6.64e-09	-5.98874e-06	-3.81e-09	-1.6736e-06	-3.46e-09	-1.74206e-06	3.44e-09	-1.97363e-06	6e-10		-7.3576e-06	-1.78e-10	-4.83015e-06	5.48e-09	-5.51139e-06	6e-10
-4.54853e-06	-3.01e-09	-4.54113e-06	3.1e-10	-4.17071e-06	-1.3887e-10	-5.5298e-06	-8.403e-09	-5.19963e-06	-7.64e-10		-2.35069e-06	-3.6043e-10	-4.23623e-06	-8e-10	-5.14311e-06	9.4e-10	-5.91774e-06	-2.3e-09	-6.3547e-06	-1.468e-08		-1.5048e-06	-1.85e-09	-4.48377e-06	1.14282e-08	-2.738e-06	7.1e-09	-3.29328e-06	1.112e-08	-5.20869e-06	8.4e-09		-3.494e-06	6.84e-09	-5.98921e-06	-3.43e-09	-1.67363e-06	-3.42e-09	-1.74202e-06	3.38e-09	-1.97363e-06	6e-10		-7.35762e-06	-1.36e-10	-4.83021e-06	5.678e-09	-5.51155e-06	1e-09
-4.54856e-06	-2.96e-09	-4.54114e-06	3.3e-10	-4.16982e-06	-5.49444e-11	-5.52988e-06	-8.236e-09	-5.19972e-06	-5.66e-10		-2.3498e-06	-2.8038e-10	-4.23627e-06	-6e-10	-5.14313e-06	1.02e-09	-5.91774e-06	-2.3e-09	-6.35481e-06	-1.426e-08		-1.50481e-06	-1.83e-09	-4.48337e-06	1.0791e-08	-2.73807e-06	7.2e-09	-3.29356e-06	1.1544e-08	-5.20881e-06	8.6e-09		-3.49375e-06	6.64e-09	-5.98867e-06	-3.86e-09	-1.67361e-06	-3.45e-09	-1.74207e-06	3.45e-09	-1.97363e-06	6e-10		-7.35759e-06	-2.116e-10	-4.83023e-06	5.736e-09	-5.51151e-06	9e-10
-4.54855e-06	-2.98e-09	-4.54127e-06	6.1e-10	-4.16888e-06	-1.09293e-11	-5.52983e-06	-8.348e-09	-5.19966e-06	-7.07e-10		-2.34894e-06	-1.466e-10	-4.2363e-06	-5e-10	-5.14306e-06	7.3e-10	-5.91769e-06	-2.5e-09	-6.35468e-06	-1.478e-08		-1.50488e-06	-1.65e-09	-4.48371e-06	1.13327e-08	-2.73807e-06	7.2e-09	-3.29352e-06	1.1481e-08	-5.20906e-06	9e-09		-3.49375e-06	6.64e-09	-5.98879e-06	-3.77e-09	-1.67364e-06	-3.41e-09	-1.7321e-06	3.5e-09	-1.97356e-06	5e-10		-7.35763e-06	-1.024e-10	-4.83017e-06	5.56e-09	-5.51159e-06	1.1e-09
-4.54852e-06	-3.04e-09	-4.5412e-06	4.6e-10	-4.16795e-06	3.23402e-11	-5.52988e-06	-8.238e-09	-5.19962e-06	-7.72e-10		-2.34798e-06	-1.3859e-10	-4.23627e-06	-6e-10	-5.14315e-06	1.11e-09	-5.91771e-06	-2.4e-09	-6.35476e-06	-1.445e-08		-1.50482e-06	-1.81e-09	-4.48355e-06	1.1075e-08	-2.7378e-06	6.8e-09	-3.29354e-06	1.1512e-08	-5.20919e-06	9.2e-09		-3.49362e-06	6.54e-09	-5.9887e-06	-3.84e-09	-1.67354e-06	-3.53e-09	-1.73201e-06	3.36e-09	-1.97363e-06	6e-10		-7.3576e-06	-1.78e-10	-4.83021e-06	5.672e-09	-5.51151e-06	9e-10
-4.54851e-06	-3.05e-09	-4.54116e-06	3.8e-10	-4.16683e-06	-1.22252e-10	-5.52982e-06	-8.368e-09	-5.19963e-06	-7.59e-10		-2.34696e-06	-1.9618e-10	-4.23625e-06	-7e-10	-5.14304e-06	6.7e-10	-5.91771e-06	-2.4e-09	-6.35481e-06	-1.427e-08		-1.50475e-06	-1.99e-09	-4.48354e-06	1.1072e-08	-2.738e-06	7.1e-09	-3.29364e-06	1.1664e-08	-5.209e-06	8.9e-09		-3.49362e-06	6.54e-09	-5.9884e-06	-4.08e-09	-1.67366e-06	-3.38e-09	-1.73211e-06	3.53e-09	-1.97369e-06	7e-10		-7.35757e-06	-2.452e-10	-4.8302e-06	5.65e-09	-5.51155e-06	1e-09
-4.54858e-06	-2.91e-09	-4.54116e-06	3.7e-10	-4.16594e-06	-4.01876e-11	-5.52991e-06	-8.18e-09	-5.19965e-06	-7.09e-10		-2.3459e-06	-2.8175e-10	-4.2362e-06	-9e-10	-5.14305e-06	6.9e-10	-5.91771e-06	-2.4e-09	-6.35475e-06	-1.451e-08		-1.50493e-06	-1.52e-09	-4.48389e-06	1.1627e-08	-2.73807e-06	7.2e-09	-3.29362e-06	1.1635e-08	-5.209e-06	8.9e-09		-3.49362e-06	6.54e-09	-5.9875e-06	-4.8e-09	-1.67373e-06	-3.3e-09	-1.73208e-06	3.47e-09	-1.97363e-06	6e-10		-7.35758e-06	-2.368e-10	-4.83017e-06	5.56e-09	-5.51151e-06	9e-10
-4.53861e-06	-2.84e-09	-4.53111e-06	2.8e-10	-4.16497e-06	-2.93305e-11	-5.52991e-06	-8.177e-09	-5.18962e-06	-7.83e-10		-2.34478e-06	-4.4455e-10	-4.2363e-06	-5e-10	-5.14313e-06	1.02e-09	-5.90776e-06	-2.2e-09	-6.34472e-06	-1.461e-08		-1.49485e-06	-1.72e-09	-4.47359e-06	1.1141e-08	-2.73787e-06	6.9e-09	-3.28365e-06	1.1681e-08	-5.209e-06	8.9e-09		-3.48375e-06	6.64e-09	-5.97747e-06	-4.82e-09	-1.66349e-06	-3.6e-09	-1.73206e-06	3.44e-09	-1.97356e-06	5e-10		-7.35754e-06	-3.208e-10	-4.8201e-06	5.34e-09	-5.51155e-06	1e-09
-4.53856e-06	-2.95e-09	-4.53103e-06	1.2e-10	-4.16399e-06	-3.90094e-11	-5.51988e-06	-8.252e-09	-5.18958e-06	-8.69e-10		-2.3441e-06	-1.3182e-10	-4.23613e-06	-1.2e-09	-5.13314e-06	1.05e-09	-5.90771e-06	-2.4e-09	-6.34473e-06	-1.458e-08		-1.49481e-06	-1.84e-09	-4.47363e-06	1.1203e-08	-2.7278e-06	6.8e-09	-3.28362e-06	1.1633e-08	-5.199e-06	8.9e-09		-3.48363e-06	6.54e-09	-5.97733e-06	-4.94e-09	-1.66371e-06	-3.32e-09	-1.73205e-06	3.43e-09	-1.96356e-06	5e-10		-7.34762e-06	-1.36e-10	-4.82013e-06	5.42e-09	-5.50147e-06	8e-10
-4.53854e-06	-2.99e-09	-4.53109e-06	2.4e-10	-4.1631e-06	3.88627e-11	-5.51985e-06	-8.3e-09	-5.18971e-06	-5.99e-10		-2.34299e-06	-2.7804e-10	-4.23618e-06	-1e-09	-5.13309e-06	8.7e-10	-5.90761e-06	-2.8e-09	-6.3447e-06	-1.468e-08		-1.4948e-06	-1.85e-09	-4.47381e-06	1.1502e-08	-2.72787e-06	6.9e-09	-3.28349e-06	1.143e-08	-5.19894e-06	8.8e-09		-3.48375e-06	6.64e-09	-5.97704e-06	-5.17e-09	-1.66357e-06	-3.49e-09	-1.73213e-06	3.55e-09	-1.96369e-06	7e-10		-7.34761e-06	-1.612e-10	-4.82021e-06	5.676e-09	-5.50151e-06	9e-10
-4.53857e-06	-2.93e-09	-4.5312e-06	4.5e-10	-4.16203e-06	-4.99914e-11	-5.51984e-06	-8.336e-09	-5.18968e-06	-6.5e-10		-2.34208e-06	-1.9919e-10	-4.23618e-06	-1e-09	-5.13303e-06	6.1e-10	-5.90766e-06	-2.6e-09	-6.34478e-06	-1.436e-08		-1.49493e-06	-1.53e-09	-4.47349e-06	1.0991e-08	-2.72787e-06	6.9e-09	-3.28378e-06	1.1863e-08	-5.19912e-06	9.1e-09		-3.4835e-06	6.44e-09	-5.97736e-06	-4.91e-09	-1.66358e-06	-3.48e-09	-1.73212e-06	3.54e-09	-1.96369e-06	7e-10		-7.34762e-06	-1.192e-10	-4.82019e-06	5.609e-09	-5.50147e-06	8e-10
-4.5386e-06	-2.87e-09	-4.53101e-06	8e-11	-4.16103e-06	-8.12474e-11	-5.51984e-06	-8.338e-09	-5.18965e-06	-7.24e-10		-2.34102e-06	-2.9597e-10	-4.22613e-06	-1.2e-09	-5.13309e-06	8.6e-10	-5.90766e-06	-2.6e-09	-6.34477e-06	-1.442e-08		-1.49491e-06	-1.58e-09	-4.47382e-06	1.1509e-08	-2.7276e-06	6.5e-09	-3.28376e-06	1.1842e-08	-5.19887e-06	8.7e-09		-3.4835e-06	6.44e-09	-5.97724e-06	-5.01e-09	-1.66362e-06	-3.43e-09	-1.73204e-06	3.41e-09	-1.96363e-06	6e-10		-7.34758e-06	-2.368e-10	-4.82019e-06	5.607e-09	-5.50143e-06	7e-10
-4.53856e-06	-2.95e-09	-4.53109e-06	2.3e-10	-4.15998e-06	-1.67881e-10	-5.51981e-06	-8.388e-09	-5.18965e-06	-7.18e-10		-2.34013e-06	-2.1319e-10	-4.22613e-06	-1.2e-09	-5.13312e-06	9.8e-10	-5.90769e-06	-2.5e-09	-6.34478e-06	-1.438e-08		-1.49496e-06	-1.45e-09	-4.47364e-06	1.1227e-08	-2.7278e-06	6.8e-09	-3.2834e-06	1.1296e-08	-5.19887e-06	8.7e-09		-3.4835e-06	6.44e-09	-5.97693e-06	-5.26e-09	-1.66347e-06	-3.62e-09	-1.73214e-06	3.57e-09	-1.96363e-06	6e-10		-7.34762e-06	-1.276e-10	-4.82014e-06	5.45e-09	-5.50151e-06	9e-10
-4.53847e-06	-3.14e-09	-4.53106e-06	1.7e-10	-4.15906e-06	-1.19739e-10	-5.51976e-06	-8.482e-09	-5.18968e-06	-6.62e-10		-2.3392e-06	-1.647e-10	-4.22605e-06	-1.5e-09	-5.13312e-06	9.8e-10	-5.90766e-06	-2.6e-09	-6.34492e-06	-1.383e-08		-1.49492e-06	-1.54e-09	-4.47367e-06	1.1275e-08	-2.72813e-06	7.3e-09	-3.28359e-06	1.1578e-08	-5.19887e-06	8.7e-09		-3.48363e-06	6.54e-09	-5.9763e-06	-5.76e-09	-1.66363e-06	-3.42e-09	-1.72213e-06	3.55e-09	-1.96363e-06	6e-10		-7.34759e-06	-1.948e-10	-4.82013e-06	5.43e-09	-5.50147e-06	8e-10
-4.53846e-06	-3.16e-09	-4.53112e-06	2.9e-10	-4.15802e-06	-1.80805e-10	-5.51978e-06	-8.455e-09	-5.18965e-06	-7.08e-10		-2.33826e-06	-1.2628e-10	-4.2261e-06	-1.3e-09	-5.13303e-06	6.2e-10	-5.90769e-06	-2.5e-09	-6.3448e-06	-1.431e-08		-1.49484e-06	-1.76e-09	-4.47351e-06	1.1016e-08	-2.728e-06	7.1e-09	-3.28359e-06	1.1582e-08	-5.19881e-06	8.6e-09		-3.4835e-06	6.44e-09	-5.97596e-06	-6.03e-09	-1.66354e-06	-3.53e-09	-1.72209e-06	3.49e-09	-1.96356e-06	5e-10		-7.3476e-06	-1.78e-10	-4.82006e-06	5.21e-09	-5.50143e-06	7e-10
-4.53854e-06	-3e-09	-4.53118e-06	4.2e-10	-4.15706e-06	-1.63278e-10	-5.51974e-06	-8.542e-09	-5.18967e-06	-6.74e-10		-2.3373e-06	-1.1886e-10	-4.22613e-06	-1.2e-09	-5.1331e-06	9e-10	-5.90764e-06	-2.7e-09	-6.34499e-06	-1.355e-08		-1.49488e-06	-1.66e-09	-4.47367e-06	1.1272e-08	-2.72787e-06	6.9e-09	-3.28354e-06	1.1511e-08	-5.19887e-06	8.7e-09		-3.4835e-06	6.44e-09	-5.97541e-06	-6.47e-09	-1.66365e-06	-3.39e-09	-1.7221e-06	3.51e-09	-1.96363e-06	6e-10		-7.34761e-06	-1.528e-10	-4.82018e-06	5.578e-09	-5.50143e-06	7e-10
-4.53852e-06	-3.04e-09	-4.53113e-06	3.2e-10	-4.15606e-06	-1.96575e-10	-5.51978e-06	-8.45e-09	-5.18958e-06	-8.64e-10		-2.33634e-06	-1.1048e-10	-4.2261e-06	-1.3e-09	-5.13313e-06	1.04e-09	-5.90769e-06	-2.5e-09	-6.34492e-06	-1.383e-08		-1.49494e-06	-1.51e-09	-4.47372e-06	1.13511e-08	-2.72787e-06	6.9e-09	-3.28345e-06	1.1381e-08	-5.19894e-06	8.8e-09		-3.4835e-06	6.44e-09	-5.97486e-06	-6.91e-09	-1.66362e-06	-3.43e-09	-1.72211e-06	3.52e-09	-1.96369e-06	7e-10		-7.34753e-06	-3.628e-10	-4.82015e-06	5.48e-09	-5.50147e-06	8e-10
-4.53849e-06	-3.09e-09	-4.53106e-06	1.7e-10	-4.15505e-06	-2.31924e-10	-5.51971e-06	-8.591e-09	-5.18959e-06	-8.42e-10		-2.33517e-06	-3.0663e-10	-4.22608e-06	-1.4e-09	-5.133e-06	5e-10	-5.90771e-06	-2.4e-09	-6.34492e-06	-1.382e-08		-1.4949e-06	-1.6e-09	-4.47366e-06	1.1259e-08	-2.7278e-06	6.8e-09	-3.28364e-06	1.1661e-08	-5.19906e-06	9e-09		-3.48363e-06	6.54e-09	-5.97432e-06	-7.34e-09	-1.6636e-06	-3.46e-09	-1.72207e-06	3.46e-09	-1.96369e-06	7e-10		-7.34751e-06	-3.964e-10	-4.82008e-06	5.27e-09	-5.50155e-06	1e-09
-4.52856e-06	-2.96e-09	-4.52115e-06	3.5e-10	-4.15405e-06	-2.5954e-10	-5.50977e-06	-8.474e-09	-5.17969e-06	-6.43e-10		-2.33416e-06	-3.5431e-10	-4.22613e-06	-1.2e-09	-5.12297e-06	3.8e-10	-5.89766e-06	-2.6e-09	-6.33489e-06	-1.392e-08		-1.4848e-06	-1.85e-09	-4.46364e-06	1.1227e-08	-2.7178e-06	6.8e-09	-3.27349e-06	1.1439e-08	-5.18925e-06	9.3e-09		-3.4735e-06	6.44e-09	-5.96479e-06	-6.97e-09	-1.65358e-06	-3.48e-09	-1.72217e-06	3.62e-09	-1.95362e-06	6e-10		-7.33757e-06	-2.452e-10	-4.81008e-06	5.26e-09	-5.49147e-06	8e-10
-4.52854e-06	-2.99e-09	-4.52119e-06	4.4e-10	-4.15309e-06	-2.56921e-10	-5.5098e-06	-8.411e-09	-5.17969e-06	-6.39e-10		-2.33329e-06	-2.4865e-10	-4.22613e-06	-1.2e-09	-5.12301e-06	5.6e-10	-5.89759e-06	-2.9e-09	-6.33485e-06	-1.409e-08		-1.48487e-06	-1.69e-09	-4.46355e-06	1.1079e-08	-2.71773e-06	6.7e-09	-3.2737e-06	1.175e-08	-5.18925e-06	9.3e-09		-3.47363e-06	6.54e-09	-5.96421e-06	-7.43e-09	-1.6536e-06	-3.46e-09	-1.72212e-06	3.54e-09	-1.95362e-06	6e-10		-7.33761e-06	-1.612e-10	-4.81016e-06	5.52e-09	-5.49147e-06	8e-10
-4.52852e-06	-3.04e-09	-4.52116e-06	3.8e-10	-4.15217e-06	-2.01491e-10	-5.50977e-06	-8.463e-09	-5.17966e-06	-6.94e-10		-2.33227e-06	-2.9162e-10	-4.22608e-06	-1.4e-09	-5.12298e-06	4.4e-10	-5.89764e-06	-2.7e-09	-6.3349e-06	-1.391e-08		-1.4849e-06	-1.6e-09	-4.46378e-06	1.14409e-08	-2.7178e-06	6.8e-09	-3.27342e-06	1.133e-08	-5.18894e-06	8.8e-09		-3.4735e-06	6.44e-09	-5.96411e-06	-7.51e-09	-1.65365e-06	-3.39e-09	-1.72217e-06	3.63e-09	-1.95362e-06	6e-10		-7.33761e-06	-1.528e-10	-4.81012e-06	5.39e-09	-5.49143e-06	7e-10
-4.52846e-06	-3.16e-09	-4.52111e-06	2.7e-10	-4.1511e-06	-2.9271e-10	-5.50981e-06	-8.385e-09	-5.17956e-06	-8.99e-10		-2.33147e-06	-1.0565e-10	-4.22615e-06	-1.1e-09	-5.12301e-06	5.5e-10	-5.89774e-06	-2.3e-09	-6.33489e-06	-1.395e-08		-1.48486e-06	-1.7e-09	-4.46365e-06	1.1236e-08	-2.7178e-06	6.8e-09	-3.27345e-06	1.1382e-08	-5.18887e-06	8.7e-09		-3.47363e-06	6.54e-09	-5.96424e-06	-7.41e-09	-1.65359e-06	-3.47e-09	-1.72214e-06	3.58e-09	-1.95356e-06	5e-10		-7.33756e-06	-2.704e-10	-4.81007e-06	5.24e-09	-5.49147e-06	8e-10
-4.52842e-06	-3.23e-09	-4.5211e-06	2.5e-10	-4.15019e-06	-2.27739e-10	-5.50973e-06	-8.556e-09	-5.17969e-06	-6.42e-10		-2.33034e-06	-2.7863e-10	-4.21622e-06	-8e-10	-5.12299e-06	4.6e-10	-5.89766e-06	-2.6e-09	-6.3349e-06	-1.391e-08		-1.48494e-06	-1.51e-09	-4.46382e-06	1.1513e-08	-2.71787e-06	6.9e-09	-3.27356e-06	1.1546e-08	-5.18906e-06	9e-09		-3.47363e-06	6.54e-09	-5.96501e-06	-6.79e-09	-1.65357e-06	-3.5e-09	-1.72212e-06	3.54e-09	-1.95356e-06	5e-10		-7.33754e-06	-3.376e-10	-4.81012e-06	5.38e-09	-5.49147e-06	8e-10
-4.5285e-06	-3.08e-09	-4.52105e-06	1.6e-10	-4.1492e-06	-2.51778e-10	-5.50974e-06	-8.529e-09	-5.17965e-06	-7.14e-10		-2.32923e-06	-4.2891e-10	-4.21615e-06	-1.1e-09	-5.12307e-06	7.7e-10	-5.89776e-06	-2.2e-09	-6.33486e-06	-1.408e-08		-1.48487e-06	-1.69e-09	-4.46366e-06	1.126e-08	-2.71787e-06	6.9e-09	-3.27351e-06	1.147e-08	-5.189e-06	8.9e-09		-3.47363e-06	6.54e-09	-5.96534e-06	-6.53e-09	-1.65357e-06	-3.49e-09	-1.71211e-06	3.52e-09	-1.95362e-06	6e-10		-7.33758e-06	-2.284e-10	-4.80997e-06	4.93e-09	-5.49151e-06	9e-10
-4.52855e-06	-2.97e-09	-4.52106e-06	1.7e-10	-4.14818e-06	-2.94112e-10	-5.50976e-06	-8.497e-09	-5.17962e-06	-7.8e-10		-2.32836e-06	-3.1619e-10	-4.21622e-06	-8e-10	-5.12306e-06	7.5e-10	-5.89771e-06	-2.4e-09	-6.33493e-06	-1.379e-08		-1.48485e-06	-1.74e-09	-4.46365e-06	1.1234e-08	-2.71793e-06	7e-09	-3.27343e-06	1.1345e-08	-5.189e-06	8.9e-09		-3.4735e-06	6.44e-09	-5.96566e-06	-6.27e-09	-1.65349e-06	-3.6e-09	-1.7121e-06	3.5e-09	-1.95369e-06	7e-10		-7.33759e-06	-1.948e-10	-4.81011e-06	5.37e-09	-5.49143e-06	7e-10
-4.52853e-06	-3.02e-09	-4.52107e-06	2e-10	-4.14723e-06	-2.72364e-10	-5.50977e-06	-8.463e-09	-5.17959e-06	-8.37e-10		-2.32753e-06	-1.6044e-10	-4.21625e-06	-7e-10	-5.12308e-06	8e-10	-5.89764e-06	-2.7e-09	-6.33491e-06	-1.385e-08		-1.48485e-06	-1.73e-09	-4.46344e-06	1.0907e-08	-2.71787e-06	6.9e-09	-3.27363e-06	1.164e-08	-5.18906e-06	9e-09		-3.47363e-06	6.54e-09	-5.96496e-06	-6.83e-09	-1.65349e-06	-3.6e-09	-1.71214e-06	3.57e-09	-1.95362e-06	6e-10		-7.33761e-06	-1.528e-10	-4.81013e-06	5.41e-09	-5.49147e-06	8e-10
-4.52863e-06	-2.81e-09	-4.52112e-06	3e-10	-4.14632e-06	-2.1011e-10	-5.50981e-06	-8.396e-09	-5.1796e-06	-8.1e-10		-2.32644e-06	-2.9439e-10	-4.21612e-06	-1.2e-09	-5.12306e-06	7.3e-10	-5.89761e-06	-2.8e-09	-6.33485e-06	-1.41e-08		-1.48488e-06	-1.64e-09	-4.46361e-06	1.1181e-08	-2.7176e-06	6.5e-09	-3.27346e-06	1.139e-08	-5.18887e-06	8.7e-09		-3.47375e-06	6.64e-09	-5.96512e-06	-6.7e-09	-1.65346e-06	-3.63e-09	-1.71219e-06	3.65e-09	-1.9535e-06	4e-10		-7.33765e-06	-5.2e-11	-4.81011e-06	5.35e-09	-5.49139e-06	6e-10
-4.52852e-06	-3.03e-09	-4.52104e-06	1.4e-10	-4.14533e-06	-2.29949e-10	-5.5097e-06	-8.624e-09	-5.17964e-06	-7.45e-10		-2.32542e-06	-3.342e-10	-4.21617e-06	-1e-09	-5.123e-06	5.1e-10	-5.89761e-06	-2.8e-09	-6.33496e-06	-1.367e-08		-1.48488e-06	-1.66e-09	-4.46357e-06	1.1111e-08	-2.71767e-06	6.6e-09	-3.27317e-06	1.096e-08	-5.18894e-06	8.8e-09		-3.47363e-06	6.54e-09	-5.96411e-06	-7.51e-09	-1.65356e-06	-3.51e-09	-1.71215e-06	3.59e-09	-1.95362e-06	6e-10		-7.33764e-06	-8.56e-11	-4.8102e-06	5.641e-09	-5.49147e-06	8e-10
-4.51852e-06	-3.03e-09	-4.51106e-06	1.7e-10	-4.14444e-06	-1.32603e-10	-5.49972e-06	-8.577e-09	-5.16959e-06	-8.34e-10		-2.32453e-06	-2.4475e-10	-4.21625e-06	-7e-10	-5.11295e-06	3.1e-10	-5.88766e-06	-2.6e-09	-6.3249e-06	-1.388e-08		-1.47495e-06	-1.48e-09	-4.45346e-06	1.0929e-08	-2.70767e-06	6.6e-09	-3.26337e-06	1.126e-08	-5.17869e-06	8.4e-09		-3.46375e-06	6.64e-09	-5.95349e-06	-8.01e-09	-1.64344e-06	-3.66e-09	-1.71216e-06	3.6e-09	-1.94362e-06	6e-10		-7.32764e-06	-6.88e-11	-4.80011e-06	5.36e-09	-5.48147e-06	8e-10
-4.51847e-06	-3.13e-09	-4.51109e-06	2.4e-10	-4.14339e-06	-2.25733e-10	-5.49977e-06	-8.474e-09	-5.16959e-06	-8.39e-10		-2.32348e-06	-3.301e-10	-4.21625e-06	-7e-10	-5.11298e-06	4.3e-10	-5.88761e-06	-2.8e-09	-6.32488e-06	-1.4e-08		-1.47492e-06	-1.55e-09	-4.45361e-06	1.1184e-08	-2.7074e-06	6.2e-09	-3.26343e-06	1.1351e-08	-5.17887e-06	8.7e-09		-3.46375e-06	6.64e-09	-5.95395e-06	-7.64e-09	-1.64356e-06	-3.51e-09	-1.7121e-06	3.5e-09	-1.9435e-06	4e-10		-7.3276e-06	-1.696e-10	-4.80011e-06	5.37e-09	-5.48139e-06	6e-10
-4.5185e-06	-3.07e-09	-4.51111e-06	2.7e-10	-4.14249e-06	-1.49926e-10	-5.49978e-06	-8.447e-09	-5.16972e-06	-5.69e-10		-2.32244e-06	-4.1177e-10	-4.21615e-06	-1.1e-09	-5.11302e-06	5.8e-10	-5.88759e-06	-2.9e-09	-6.32495e-06	-1.37e-08		-1.475e-06	-1.35e-09	-4.45356e-06	1.1103e-08	-2.7076e-06	6.5e-09	-3.26335e-06	1.1229e-08	-5.17887e-06	8.7e-09		-3.4635e-06	6.44e-09	-5.95417e-06	-7.46e-09	-1.64355e-06	-3.52e-09	-1.71216e-06	3.6e-09	-1.94356e-06	5e-10		-7.32763e-06	-1.108e-10	-4.80008e-06	5.25e-09	-5.48147e-06	8e-10
-4.5186e-06	-2.88e-09	-4.51103e-06	1.1e-10	-4.14146e-06	-1.9626e-10	-5.49975e-06	-8.514e-09	-5.16966e-06	-6.87e-10		-2.32154e-06	-3.1828e-10	-4.21622e-06	-8e-10	-5.11297e-06	3.6e-10	-5.88771e-06	-2.4e-09	-6.32498e-06	-1.359e-08		-1.47488e-06	-1.65e-09	-4.45373e-06	1.13737e-08	-2.7076e-06	6.5e-09	-3.26327e-06	1.11e-08	-5.17875e-06	8.5e-09		-3.46325e-06	6.24e-09	-5.95425e-06	-7.4e-09	-1.6434e-06	-3.71e-09	-1.71217e-06	3.62e-09	-1.9435e-06	4e-10		-7.32757e-06	-2.62e-10	-4.80002e-06	5.07e-09	-5.48147e-06	8e-10
-4.51853e-06	-3.02e-09	-4.51118e-06	4.1e-10	-4.14049e-06	-2.04666e-10	-5.49979e-06	-8.433e-09	-5.16963e-06	-7.68e-10		-2.32058e-06	-3.0633e-10	-4.20615e-06	-1.1e-09	-5.11309e-06	8.5e-10	-5.88764e-06	-2.7e-09	-6.32489e-06	-1.394e-08		-1.4749e-06	-1.6e-09	-4.45369e-06	1.13047e-08	-2.70787e-06	6.9e-09	-3.26317e-06	1.096e-08	-5.17881e-06	8.6e-09		-3.46338e-06	6.34e-09	-5.95431e-06	-7.35e-09	-1.64359e-06	-3.47e-09	-1.71207e-06	3.45e-09	-1.94362e-06	6e-10		-7.32762e-06	-1.36e-10	-4.8001e-06	5.34e-09	-5.48151e-06	9e-10
-4.51846e-06	-3.15e-09	-4.51108e-06	2.1e-10	-4.13943e-06	-2.93279e-10	-5.49989e-06	-8.23e-09	-5.1696e-06	-8.22e-10		-2.31976e-06	-1.5237e-10	-4.20617e-06	-1e-09	-5.11304e-06	6.8e-10	-5.88761e-06	-2.8e-09	-6.32482e-06	-1.423e-08		-1.47496e-06	-1.46e-09	-4.45366e-06	1.1252e-08	-2.70773e-06	6.7e-09	-3.26348e-06	1.1424e-08	-5.17887e-06	8.7e-09		-3.46325e-06	6.24e-09	-5.95536e-06	-6.51e-09	-1.64354e-06	-3.53e-09	-1.71213e-06	3.56e-09	-1.94356e-06	5e-10		-7.32763e-06	-1.024e-10	-4.80006e-06	5.21e-09	-5.48147e-06	8e-10
-4.51856e-06	-2.96e-09	-4.51111e-06	2.7e-10	-4.13856e-06	-1.90534e-10	-5.49985e-06	-8.311e-09	-5.16964e-06	-7.4e-10		-2.31875e-06	-1.7727e-10	-4.2062e-06	-9e-10	-5.11303e-06	6.2e-10	-5.88779e-06	-2.1e-09	-6.32495e-06	-1.369e-08		-1.47494e-06	-1.5e-09	-4.45341e-06	1.085e-08	-2.70767e-06	6.6e-09	-3.26341e-06	1.132e-08	-5.17887e-06	8.7e-09		-3.46338e-06	6.34e-09	-5.9553e-06	-6.56e-09	-1.64366e-06	-3.38e-09	-1.70208e-06	3.47e-09	-1.94356e-06	5e-10		-7.32764e-06	-7.72e-11	-4.80014e-06	5.46e-09	-5.48147e-06	8e-10
-4.51858e-06	-2.91e-09	-4.51106e-06	1.7e-10	-4.13754e-06	-2.29315e-10	-5.49983e-06	-8.356e-09	-5.16961e-06	-7.96e-10		-2.31768e-06	-2.863e-10	-4.20617e-06	-1e-09	-5.11299e-06	4.5e-10	-5.88779e-06	-2.1e-09	-6.3249e-06	-1.391e-08		-1.47481e-06	-1.84e-09	-4.45326e-06	1.061e-08	-2.70727e-06	6e-09	-3.26363e-06	1.1643e-08	-5.17894e-06	8.8e-09		-3.46338e-06	6.34e-09	-5.95475e-06	-7e-09	-1.64359e-06	-3.47e-09	-1.70223e-06	3.72e-09	-1.94356e-06	5e-10		-7.32764e-06	-8.56e-11	-4.80024e-06	5.758e-09	-5.48151e-06	9e-10
-4.51858e-06	-2.92e-09	-4.51107e-06	2e-10	-4.13663e-06	-1.71825e-10	-5.49984e-06	-8.336e-09	-5.16967e-06	-6.67e-10		-2.31668e-06	-3.1717e-10	-4.20612e-06	-1.2e-09	-5.11308e-06	8.2e-10	-5.88764e-06	-2.7e-09	-6.32488e-06	-1.397e-08		-1.47484e-06	-1.75e-09	-4.45364e-06	1.1227e-08	-2.70773e-06	6.7e-09	-3.26337e-06	1.126e-08	-5.179e-06	8.9e-09		-3.46325e-06	6.24e-09	-5.95493e-06	-6.86e-09	-1.64357e-06	-3.5e-09	-1.70203e-06	3.39e-09	-1.94362e-06	6e-10		-7.32764e-06	-7.72e-11	-4.80015e-06	5.47e-09	-5.48143e-06	7e-10
-4.51856e-06	-2.96e-09	-4.51113e-06	3.2e-10	-4.13558e-06	-2.54637e-10	-5.49984e-06	-8.325e-09	-5.16958e-06	-8.59e-10		-2.31571e-06	-3.1703e-10	-4.2061e-06	-1.3e-09	-5.11304e-06	6.8e-10	-5.88766e-06	-2.6e-09	-6.32496e-06	-1.364e-08		-1.47489e-06	-1.62e-09	-4.45359e-06	1.1139e-08	-2.70727e-06	6e-09	-3.26358e-06	1.1563e-08	-5.17881e-06	8.6e-09		-3.46325e-06	6.24e-09	-5.9555e-06	-6.4e-09	-1.64355e-06	-3.52e-09	-1.70225e-06	3.75e-09	-1.94356e-06	5e-10		-7.32759e-06	-1.948e-10	-4.80018e-06	5.573e-09	-5.48151e-06	9e-10
-4.50858e-06	-2.91e-09	-4.50118e-06	4.1e-10	-4.1346e-06	-2.52525e-10	-5.48977e-06	-8.464e-09	-5.15957e-06	-8.75e-10		-2.31459e-06	-4.7376e-10	-4.20617e-06	-1e-09	-5.10308e-06	8.3e-10	-5.87771e-06	-2.4e-09	-6.31494e-06	-1.374e-08		-1.46484e-06	-1.75e-09	-4.44356e-06	1.1089e-08	-2.69747e-06	6.3e-09	-3.25325e-06	1.107e-08	-5.169e-06	8.9e-09		-3.45325e-06	6.24e-09	-5.94605e-06	-5.96e-09	-1.63345e-06	-3.65e-09	-1.70225e-06	3.76e-09	-1.9435e-06	4e-10		-7.3176e-06	-1.864e-10	-4.79016e-06	5.51e-09	-5.47151e-06	9e-10
-4.50855e-06	-2.97e-09	-4.50117e-06	4e-10	-4.13367e-06	-2.13086e-10	-5.48976e-06	-8.496e-09	-5.15962e-06	-7.86e-10		-2.31359e-06	-5.0942e-10	-4.2062e-06	-9e-10	-5.10297e-06	3.7e-10	-5.87764e-06	-2.7e-09	-6.31496e-06	-1.366e-08		-1.46477e-06	-1.92e-09	-4.44342e-06	1.0869e-08	-2.6978e-06	6.8e-09	-3.25347e-06	1.1404e-08	-5.16906e-06	9e-09		-3.45325e-06	6.24e-09	-5.94652e-06	-5.58e-09	-1.63345e-06	-3.64e-09	-1.70228e-06	3.8e-09	-1.93363e-06	6e-10		-7.31764e-06	-6.88e-11	-4.79021e-06	5.654e-09	-5.47147e-06	8e-10
-4.50862e-06	-2.82e-09	-4.50116e-06	3.8e-10	-4.13271e-06	-1.9711e-10	-5.4898e-06	-8.407e-09	-5.15953e-06	-9.643e-10		-2.31272e-06	-3.9237e-10	-4.20617e-06	-1e-09	-5.10302e-06	5.7e-10	-5.87771e-06	-2.4e-09	-6.315e-06	-1.35e-08		-1.46483e-06	-1.77e-09	-4.4434e-06	1.0845e-08	-2.69727e-06	6e-09	-3.25369e-06	1.1728e-08	-5.16906e-06	9e-09		-3.45325e-06	6.24e-09	-5.94724e-06	-5.01e-09	-1.63353e-06	-3.55e-09	-1.70223e-06	3.73e-09	-1.9335e-06	4e-10		-7.31759e-06	-1.948e-10	-4.79025e-06	5.801e-09	-5.47143e-06	7e-10
-4.50852e-06	-3.04e-09	-4.50114e-06	3.4e-10	-4.13173e-06	-2.11494e-10	-5.48986e-06	-8.291e-09	-5.15958e-06	-8.56e-10		-2.31171e-06	-4.2912e-10	-4.20617e-06	-1e-09	-5.10295e-06	3e-10	-5.87759e-06	-2.9e-09	-6.315e-06	-1.35e-08		-1.4649e-06	-1.59e-09	-4.44353e-06	1.105e-08	-2.69767e-06	6.6e-09	-3.25343e-06	1.1345e-08	-5.16894e-06	8.8e-09		-3.45325e-06	6.24e-09	-5.94785e-06	-4.52e-09	-1.63341e-06	-3.7e-09	-1.70219e-06	3.65e-09	-1.9335e-06	4e-10		-7.31762e-06	-1.36e-10	-4.79017e-06	5.54e-09	-5.47147e-06	8e-10
-4.50866e-06	-2.74e-09	-4.50116e-06	3.8e-10	-4.1307e-06	-2.63358e-10	-5.48991e-06	-8.185e-09	-5.15951e-06	-1.00169e-09		-2.31079e-06	-3.7158e-10	-4.19623e-06	-8e-10	-5.10307e-06	7.7e-10	-5.87761e-06	-2.8e-09	-6.31502e-06	-1.34e-08		-1.4649e-06	-1.59e-09	-4.44337e-06	1.0787e-08	-2.69753e-06	6.4e-09	-3.25347e-06	1.1403e-08	-5.16881e-06	8.6e-09		-3.45325e-06	6.24e-09	-5.94774e-06	-4.61e-09	-1.63346e-06	-3.63e-09	-1.70222e-06	3.7e-09	-1.93356e-06	5e-10		-7.31765e-06	-6.04e-11	-4.79021e-06	5.681e-09	-5.47155e-06	1e-09
-4.50857e-06	-2.93e-09	-4.50111e-06	2.7e-10	-4.12971e-06	-2.83037e-10	-5.48987e-06	-8.261e-09	-5.15947e-06	-1.086e-09		-2.30983e-06	-3.6332e-10	-4.19623e-06	-8e-10	-5.10304e-06	6.8e-10	-5.87769e-06	-2.5e-09	-6.31497e-06	-1.362e-08		-1.46483e-06	-1.78e-09	-4.44344e-06	1.0901e-08	-2.6974e-06	6.2e-09	-3.2535e-06	1.1448e-08	-5.16912e-06	9.1e-09		-3.45313e-06	6.14e-09	-5.94726e-06	-4.99e-09	-1.6334e-06	-3.71e-09	-1.70214e-06	3.58e-09	-1.93344e-06	3e-10		-7.31762e-06	-1.36e-10	-4.79012e-06	5.38e-09	-5.47155e-06	1e-09
-4.50857e-06	-2.94e-09	-4.50118e-06	4.1e-10	-4.12881e-06	-2.04879e-10	-5.48982e-06	-8.369e-09	-5.1595e-06	-1.0248e-09		-2.30873e-06	-5.1039e-10	-4.19623e-06	-8e-10	-5.10304e-06	6.5e-10	-5.87766e-06	-2.6e-09	-6.31496e-06	-1.367e-08		-1.46493e-06	-1.52e-09	-4.44349e-06	1.0982e-08	-2.69747e-06	6.3e-09	-3.25343e-06	1.1348e-08	-5.16925e-06	9.3e-09		-3.45313e-06	6.14e-09	-5.94735e-06	-4.92e-09	-1.63344e-06	-3.66e-09	-1.69226e-06	3.78e-09	-1.9335e-06	4e-10		-7.31765e-06	-6.04e-11	-4.79009e-06	5.29e-09	-5.47151e-06	9e-10
-4.50852e-06	-3.03e-09	-4.50117e-06	3.9e-10	-4.12787e-06	-1.65834e-10	-5.48983e-06	-8.344e-09	-5.15956e-06	-9.071e-10		-2.30777e-06	-4.8822e-10	-4.19623e-06	-8e-10	-5.10308e-06	8e-10	-5.87761e-06	-2.8e-09	-6.315e-06	-1.35e-08		-1.46492e-06	-1.56e-09	-4.44371e-06	1.13295e-08	-2.69733e-06	6.1e-09	-3.25333e-06	1.12e-08	-5.16931e-06	9.4e-09		-3.45338e-06	6.34e-09	-5.94687e-06	-5.3e-09	-1.63342e-06	-3.68e-09	-1.6923e-06	3.84e-09	-1.9335e-06	4e-10		-7.31762e-06	-1.276e-10	-4.79008e-06	5.26e-09	-5.47147e-06	8e-10
-4.50849e-06	-3.1e-09	-4.50118e-06	4.2e-10	-4.12685e-06	-2.20696e-10	-5.48987e-06	-8.26e-09	-5.15958e-06	-8.57e-10		-2.30671e-06	-5.7608e-10	-4.19623e-06	-8e-10	-5.10311e-06	9.6e-10	-5.87761e-06	-2.8e-09	-6.31505e-06	-1.33e-08		-1.46488e-06	-1.65e-09	-4.44373e-06	1.1373e-08	-2.6976e-06	6.5e-09	-3.25347e-06	1.14e-08	-5.16912e-06	9.1e-09		-3.45325e-06	6.24e-09	-5.94743e-06	-4.86e-09	-1.63354e-06	-3.53e-09	-1.69223e-06	3.73e-09	-1.9335e-06	4e-10		-7.31767e-06	6.8e-12	-4.79006e-06	5.2e-09	-5.47147e-06	8e-10
-4.50856e-06	-2.96e-09	-4.50112e-06	2.9e-10	-4.12591e-06	-1.92694e-10	-5.48976e-06	-8.484e-09	-5.15961e-06	-7.95e-10		-2.30594e-06	-3.672e-10	-4.19627e-06	-6e-10	-5.10316e-06	1.16e-09	-5.87761e-06	-2.8e-09	-6.31496e-06	-1.367e-08		-1.46486e-06	-1.71e-09	-4.44358e-06	1.1133e-08	-2.69753e-06	6.4e-09	-3.25351e-06	1.1459e-08	-5.16938e-06	9.5e-09		-3.45325e-06	6.24e-09	-5.94779e-06	-4.57e-09	-1.63333e-06	-3.8e-09	-1.69219e-06	3.66e-09	-1.9335e-06	4e-10		-7.31769e-06	4.88e-11	-4.79013e-06	5.43e-09	-5.47143e-06	7e-10
-4.5085e-06	-3.07e-09	-4.50111e-06	2.8e-10	-4.12491e-06	-2.23276e-10	-5.48983e-06	-8.35e-09	-5.15953e-06	-9.611e-10		-2.30491e-06	-4.2404e-10	-4.19625e-06	-7e-10	-5.10311e-06	9.3e-10	-5.87761e-06	-2.8e-09	-6.31502e-06	-1.34e-08		-1.46486e-06	-1.71e-09	-4.44333e-06	1.0725e-08	-2.69733e-06	6.1e-09	-3.25353e-06	1.1499e-08	-5.169e-06	8.9e-09		-3.45338e-06	6.34e-09	-5.94785e-06	-4.52e-09	-1.63347e-06	-3.62e-09	-1.69224e-06	3.74e-09	-1.9335e-06	4e-10		-7.31764e-06	-7.72e-11	-4.7901e-06	5.32e-09	-5.47151e-06	9e-10
-4.49851e-06	-3.05e-09	-4.49117e-06	4e-10	-4.12383e-06	-3.20556e-10	-5.47996e-06	-8.0847e-09	-5.14955e-06	-9.315e-10		-2.30379e-06	-5.7585e-10	-4.19618e-06	-1e-09	-5.09318e-06	1.23e-09	-5.86769e-06	-2.5e-09	-6.305e-06	-1.35e-08		-1.45494e-06	-1.5e-09	-4.43354e-06	1.107e-08	-2.68753e-06	6.4e-09	-3.24349e-06	1.144e-08	-5.15925e-06	9.3e-09		-3.44325e-06	6.24e-09	-5.93966e-06	-3.07e-09	-1.62343e-06	-3.67e-09	-1.69224e-06	3.74e-09	-1.92356e-06	5e-10		-7.30767e-06	-1.6e-12	-4.78014e-06	5.45e-09	-5.46147e-06	8e-10
-4.49856e-06	-2.96e-09	-4.49117e-06	4e-10	-4.12295e-06	-2.25855e-10	-5.47995e-06	-8.104e-09	-5.14949e-06	-1.0515e-09		-2.30305e-06	-3.3239e-10	-4.19623e-06	-8e-10	-5.09311e-06	9.6e-10	-5.86771e-06	-2.4e-09	-6.30497e-06	-1.362e-08		-1.45488e-06	-1.64e-09	-4.43327e-06	1.064e-08	-2.6876e-06	6.5e-09	-3.24343e-06	1.1341e-08	-5.15925e-06	9.3e-09		-3.44313e-06	6.14e-09	-5.93985e-06	-2.92e-09	-1.62341e-06	-3.69e-09	-1.69218e-06	3.64e-09	-1.9235e-06	4e-10		-7.30771e-06	9.08e-11	-4.78008e-06	5.25e-09	-5.46147e-06	8e-10
-4.49853e-06	-3.02e-09	-4.49106e-06	1.7e-10	-4.12196e-06	-2.50163e-10	-5.47991e-06	-8.192e-09	-5.14953e-06	-9.554e-10		-2.30213e-06	-2.8014e-10	-4.19623e-06	-8e-10	-5.0931e-06	9e-10	-5.86776e-06	-2.2e-09	-6.30502e-06	-1.34e-08		-1.45481e-06	-1.84e-09	-4.43355e-06	1.1087e-08	-2.6874e-06	6.2e-09	-3.24348e-06	1.1423e-08	-5.15906e-06	9e-09		-3.44313e-06	6.14e-09	-5.93969e-06	-3.05e-09	-1.6234e-06	-3.71e-09	-1.69223e-06	3.73e-09	-1.9235e-06	4e-10		-7.30769e-06	5.72e-11	-4.78009e-06	5.29e-09	-5.46139e-06	6e-10
-4.49861e-06	-2.84e-09	-4.49096e-06	-3e-11	-4.12102e-06	-2.09833e-10	-5.47999e-06	-8.023e-09	-5.14954e-06	-9.355e-10		-2.30106e-06	-3.7999e-10	-4.19618e-06	-1e-09	-5.09301e-06	5.6e-10	-5.86774e-06	-2.3e-09	-6.30495e-06	-1.372e-08		-1.45488e-06	-1.66e-09	-4.43328e-06	1.0641e-08	-2.6876e-06	6.5e-09	-3.24374e-06	1.1809e-08	-5.15887e-06	8.7e-09		-3.44313e-06	6.14e-09	-5.93984e-06	-2.93e-09	-1.62356e-06	-3.51e-09	-1.69227e-06	3.79e-09	-1.92356e-06	5e-10		-7.30769e-06	4.04e-11	-4.78011e-06	5.35e-09	-5.46143e-06	7e-10
-4.49859e-06	-2.89e-09	-4.49101e-06	7e-11	-4.12003e-06	-2.35596e-10	-5.4799e-06	-8.201e-09	-5.14955e-06	-9.165e-10		-2.30016e-06	-2.9841e-10	-4.18623e-06	-8e-10	-5.09305e-06	7.1e-10	-5.86774e-06	-2.3e-09	-6.305e-06	-1.35e-08		-1.4548e-06	-1.86e-09	-4.43356e-06	1.109e-08	-2.68747e-06	6.3e-09	-3.24354e-06	1.1512e-08	-5.15925e-06	9.3e-09		-3.44299e-06	6.03e-09	-5.94046e-06	-2.43e-09	-1.62343e-06	-3.67e-09	-1.69223e-06	3.72e-09	-1.9235e-06	4e-10		-7.30768e-06	2.36e-11	-4.78006e-06	5.21e-09	-5.46147e-06	8e-10
-4.49855e-06	-2.98e-09	-4.49105e-06	1.5e-10	-4.11892e-06	-3.81657e-10	-5.47987e-06	-8.27e-09	-5.14952e-06	-9.85e-10		-2.29906e-06	-4.442e-10	-4.18613e-06	-1.2e-09	-5.09299e-06	4.8e-10	-5.86776e-06	-2.2e-09	-6.30499e-06	-1.353e-08		-1.45489e-06	-1.63e-09	-4.43334e-06	1.0742e-08	-2.68753e-06	6.4e-09	-3.24336e-06	1.124e-08	-5.15894e-06	8.8e-09		-3.44294e-06	5.99e-09	-5.93996e-06	-2.83e-09	-1.62337e-06	-3.74e-09	-1.68222e-06	3.7e-09	-1.9235e-06	4e-10		-7.30763e-06	-1.024e-10	-4.78007e-06	5.22e-09	-5.46147e-06	8e-10
-4.49859e-06	-2.9e-09	-4.49112e-06	3e-10	-4.11801e-06	-3.18674e-10	-5.47982e-06	-8.375e-09	-5.14954e-06	-9.471e-10		-2.29824e-06	-2.6509e-10	-4.18623e-06	-8e-10	-5.0931e-06	9e-10	-5.86769e-06	-2.5e-09	-6.30505e-06	-1.33e-08		-1.45494e-06	-1.5e-09	-4.4333e-06	1.0678e-08	-2.68747e-06	6.3e-09	-3.24337e-06	1.1258e-08	-5.15881e-06	8.6e-09		-3.44289e-06	5.95e-09	-5.94042e-06	-2.46e-09	-1.62341e-06	-3.7e-09	-1.68235e-06	3.93e-09	-1.92356e-06	5e-10		-7.30767e-06	-1e-11	-4.78016e-06	5.52e-09	-5.46147e-06	8e-10
-4.49854e-06	-2.99e-09	-4.49103e-06	1.2e-10	-4.11713e-06	-2.13123e-10	-5.47994e-06	-8.13e-09	-5.14938e-06	-1.271e-09		-2.29725e-06	-2.9083e-10	-4.1863e-06	-5e-10	-5.09303e-06	6.2e-10	-5.86771e-06	-2.4e-09	-6.305e-06	-1.352e-08		-1.45495e-06	-1.48e-09	-4.43328e-06	1.0644e-08	-2.68733e-06	6.1e-09	-3.24348e-06	1.1416e-08	-5.15894e-06	8.8e-09		-3.44285e-06	5.92e-09	-5.94095e-06	-2.04e-09	-1.62329e-06	-3.84e-09	-1.68225e-06	3.76e-09	-1.9235e-06	4e-10		-7.30768e-06	2.36e-11	-4.78017e-06	5.54e-09	-5.46151e-06	9e-10
-4.49856e-06	-2.96e-09	-4.49114e-06	3.3e-10	-4.11608e-06	-2.90429e-10	-5.47998e-06	-8.0482e-09	-5.14954e-06	-9.422e-10		-2.29645e-06	-1.089e-10	-4.1863e-06	-5e-10	-5.093e-06	5.2e-10	-5.86761e-06	-2.8e-09	-6.3051e-06	-1.31e-08		-1.45486e-06	-1.71e-09	-4.43297e-06	1.016e-08	-2.68713e-06	5.8e-09	-3.2434e-06	1.1296e-08	-5.15894e-06	8.8e-09		-3.44279e-06	5.87e-09	-5.94141e-06	-1.67e-09	-1.62338e-06	-3.73e-09	-1.68232e-06	3.88e-09	-1.92344e-06	3e-10		-7.30763e-06	-9.4e-11	-4.78017e-06	5.54e-09	-5.46151e-06	9e-10
-4.49848e-06	-3.11e-09	-4.49123e-06	5.3e-10	-4.11516e-06	-2.45101e-10	-5.47997e-06	-8.0607e-09	-5.14947e-06	-1.0962e-09		-2.29538e-06	-2.1041e-10	-4.18623e-06	-8e-10	-5.09308e-06	8.2e-10	-5.86771e-06	-2.4e-09	-6.305e-06	-1.352e-08		-1.45484e-06	-1.75e-09	-4.43345e-06	1.0927e-08	-2.68753e-06	6.4e-09	-3.24349e-06	1.1441e-08	-5.15925e-06	9.3e-09		-3.44282e-06	5.9e-09	-5.94184e-06	-1.33e-09	-1.62335e-06	-3.77e-09	-1.68225e-06	3.75e-09	-1.9235e-06	4e-10		-7.30769e-06	4.04e-11	-4.78013e-06	5.42e-09	-5.46143e-06	7e-10
-4.48852e-06	-3.04e-09	-4.4812e-06	4.6e-10	-4.11416e-06	-2.5732e-10	-5.46988e-06	-8.249e-09	-5.13946e-06	-1.0987e-09		-2.29428e-06	-3.3838e-10	-4.18623e-06	-8e-10	-5.083e-06	4.9e-10	-5.85769e-06	-2.5e-09	-6.29491e-06	-1.387e-08		-1.44486e-06	-1.7e-09	-4.42321e-06	1.054e-08	-2.67733e-06	6.1e-09	-3.23341e-06	1.1314e-08	-5.14925e-06	9.3e-09		-3.43269e-06	5.79e-09	-5.93196e-06	-1.23e-09	-1.61329e-06	-3.85e-09	-1.6823e-06	3.84e-09	-1.9135e-06	4e-10		-7.29767e-06	-1e-11	-4.77016e-06	5.52e-09	-5.45143e-06	7e-10
-4.48858e-06	-2.91e-09	-4.48132e-06	7e-10	-4.1132e-06	-2.47327e-10	-5.4699e-06	-8.204e-09	-5.1395e-06	-1.0304e-09		-2.29318e-06	-4.8447e-10	-4.18623e-06	-8e-10	-5.0831e-06	9e-10	-5.85769e-06	-2.5e-09	-6.29499e-06	-1.355e-08		-1.44489e-06	-1.62e-09	-4.4231e-06	1.036e-08	-2.67733e-06	6.1e-09	-3.23353e-06	1.1488e-08	-5.149e-06	8.9e-09		-3.4328e-06	5.88e-09	-5.93139e-06	-1.69e-09	-1.61326e-06	-3.88e-09	-1.68224e-06	3.74e-09	-1.9135e-06	4e-10		-7.29761e-06	-1.528e-10	-4.77019e-06	5.611e-09	-5.45151e-06	9e-10
-4.48855e-06	-2.97e-09	-4.48128e-06	6.3e-10	-4.11226e-06	-2.23128e-10	-5.4699e-06	-8.2e-09	-5.13953e-06	-9.582e-10		-2.29234e-06	-3.4481e-10	-4.18625e-06	-7e-10	-5.08307e-06	7.8e-10	-5.85771e-06	-2.4e-09	-6.295e-06	-1.35e-08		-1.44488e-06	-1.64e-09	-4.42334e-06	1.0744e-08	-2.6774e-06	6.2e-09	-3.23366e-06	1.1696e-08	-5.149e-06	8.9e-09		-3.4328e-06	5.88e-09	-5.9315e-06	-1.6e-09	-1.61325e-06	-3.89e-09	-1.68233e-06	3.89e-09	-1.9135e-06	4e-10		-7.29766e-06	-3.52e-11	-4.77012e-06	5.38e-09	-5.45147e-06	8e-10
-4.48852e-06	-3.04e-09	-4.4813e-06	6.6e-10	-4.11127e-06	-2.38558e-10	-5.46985e-06	-8.302e-09	-5.13949e-06	-1.054e-09		-2.29145e-06	-2.439e-10	-4.18618e-06	-1e-09	-5.08307e-06	7.9e-10	-5.85774e-06	-2.3e-09	-6.2951e-06	-1.31e-08		-1.44486e-06	-1.71e-09	-4.42287e-06	9.99e-09	-2.6774e-06	6.2e-09	-3.23349e-06	1.1435e-08	-5.14906e-06	9e-09		-3.4328e-06	5.88e-09	-5.93224e-06	-1.01e-09	-1.61309e-06	-4.09e-09	-1.68227e-06	3.79e-09	-1.91356e-06	5e-10		-7.2976e-06	-1.696e-10	-4.77018e-06	5.58e-09	-5.45143e-06	7e-10
-4.48855e-06	-2.97e-09	-4.48126e-06	5.8e-10	-4.1103e-06	-2.30975e-10	-5.46989e-06	-8.231e-09	-5.13951e-06	-1.0039e-09		-2.29055e-06	-1.6835e-10	-4.17617e-06	-1e-09	-5.08311e-06	9.2e-10	-5.85769e-06	-2.5e-09	-6.29502e-06	-1.34e-08		-1.44494e-06	-1.51e-09	-4.42313e-06	1.0405e-08	-2.67747e-06	6.3e-09	-3.23373e-06	1.179e-08	-5.149e-06	8.9e-09		-3.43277e-06	5.86e-09	-5.93262e-06	-7e-10	-1.61324e-06	-3.91e-09	-1.68225e-06	3.76e-09	-1.91344e-06	3e-10		-7.29767e-06	6.8e-12	-4.77008e-06	5.26e-09	-5.45143e-06	7e-10
-4.48852e-06	-3.04e-09	-4.4812e-06	4.7e-10	-4.10927e-06	-2.90891e-10	-5.46995e-06	-8.104e-09	-5.13946e-06	-1.108e-09		-2.28957e-06	-1.7802e-10	-4.1762e-06	-9e-10	-5.08313e-06	1.01e-09	-5.85766e-06	-2.6e-09	-6.29508e-06	-1.32e-08		-1.44499e-06	-1.37e-09	-4.4232e-06	1.0517e-08	-2.67727e-06	6e-09	-3.23382e-06	1.1934e-08	-5.14912e-06	9.1e-09		-3.43271e-06	5.81e-09	-5.93262e-06	-7e-10	-1.61324e-06	-3.91e-09	-1.67225e-06	3.75e-09	-1.91356e-06	5e-10		-7.29771e-06	9.92e-11	-4.77013e-06	5.43e-09	-5.45147e-06	8e-10
-4.48858e-06	-2.92e-09	-4.48114e-06	3.3e-10	-4.10836e-06	-2.33464e-10	-5.46993e-06	-8.134e-09	-5.1395e-06	-1.0243e-09		-2.28855e-06	-2.3955e-10	-4.17623e-06	-8e-10	-5.08315e-06	1.11e-09	-5.85764e-06	-2.7e-09	-6.295e-06	-1.351e-08		-1.44497e-06	-1.42e-09	-4.42305e-06	1.028e-08	-2.677e-06	5.6e-09	-3.23358e-06	1.157e-08	-5.14931e-06	9.4e-09		-3.43277e-06	5.86e-09	-5.93165e-06	-1.48e-09	-1.61321e-06	-3.94e-09	-1.67223e-06	3.73e-09	-1.9135e-06	4e-10		-7.29767e-06	-1e-11	-4.77005e-06	5.16e-09	-5.45143e-06	7e-10
-4.48846e-06	-3.16e-09	-4.48124e-06	5.5e-10	-4.10735e-06	-2.6022e-10	-5.46989e-06	-8.226e-09	-5.13946e-06	-1.117e-09		-2.28759e-06	-2.1855e-10	-4.1762e-06	-9e-10	-5.08304e-06	6.6e-10	-5.85774e-06	-2.3e-09	-6.29502e-06	-1.34e-08		-1.44494e-06	-1.5e-09	-4.42292e-06	1.007e-08	-2.6772e-06	5.9e-09	-3.23374e-06	1.1808e-08	-5.14912e-06	9.1e-09		-3.4327e-06	5.8e-09	-5.93195e-06	-1.24e-09	-1.61329e-06	-3.84e-09	-1.67239e-06	3.99e-09	-1.91344e-06	3e-10		-7.29769e-06	4.04e-11	-4.77007e-06	5.22e-09	-5.45143e-06	7e-10
-4.48853e-06	-3.01e-09	-4.48113e-06	3.2e-10	-4.10638e-06	-2.59459e-10	-5.47e-06	-7.99684e-09	-5.13954e-06	-9.474e-10		-2.28656e-06	-2.7356e-10	-4.1762e-06	-9e-10	-5.08313e-06	1.03e-09	-5.85766e-06	-2.6e-09	-6.29502e-06	-1.34e-08		-1.44499e-06	-1.37e-09	-4.42337e-06	1.0797e-08	-2.67713e-06	5.8e-09	-3.23367e-06	1.1708e-08	-5.14925e-06	9.3e-09		-3.43268e-06	5.78e-09	-5.93158e-06	-1.54e-09	-1.61329e-06	-3.84e-09	-1.67226e-06	3.78e-09	-1.91344e-06	3e-10		-7.29766e-06	-2.68e-11	-4.77003e-06	5.11e-09	-5.45147e-06	8e-10
-4.48848e-06	-3.12e-09	-4.48106e-06	1.7e-10	-4.10539e-06	-2.84262e-10	-5.46994e-06	-8.12e-09	-5.13948e-06	-1.0697e-09		-2.2857e-06	-1.646e-10	-4.17625e-06	-7e-10	-5.0832e-06	1.31e-09	-5.85764e-06	-2.7e-09	-6.29502e-06	-1.34e-08		-1.44497e-06	-1.42e-09	-4.42334e-06	1.0737e-08	-2.677e-06	5.6e-09	-3.23389e-06	1.2032e-08	-5.14912e-06	9.1e-09		-3.43268e-06	5.78e-09	-5.93104e-06	-1.97e-09	-1.61335e-06	-3.77e-09	-1.67232e-06	3.88e-09	-1.91344e-06	3e-10		-7.29762e-06	-1.192e-10	-4.76997e-06	4.91e-09	-5.45143e-06	7e-10
-4.47847e-06	-3.14e-09	-4.47117e-06	3.9e-10	-4.1044e-06	-3.03616e-10	-5.45992e-06	-8.169e-09	-5.12953e-06	-9.539e-10		-2.28452e-06	-3.8121e-10	-4.17625e-06	-7e-10	-5.07319e-06	1.25e-09	-5.84761e-06	-2.8e-09	-6.28508e-06	-1.32e-08		-1.43492e-06	-1.56e-09	-4.41312e-06	1.039e-08	-2.667e-06	5.6e-09	-3.22369e-06	1.1729e-08	-5.13906e-06	9e-09		-3.42245e-06	5.6e-09	-5.92161e-06	-1.51e-09	-1.60331e-06	-3.82e-09	-1.67237e-06	3.96e-09	-1.9135e-06	4e-10		-7.28761e-06	-1.444e-10	-4.76008e-06	5.26e-09	-5.44139e-06	6e-10
-4.47845e-06	-3.18e-09	-4.47134e-06	7.5e-10	-4.10343e-06	-2.98302e-10	-5.45992e-06	-8.163e-09	-5.12951e-06	-9.9806e-10		-2.28353e-06	-3.9598e-10	-4.17625e-06	-7e-10	-5.07319e-06	1.26e-09	-5.84764e-06	-2.7e-09	-6.2849e-06	-1.391e-08		-1.43501e-06	-1.33e-09	-4.41321e-06	1.0537e-08	-2.66707e-06	5.7e-09	-3.22391e-06	1.2069e-08	-5.13931e-06	9.4e-09		-3.42243e-06	5.58e-09	-5.92067e-06	-2.26e-09	-1.60336e-06	-3.76e-09	-1.67241e-06	4.02e-09	-1.90338e-06	2e-10		-7.28765e-06	-6.04e-11	-4.76005e-06	5.17e-09	-5.44151e-06	9e-10
-4.47854e-06	-3e-09	-4.47127e-06	6e-10	-4.10249e-06	-2.67088e-10	-5.45989e-06	-8.225e-09	-5.12955e-06	-9.165e-10		-2.2827e-06	-2.4305e-10	-4.17627e-06	-6e-10	-5.07312e-06	9.6e-10	-5.84761e-06	-2.8e-09	-6.28495e-06	-1.37e-08		-1.43498e-06	-1.4e-09	-4.41309e-06	1.035e-08	-2.66693e-06	5.5e-09	-3.22386e-06	1.1984e-08	-5.13906e-06	9e-09		-3.42234e-06	5.51e-09	-5.92034e-06	-2.53e-09	-1.60325e-06	-3.89e-09	-1.67238e-06	3.97e-09	-1.90344e-06	3e-10		-7.28768e-06	1.52e-11	-4.76011e-06	5.36e-09	-5.44147e-06	8e-10
-4.47847e-06	-3.14e-09	-4.47117e-06	4e-10	-4.10153e-06	-2.48232e-10	-5.45997e-06	-8.0708e-09	-5.12953e-06	-9.639e-10		-2.28178e-06	-1.941e-10	-4.17627e-06	-6e-10	-5.07306e-06	7.6e-10	-5.84764e-06	-2.7e-09	-6.28505e-06	-1.33e-08		-1.43489e-06	-1.63e-09	-4.41314e-06	1.0416e-08	-2.66693e-06	5.5e-09	-3.22369e-06	1.1731e-08	-5.13938e-06	9.5e-09		-3.42211e-06	5.33e-09	-5.91938e-06	-3.3e-09	-1.60321e-06	-3.95e-09	-1.67235e-06	3.93e-09	-1.90338e-06	2e-10		-7.28772e-06	1.244e-10	-4.76012e-06	5.38e-09	-5.44151e-06	9e-10
-4.47858e-06	-2.91e-09	-4.47126e-06	5.9e-10	-4.10053e-06	-2.69158e-10	-5.45998e-06	-8.0478e-09	-5.12951e-06	-1.00603e-09		-2.28072e-06	-2.7496e-10	-4.16627e-06	-6e-10	-5.07305e-06	6.9e-10	-5.84766e-06	-2.6e-09	-6.28499e-06	-1.356e-08		-1.43488e-06	-1.64e-09	-4.41282e-06	9.92e-09	-2.66727e-06	6e-09	-3.2236e-06	1.1602e-08	-5.13938e-06	9.5e-09		-3.42221e-06	5.41e-09	-5.91914e-06	-3.49e-09	-1.60323e-06	-3.92e-09	-1.67235e-06	3.92e-09	-1.90344e-06	3e-10		-7.2877e-06	8.24e-11	-4.76009e-06	5.29e-09	-5.44143e-06	7e-10
-4.47849e-06	-3.1e-09	-4.47129e-06	6.5e-10	-4.09955e-06	-2.85385e-10	-5.45992e-06	-8.169e-09	-5.12952e-06	-9.78e-10		-2.27973e-06	-3.0151e-10	-4.16623e-06	-8e-10	-5.07305e-06	7.1e-10	-5.84769e-06	-2.5e-09	-6.285e-06	-1.35e-08		-1.43489e-06	-1.63e-09	-4.41315e-06	1.0442e-08	-2.66693e-06	5.5e-09	-3.22372e-06	1.1786e-08	-5.13912e-06	9.1e-09		-3.42234e-06	5.51e-09	-5.9185e-06	-4e-09	-1.60321e-06	-3.94e-09	-1.67235e-06	3.92e-09	-1.9035e-06	4e-10		-7.28771e-06	9.92e-11	-4.76014e-06	5.45e-09	-5.44147e-06	8e-10
-4.47852e-06	-3.04e-09	-4.47115e-06	3.5e-10	-4.09863e-06	-2.33851e-10	-5.45989e-06	-8.225e-09	-5.12954e-06	-9.511e-10		-2.27869e-06	-3.7277e-10	-4.16625e-06	-7e-10	-5.07305e-06	6.8e-10	-5.84766e-06	-2.6e-09	-6.28503e-06	-1.34e-08		-1.4351e-06	-1.11e-09	-4.41306e-06	1.029e-08	-2.66727e-06	6e-09	-3.22353e-06	1.1492e-08	-5.13919e-06	9.2e-09		-3.42205e-06	5.28e-09	-5.91851e-06	-3.99e-09	-1.60309e-06	-4.1e-09	-1.66231e-06	3.85e-09	-1.90338e-06	2e-10		-7.28769e-06	4.88e-11	-4.76004e-06	5.15e-09	-5.44139e-06	6e-10
-4.47855e-06	-2.97e-09	-4.47115e-06	3.6e-10	-4.09771e-06	-1.81477e-10	-5.45992e-06	-8.158e-09	-5.12949e-06	-1.042e-09		-2.27781e-06	-2.6817e-10	-4.1663e-06	-5e-10	-5.07309e-06	8.7e-10	-5.84769e-06	-2.5e-09	-6.28499e-06	-1.353e-08		-1.43507e-06	-1.17e-09	-4.41349e-06	1.0979e-08	-2.66727e-06	6e-09	-3.22349e-06	1.1434e-08	-5.13919e-06	9.2e-09		-3.42201e-06	5.25e-09	-5.91831e-06	-4.15e-09	-1.60318e-06	-3.98e-09	-1.66237e-06	3.96e-09	-1.90338e-06	2e-10		-7.28766e-06	-2.68e-11	-4.76008e-06	5.25e-09	-5.44147e-06	8e-10
-4.47853e-06	-3.01e-09	-4.47124e-06	5.4e-10	-4.0967e-06	-2.10894e-10	-5.45994e-06	-8.114e-09	-5.12959e-06	-8.34e-10		-2.27684e-06	-2.6672e-10	-4.16627e-06	-6e-10	-5.07306e-06	7.5e-10	-5.84776e-06	-2.2e-09	-6.28508e-06	-1.32e-08		-1.43493e-06	-1.53e-09	-4.41311e-06	1.038e-08	-2.66727e-06	6e-09	-3.22345e-06	1.1381e-08	-5.13925e-06	9.3e-09		-3.42224e-06	5.43e-09	-5.91885e-06	-3.72e-09	-1.60327e-06	-3.87e-09	-1.66236e-06	3.94e-09	-1.90344e-06	3e-10		-7.28767e-06	-1e-11	-4.76012e-06	5.38e-09	-5.44139e-06	6e-10
-4.47855e-06	-2.98e-09	-4.47133e-06	7.3e-10	-4.0957e-06	-2.43887e-10	-5.46002e-06	-7.9509e-09	-5.12951e-06	-1.00648e-09		-2.27589e-06	-2.4439e-10	-4.1662e-06	-9e-10	-5.07309e-06	8.5e-10	-5.84776e-06	-2.2e-09	-6.28515e-06	-1.29e-08		-1.435e-06	-1.34e-09	-4.41304e-06	1.027e-08	-2.66713e-06	5.8e-09	-3.2235e-06	1.1455e-08	-5.13894e-06	8.8e-09		-3.42221e-06	5.41e-09	-5.91876e-06	-3.79e-09	-1.60325e-06	-3.9e-09	-1.66236e-06	3.94e-09	-1.90338e-06	2e-10		-7.28762e-06	-1.192e-10	-4.76015e-06	5.48e-09	-5.44135e-06	5e-10
-4.46857e-06	-2.93e-09	-4.46121e-06	4.8e-10	-4.09473e-06	-2.40623e-10	-5.44994e-06	-8.113e-09	-5.11956e-06	-9.014e-10		-2.27483e-06	-3.4269e-10	-4.16625e-06	-7e-10	-5.06305e-06	6.9e-10	-5.83769e-06	-2.5e-09	-6.2751e-06	-1.31e-08		-1.42499e-06	-1.38e-09	-4.40323e-06	1.0566e-08	-2.65727e-06	6e-09	-3.21369e-06	1.1741e-08	-5.12912e-06	9.1e-09		-3.41223e-06	5.42e-09	-5.90902e-06	-3.58e-09	-1.59319e-06	-3.97e-09	-1.66235e-06	3.92e-09	-1.90331e-06	1e-10		-7.27762e-06	-1.36e-10	-4.75013e-06	5.42e-09	-5.43143e-06	7e-10
-4.46849e-06	-3.09e-09	-4.46117e-06	3.9e-10	-4.0937e-06	-2.94342e-10	-5.44993e-06	-8.137e-09	-5.11949e-06	-1.0376e-09		-2.27387e-06	-3.2494e-10	-4.1662e-06	-9e-10	-5.06292e-06	1.8e-10	-5.83766e-06	-2.6e-09	-6.27512e-06	-1.3e-08		-1.42493e-06	-1.53e-09	-4.40331e-06	1.0694e-08	-2.65727e-06	6e-09	-3.21361e-06	1.1611e-08	-5.12887e-06	8.7e-09		-3.41218e-06	5.38e-09	-5.9098e-06	-2.96e-09	-1.59319e-06	-3.97e-09	-1.66243e-06	4.06e-09	-1.89338e-06	2e-10		-7.27767e-06	-1.6e-12	-4.75016e-06	5.51e-09	-5.43139e-06	6e-10
-4.46857e-06	-2.94e-09	-4.46125e-06	5.6e-10	-4.09285e-06	-1.65187e-10	-5.44989e-06	-8.235e-09	-5.11954e-06	-9.398e-10		-2.27308e-06	-1.3235e-10	-4.1662e-06	-9e-10	-5.06298e-06	4.3e-10	-5.83766e-06	-2.6e-09	-6.27525e-06	-1.25e-08		-1.42493e-06	-1.53e-09	-4.40309e-06	1.034e-08	-2.6576e-06	6.5e-09	-3.21358e-06	1.1571e-08	-5.12925e-06	9.3e-09		-3.41231e-06	5.49e-09	-5.90876e-06	-3.79e-09	-1.59323e-06	-3.92e-09	-1.66238e-06	3.98e-09	-1.89338e-06	2e-10		-7.2777e-06	6.56e-11	-4.75009e-06	5.29e-09	-5.43135e-06	5e-10
-4.46851e-06	-3.06e-09	-4.46126e-06	5.9e-10	-4.09183e-06	-2.23599e-10	-5.44989e-06	-8.235e-09	-5.11941e-06	-1.213e-09		-2.27207e-06	-1.7547e-10	-4.16627e-06	-6e-10	-5.063e-06	5.2e-10	-5.83769e-06	-2.5e-09	-6.2751e-06	-1.31e-08		-1.42504e-06	-1.26e-09	-4.40321e-06	1.0529e-08	-2.65747e-06	6.3e-09	-3.21358e-06	1.1572e-08	-5.129e-06	8.9e-09		-3.41234e-06	5.51e-09	-5.90862e-06	-3.9e-09	-1.5932e-06	-3.96e-09	-1.66245e-06	4.09e-09	-1.89338e-06	2e-10		-7.27765e-06	-5.2e-11	-4.75006e-06	5.19e-09	-5.43139e-06	6e-10
-4.46851e-06	-3.06e-09	-4.46107e-06	1.9e-10	-4.09085e-06	-2.30718e-10	-5.44993e-06	-8.149e-09	-5.11952e-06	-9.817e-10		-2.27119e-06	-5.869e-11	-4.15627e-06	-6e-10	-5.06294e-06	2.6e-10	-5.83761e-06	-2.8e-09	-6.27522e-06	-1.26e-08		-1.42503e-06	-1.27e-09	-4.40294e-06	1.01e-08	-2.65767e-06	6.6e-09	-3.21358e-06	1.1571e-08	-5.12912e-06	9.1e-09		-3.41231e-06	5.49e-09	-5.90916e-06	-3.47e-09	-1.59317e-06	-4e-09	-1.66241e-06	4.03e-09	-1.89338e-06	2e-10		-7.27767e-06	6.8e-12	-4.75011e-06	5.37e-09	-5.43143e-06	7e-10
-4.46855e-06	-2.98e-09	-4.46099e-06	2e-11	-4.08991e-06	-1.85732e-10	-5.44993e-06	-8.151e-09	-5.11954e-06	-9.328e-10		-2.27032e-06	4.528e-11	-4.1563e-06	-5e-10	-5.06295e-06	3e-10	-5.83776e-06	-2.2e-09	-6.27515e-06	-1.29e-08		-1.42504e-06	-1.26e-09	-4.40303e-06	1.025e-08	-2.6574e-06	6.2e-09	-3.2135e-06	1.1443e-08	-5.12925e-06	9.3e-09		-3.41245e-06	5.6e-09	-5.90891e-06	-3.67e-09	-1.59321e-06	-3.95e-09	-1.66241e-06	4.02e-09	-1.89338e-06	2e-10		-7.27769e-06	4.04e-11	-4.75013e-06	5.43e-09	-5.43143e-06	7e-10
-4.46856e-06	-2.96e-09	-4.46113e-06	3.2e-10	-4.08887e-06	-2.58675e-10	-5.44983e-06	-8.344e-09	-5.11941e-06	-1.217e-09		-2.26917e-06	-1.5238e-10	-4.1563e-06	-5e-10	-5.06301e-06	5.6e-10	-5.83769e-06	-2.5e-09	-6.27515e-06	-1.29e-08		-1.42499e-06	-1.37e-09	-4.40336e-06	1.0776e-08	-2.6574e-06	6.2e-09	-3.21366e-06	1.1696e-08	-5.12919e-06	9.2e-09		-3.41243e-06	5.58e-09	-5.9086e-06	-3.92e-09	-1.59312e-06	-4.06e-09	-1.65248e-06	4.14e-09	-1.89331e-06	1e-10		-7.27763e-06	-1.024e-10	-4.75014e-06	5.44e-09	-5.43143e-06	7e-10
-4.46861e-06	-2.85e-09	-4.46121e-06	4.8e-10	-4.08779e-06	-3.7955e-10	-5.44988e-06	-8.243e-09	-5.11945e-06	-1.124e-09		-2.26818e-06	-1.7201e-10	-4.15632e-06	-4e-10	-5.06303e-06	6.1e-10	-5.83769e-06	-2.5e-09	-6.27515e-06	-1.29e-08		-1.42506e-06	-1.21e-09	-4.40341e-06	1.0851e-08	-2.6574e-06	6.2e-09	-3.21345e-06	1.138e-08	-5.12925e-06	9.3e-09		-3.4125e-06	5.64e-09	-5.9081e-06	-4.32e-09	-1.59323e-06	-3.92e-09	-1.65238e-06	3.97e-09	-1.89338e-06	2e-10		-7.2777e-06	6.56e-11	-4.75013e-06	5.42e-09	-5.43139e-06	6e-10
-4.46865e-06	-2.77e-09	-4.46116e-06	3.8e-10	-4.08691e-06	-2.73693e-10	-5.44991e-06	-8.19e-09	-5.11953e-06	-9.603e-10		-2.26714e-06	-2.3437e-10	-4.15635e-06	-3e-10	-5.06299e-06	4.6e-10	-5.83776e-06	-2.2e-09	-6.27522e-06	-1.26e-08		-1.42494e-06	-1.51e-09	-4.40316e-06	1.0461e-08	-2.6574e-06	6.2e-09	-3.21356e-06	1.1534e-08	-5.12937e-06	9.5e-09		-3.41246e-06	5.61e-09	-5.90724e-06	-5.01e-09	-1.59314e-06	-4.03e-09	-1.6524e-06	4.01e-09	-1.89344e-06	3e-10		-7.27768e-06	1.52e-11	-4.75012e-06	5.39e-09	-5.43147e-06	8e-10
-4.4686e-06	-2.87e-09	-4.46116e-06	3.8e-10	-4.08587e-06	-3.42499e-10	-5.44995e-06	-8.0972e-09	-5.11958e-06	-8.69e-10		-2.2662e-06	-2.0831e-10	-4.1563e-06	-5e-10	-5.063e-06	5.1e-10	-5.83774e-06	-2.3e-09	-6.27525e-06	-1.25e-08		-1.42502e-06	-1.3e-09	-4.40294e-06	1.011e-08	-2.65733e-06	6.1e-09	-3.21345e-06	1.1377e-08	-5.12931e-06	9.4e-09		-3.41245e-06	5.6e-09	-5.90809e-06	-4.33e-09	-1.59317e-06	-3.99e-09	-1.65238e-06	3.97e-09	-1.89338e-06	2e-10		-7.27765e-06	-4.36e-11	-4.7501e-06	5.33e-09	-5.43147e-06	8e-10
-4.46858e-06	-2.91e-09	-4.4612e-06	4.5e-10	-4.08494e-06	-3.00309e-10	-5.44997e-06	-8.0523e-09	-5.11941e-06	-1.212e-09		-2.26533e-06	-1.0044e-10	-4.1563e-06	-5e-10	-5.06304e-06	6.7e-10	-5.83779e-06	-2.1e-09	-6.27517e-06	-1.28e-08		-1.42507e-06	-1.18e-09	-4.40309e-06	1.035e-08	-2.6574e-06	6.2e-09	-3.21359e-06	1.1585e-08	-5.12912e-06	9.1e-09		-3.41243e-06	5.58e-09	-5.90859e-06	-3.93e-09	-1.59321e-06	-3.94e-09	-1.65247e-06	4.13e-09	-1.89331e-06	1e-10		-7.27761e-06	-1.528e-10	-4.75019e-06	5.607e-09	-5.43139e-06	6e-10
-4.45857e-06	-2.93e-09	-4.45133e-06	7.2e-10	-4.08391e-06	-3.64374e-10	-5.43994e-06	-8.125e-09	-5.10942e-06	-1.184e-09		-2.26398e-06	-4.8957e-10	-4.15635e-06	-3e-10	-5.05288e-06	2e-11	-5.82781e-06	-2e-09	-6.2652e-06	-1.27e-08		-1.41498e-06	-1.4e-09	-4.39308e-06	1.032e-08	-2.64733e-06	6.1e-09	-3.20338e-06	1.1274e-08	-5.11912e-06	9.1e-09		-3.4026e-06	5.72e-09	-5.89876e-06	-3.79e-09	-1.58322e-06	-3.93e-09	-1.65241e-06	4.02e-09	-1.88337e-06	2e-10		-7.26762e-06	-1.276e-10	-4.74022e-06	5.685e-09	-5.42135e-06	5e-10
-4.45853e-06	-3.01e-09	-4.45124e-06	5.5e-10	-4.08299e-06	-3.05825e-10	-5.4399e-06	-8.199e-09	-5.10951e-06	-1.0029e-09		-2.26325e-06	-2.3447e-10	-4.15632e-06	-4e-10	-5.05297e-06	3.8e-10	-5.82786e-06	-1.8e-09	-6.26517e-06	-1.28e-08		-1.41493e-06	-1.53e-09	-4.39284e-06	9.95e-09	-2.64747e-06	6.3e-09	-3.20331e-06	1.116e-08	-5.11937e-06	9.5e-09		-3.40249e-06	5.63e-09	-5.89909e-06	-3.53e-09	-1.58331e-06	-3.82e-09	-1.65248e-06	4.14e-09	-1.8835e-06	4e-10		-7.26772e-06	1.16e-10	-4.74018e-06	5.571e-09	-5.42139e-06	6e-10
-4.45851e-06	-3.06e-09	-4.45119e-06	4.4e-10	-4.08208e-06	-2.40774e-10	-5.43992e-06	-8.173e-09	-5.10947e-06	-1.0848e-09		-2.26218e-06	-3.4211e-10	-4.1563e-06	-5e-10	-5.05296e-06	3.3e-10	-5.82774e-06	-2.3e-09	-6.2653e-06	-1.23e-08		-1.41502e-06	-1.3e-09	-4.39328e-06	1.0648e-08	-2.6472e-06	5.9e-09	-3.20355e-06	1.153e-08	-5.11944e-06	9.6e-09		-3.40258e-06	5.7e-09	-5.90026e-06	-2.59e-09	-1.58316e-06	-4.01e-09	-1.65243e-06	4.06e-09	-1.88337e-06	2e-10		-7.26765e-06	-5.2e-11	-4.74009e-06	5.31e-09	-5.42135e-06	5e-10
-4.45847e-06	-3.13e-09	-4.45127e-06	6.1e-10	-4.08108e-06	-2.69562e-10	-5.43991e-06	-8.176e-09	-5.10949e-06	-1.0522e-09		-2.2614e-06	-1.417e-10	-4.15635e-06	-3e-10	-5.05296e-06	3.3e-10	-5.82774e-06	-2.3e-09	-6.26517e-06	-1.28e-08		-1.41497e-06	-1.42e-09	-4.39333e-06	1.0728e-08	-2.6474e-06	6.2e-09	-3.2035e-06	1.1444e-08	-5.11931e-06	9.4e-09		-3.4025e-06	5.64e-09	-5.90001e-06	-2.79e-09	-1.58327e-06	-3.87e-09	-1.65244e-06	4.08e-09	-1.88337e-06	2e-10		-7.26764e-06	-8.56e-11	-4.74015e-06	5.47e-09	-5.42139e-06	6e-10
-4.4585e-06	-3.08e-09	-4.45121e-06	4.9e-10	-4.08009e-06	-2.80009e-10	-5.43991e-06	-8.191e-09	-5.10949e-06	-1.0439e-09		-2.26031e-06	-2.5319e-10	-4.1463e-06	-5e-10	-5.05293e-06	2.1e-10	-5.82769e-06	-2.5e-09	-6.26517e-06	-1.28e-08		-1.41493e-06	-1.53e-09	-4.39303e-06	1.024e-08	-2.64753e-06	6.4e-09	-3.20329e-06	1.113e-08	-5.11912e-06	9.1e-09		-3.40254e-06	5.67e-09	-5.90031e-06	-2.55e-09	-1.58321e-06	-3.95e-09	-1.65247e-06	4.12e-09	-1.88337e-06	2e-10		-7.26765e-06	-4.36e-11	-4.7401e-06	5.34e-09	-5.42135e-06	5e-10
-4.45854e-06	-3e-09	-4.45116e-06	3.8e-10	-4.07912e-06	-2.85479e-10	-5.43979e-06	-8.439e-09	-5.10948e-06	-1.0713e-09		-2.2595e-06	-8.386e-11	-4.1463e-06	-5e-10	-5.05303e-06	6.4e-10	-5.82769e-06	-2.5e-09	-6.26522e-06	-1.26e-08		-1.41491e-06	-1.58e-09	-4.39328e-06	1.0644e-08	-2.64767e-06	6.6e-09	-3.20324e-06	1.106e-08	-5.119e-06	8.9e-09		-3.40246e-06	5.61e-09	-5.9e-06	-2.8e-09	-1.58315e-06	-4.02e-09	-1.64245e-06	4.09e-09	-1.88344e-06	3e-10		-7.26766e-06	-3.52e-11	-4.74017e-06	5.54e-09	-5.42139e-06	6e-10
-4.45855e-06	-2.98e-09	-4.45116e-06	3.7e-10	-4.07815e-06	-2.87302e-10	-5.43982e-06	-8.372e-09	-5.10955e-06	-9.235e-10		-2.25851e-06	-1.0405e-10	-4.14627e-06	-6e-10	-5.05302e-06	5.7e-10	-5.82764e-06	-2.7e-09	-6.26515e-06	-1.29e-08		-1.415e-06	-1.34e-09	-4.39322e-06	1.0557e-08	-2.6474e-06	6.2e-09	-3.20323e-06	1.104e-08	-5.11912e-06	9.1e-09		-3.40267e-06	5.78e-09	-5.89993e-06	-2.86e-09	-1.58331e-06	-3.82e-09	-1.6425e-06	4.17e-09	-1.88337e-06	2e-10		-7.26758e-06	-2.2e-10	-4.74012e-06	5.38e-09	-5.42135e-06	5e-10
-4.45857e-06	-2.93e-09	-4.45124e-06	5.4e-10	-4.07712e-06	-3.46108e-10	-5.43981e-06	-8.395e-09	-5.10956e-06	-9.091e-10		-2.25743e-06	-2.103e-10	-4.1462e-06	-9e-10	-5.05306e-06	7.6e-10	-5.82756e-06	-3e-09	-6.2652e-06	-1.27e-08		-1.41498e-06	-1.41e-09	-4.39329e-06	1.0661e-08	-2.64727e-06	6e-09	-3.20332e-06	1.118e-08	-5.11919e-06	9.2e-09		-3.40264e-06	5.75e-09	-5.89937e-06	-3.3e-09	-1.58319e-06	-3.97e-09	-1.64244e-06	4.08e-09	-1.88337e-06	2e-10		-7.26761e-06	-1.528e-10	-4.74014e-06	5.44e-09	-5.42147e-06	8e-10
-4.45846e-06	-3.15e-09	-4.45124e-06	5.5e-10	-4.07625e-06	-2.3599e-10	-5.43986e-06	-8.296e-09	-5.10945e-06	-1.123e-09		-2.25653e-06	-1.3898e-10	-4.14623e-06	-8e-10	-5.05301e-06	5.5e-10	-5.82769e-06	-2.5e-09	-6.26527e-06	-1.24e-08		-1.41494e-06	-1.51e-09	-4.39325e-06	1.0602e-08	-2.64753e-06	6.4e-09	-3.2034e-06	1.1306e-08	-5.11919e-06	9.2e-09		-3.40261e-06	5.73e-09	-5.89929e-06	-3.37e-09	-1.58324e-06	-3.91e-09	-1.64254e-06	4.25e-09	-1.88337e-06	2e-10		-7.26762e-06	-1.36e-10	-4.74017e-06	5.53e-09	-5.42147e-06	8e-10
-4.45855e-06	-2.98e-09	-4.4512e-06	4.6e-10	-4.07523e-06	-2.80388e-10	-5.43982e-06	-8.377e-09	-5.10949e-06	-1.0548e-09		-2.25547e-06	-2.3304e-10	-4.14632e-06	-4e-10	-5.05299e-06	4.7e-10	-5.82769e-06	-2.5e-09	-6.2653e-06	-1.23e-08		-1.41503e-06	-1.28e-09	-4.39309e-06	1.035e-08	-2.64733e-06	6.1e-09	-3.20335e-06	1.1218e-08	-5.11894e-06	8.8e-09		-3.40259e-06	5.71e-09	-5.89862e-06	-3.9e-09	-1.58317e-06	-4e-09	-1.64238e-06	3.98e-09	-1.88331e-06	1e-10		-7.26762e-06	-1.192e-10	-4.74017e-06	5.55e-09	-5.42143e-06	7e-10
-4.44853e-06	-3.02e-09	-4.44124e-06	5.4e-10	-4.07422e-06	-3.21041e-10	-5.42981e-06	-8.385e-09	-5.09951e-06	-1.00433e-09		-2.25448e-06	-2.5711e-10	-4.14632e-06	-4e-10	-5.04293e-06	2.2e-10	-5.81776e-06	-2.2e-09	-6.25513e-06	-1.3e-08		-1.40513e-06	-1.01e-09	-4.38327e-06	1.0639e-08	-2.63747e-06	6.3e-09	-3.19335e-06	1.1231e-08	-5.10888e-06	8.7e-09		-3.39246e-06	5.61e-09	-5.88833e-06	-4.14e-09	-1.57318e-06	-3.98e-09	-1.64245e-06	4.09e-09	-1.87344e-06	3e-10		-7.25769e-06	4.04e-11	-4.73021e-06	5.655e-09	-5.41151e-06	9e-10
-4.44846e-06	-3.15e-09	-4.44129e-06	6.5e-10	-4.07326e-06	-3.09639e-10	-5.42995e-06	-8.109e-09	-5.09954e-06	-9.392e-10		-2.25342e-06	-3.4899e-10	-4.1462e-06	-9e-10	-5.04291e-06	1.4e-10	-5.81764e-06	-2.7e-09	-6.25525e-06	-1.25e-08		-1.40506e-06	-1.21e-09	-4.38302e-06	1.023e-08	-2.63747e-06	6.3e-09	-3.19363e-06	1.1651e-08	-5.10894e-06	8.8e-09		-3.39257e-06	5.7e-09	-5.88809e-06	-4.33e-09	-1.5732e-06	-3.96e-09	-1.64244e-06	4.08e-09	-1.87331e-06	1e-10		-7.25774e-06	1.664e-10	-4.73011e-06	5.35e-09	-5.41147e-06	8e-10
-4.44855e-06	-2.97e-09	-4.44121e-06	4.9e-10	-4.07226e-06	-3.31813e-10	-5.42992e-06	-8.172e-09	-5.09949e-06	-1.0502e-09		-2.25248e-06	-3.083e-10	-4.1462e-06	-9e-10	-5.04295e-06	2.9e-10	-5.81774e-06	-2.3e-09	-6.25518e-06	-1.28e-08		-1.40493e-06	-1.53e-09	-4.38318e-06	1.0486e-08	-2.63747e-06	6.3e-09	-3.19337e-06	1.1253e-08	-5.10875e-06	8.5e-09		-3.39246e-06	5.61e-09	-5.88737e-06	-4.9e-09	-1.57309e-06	-4.09e-09	-1.6424e-06	4e-09	-1.87344e-06	3e-10		-7.25768e-06	1.52e-11	-4.73015e-06	5.49e-09	-5.41147e-06	8e-10
-4.44849e-06	-3.09e-09	-4.44126e-06	5.9e-10	-4.07137e-06	-2.48284e-10	-5.42989e-06	-8.223e-09	-5.09946e-06	-1.103e-09		-2.25148e-06	-3.4453e-10	-4.14623e-06	-8e-10	-5.04294e-06	2.7e-10	-5.81779e-06	-2.1e-09	-6.25525e-06	-1.25e-08		-1.40502e-06	-1.31e-09	-4.38271e-06	9.73e-09	-2.63733e-06	6.1e-09	-3.19352e-06	1.1475e-08	-5.10875e-06	8.5e-09		-3.39256e-06	5.69e-09	-5.88661e-06	-5.51e-09	-1.57328e-06	-3.86e-09	-1.64244e-06	4.07e-09	-1.87331e-06	1e-10		-7.25771e-06	9.08e-11	-4.7302e-06	5.636e-09	-5.41135e-06	5e-10
-4.44845e-06	-3.17e-09	-4.44127e-06	6.1e-10	-4.07046e-06	-1.92472e-10	-5.42985e-06	-8.307e-09	-5.09955e-06	-9.289e-10		-2.2505e-06	-3.4073e-10	-4.13625e-06	-7e-10	-5.04284e-06	-1.3e-10	-5.81769e-06	-2.5e-09	-6.25508e-06	-1.32e-08		-1.40497e-06	-1.43e-09	-4.38301e-06	1.021e-08	-2.63753e-06	6.4e-09	-3.19331e-06	1.116e-08	-5.10869e-06	8.4e-09		-3.3926e-06	5.72e-09	-5.88632e-06	-5.74e-09	-1.57321e-06	-3.94e-09	-1.6425e-06	4.18e-09	-1.87338e-06	2e-10		-7.25769e-06	5.72e-11	-4.73008e-06	5.27e-09	-5.41139e-06	6e-10
-4.4484e-06	-3.28e-09	-4.44123e-06	5.2e-10	-4.06942e-06	-2.48634e-10	-5.42994e-06	-8.13e-09	-5.09951e-06	-1.00539e-09		-2.24961e-06	-2.5572e-10	-4.13617e-06	-1e-09	-5.04289e-06	5e-11	-5.81764e-06	-2.7e-09	-6.2552e-06	-1.27e-08		-1.40506e-06	-1.21e-09	-4.38273e-06	9.76e-09	-2.63747e-06	6.3e-09	-3.19363e-06	1.1639e-08	-5.10863e-06	8.3e-09		-3.39251e-06	5.65e-09	-5.88504e-06	-6.77e-09	-1.57321e-06	-3.94e-09	-1.64252e-06	4.21e-09	-1.87338e-06	2e-10		-7.25768e-06	1.52e-11	-4.73012e-06	5.38e-09	-5.41139e-06	6e-10
-4.44848e-06	-3.11e-09	-4.44131e-06	6.8e-10	-4.06855e-06	-1.45857e-10	-5.42995e-06	-8.101e-09	-5.09947e-06	-1.0931e-09		-2.24852e-06	-3.8533e-10	-4.1363e-06	-5e-10	-5.04291e-06	1.4e-10	-5.81769e-06	-2.5e-09	-6.25525e-06	-1.25e-08		-1.40495e-06	-1.48e-09	-4.38309e-06	1.035e-08	-2.63747e-06	6.3e-09	-3.19353e-06	1.1496e-08	-5.10875e-06	8.5e-09		-3.39245e-06	5.6e-09	-5.8853e-06	-6.56e-09	-1.5732e-06	-3.96e-09	-1.6325e-06	4.17e-09	-1.87344e-06	3e-10		-7.25773e-06	1.58e-10	-4.73018e-06	5.572e-09	-5.41147e-06	8e-10
-4.44844e-06	-3.19e-09	-4.4413e-06	6.7e-10	-4.06751e-06	-2.21904e-10	-5.42998e-06	-8.0376e-09	-5.09955e-06	-9.306e-10		-2.24764e-06	-2.8439e-10	-4.13625e-06	-7e-10	-5.04297e-06	3.7e-10	-5.81779e-06	-2.1e-09	-6.25533e-06	-1.22e-08		-1.40502e-06	-1.29e-09	-4.38282e-06	9.92e-09	-2.63767e-06	6.6e-09	-3.19325e-06	1.108e-08	-5.10869e-06	8.4e-09		-3.39245e-06	5.6e-09	-5.88559e-06	-6.33e-09	-1.57309e-06	-4.1e-09	-1.63253e-06	4.22e-09	-1.87331e-06	1e-10		-7.25769e-06	5.72e-11	-4.73018e-06	5.588e-09	-5.41143e-06	7e-10
-4.44848e-06	-3.12e-09	-4.44131e-06	6.9e-10	-4.06657e-06	-1.79655e-10	-5.42989e-06	-8.216e-09	-5.09953e-06	-9.634e-10		-2.2466e-06	-3.5185e-10	-4.1362e-06	-9e-10	-5.04295e-06	3e-10	-5.81776e-06	-2.2e-09	-6.25528e-06	-1.24e-08		-1.40512e-06	-1.05e-09	-4.38263e-06	9.61e-09	-2.63733e-06	6.1e-09	-3.1933e-06	1.115e-08	-5.10875e-06	8.5e-09		-3.39254e-06	5.67e-09	-5.88555e-06	-6.36e-09	-1.57319e-06	-3.97e-09	-1.63251e-06	4.19e-09	-1.87338e-06	2e-10		-7.25767e-06	6.8e-12	-4.73018e-06	5.573e-09	-5.41151e-06	9e-10
-4.44838e-06	-3.33e-09	-4.44119e-06	4.3e-10	-4.0655e-06	-2.86694e-10	-5.42989e-06	-8.219e-09	-5.09961e-06	-8.04e-10		-2.24568e-06	-3.0106e-10	-4.13635e-06	-3e-10	-5.04296e-06	3.5e-10	-5.81781e-06	-2e-09	-6.25525e-06	-1.25e-08		-1.40513e-06	-1.02e-09	-4.38249e-06	9.39e-09	-2.6374e-06	6.2e-09	-3.19332e-06	1.118e-08	-5.10888e-06	8.7e-09		-3.39249e-06	5.63e-09	-5.88644e-06	-5.65e-09	-1.57319e-06	-3.97e-09	-1.63251e-06	4.19e-09	-1.87331e-06	1e-10		-7.2577e-06	6.56e-11	-4.73026e-06	5.82e-09	-5.41151e-06	9e-10
-4.43849e-06	-3.1e-09	-4.43123e-06	5.2e-10	-4.06443e-06	-3.85272e-10	-5.41994e-06	-8.126e-09	-5.08953e-06	-9.58e-10		-2.24476e-06	-2.4187e-10	-4.13632e-06	-4e-10	-5.03297e-06	3.6e-10	-5.80776e-06	-2.2e-09	-6.24528e-06	-1.24e-08		-1.3951e-06	-1.11e-09	-4.37281e-06	9.89e-09	-2.62727e-06	6e-09	-3.18359e-06	1.1586e-08	-5.09863e-06	8.3e-09		-3.38248e-06	5.62e-09	-5.87561e-06	-6.31e-09	-1.56319e-06	-3.97e-09	-1.63251e-06	4.2e-09	-1.86337e-06	2e-10		-7.24774e-06	1.748e-10	-4.7203e-06	5.941e-09	-5.40139e-06	6e-10
-4.43843e-06	-3.22e-09	-4.43132e-06	7.1e-10	-4.0636e-06	-2.4411e-10	-5.42e-06	-8.00426e-09	-5.08952e-06	-9.769e-10		-2.24387e-06	-1.4881e-10	-4.13625e-06	-7e-10	-5.03292e-06	1.8e-10	-5.80779e-06	-2.1e-09	-6.24528e-06	-1.24e-08		-1.39503e-06	-1.27e-09	-4.37289e-06	1.003e-08	-2.62767e-06	6.6e-09	-3.18335e-06	1.1227e-08	-5.09875e-06	8.5e-09		-3.38266e-06	5.77e-09	-5.87605e-06	-5.96e-09	-1.56322e-06	-3.93e-09	-1.63248e-06	4.14e-09	-1.86331e-06	1e-10		-7.24768e-06	3.2e-11	-4.72019e-06	5.615e-09	-5.40143e-06	7e-10
-4.43846e-06	-3.16e-09	-4.43128e-06	6.3e-10	-4.06255e-06	-3.19956e-10	-5.42003e-06	-7.9417e-09	-5.0896e-06	-8.14e-10		-2.24286e-06	-1.8931e-10	-4.13622e-06	-8e-10	-5.03291e-06	1.4e-10	-5.80784e-06	-1.9e-09	-6.2452e-06	-1.27e-08		-1.39509e-06	-1.13e-09	-4.3728e-06	9.88e-09	-2.62753e-06	6.4e-09	-3.18335e-06	1.1229e-08	-5.09863e-06	8.3e-09		-3.38268e-06	5.78e-09	-5.87539e-06	-6.49e-09	-1.56318e-06	-3.98e-09	-1.63261e-06	4.36e-09	-1.86337e-06	2e-10		-7.24768e-06	2.36e-11	-4.72029e-06	5.918e-09	-5.40139e-06	6e-10
-4.43848e-06	-3.12e-09	-4.43123e-06	5.2e-10	-4.06156e-06	-3.34935e-10	-5.41991e-06	-8.175e-09	-5.0896e-06	-8.23e-10		-2.24178e-06	-3.0919e-10	-4.13622e-06	-8e-10	-5.03299e-06	4.4e-10	-5.80771e-06	-2.4e-09	-6.2452e-06	-1.27e-08		-1.3951e-06	-1.11e-09	-4.373e-06	1.02e-08	-2.62753e-06	6.4e-09	-3.1831e-06	1.085e-08	-5.09894e-06	8.8e-09		-3.38289e-06	5.95e-09	-5.87509e-06	-6.73e-09	-1.56324e-06	-3.91e-09	-1.63256e-06	4.28e-09	-1.86337e-06	2e-10		-7.24769e-06	4.88e-11	-4.72027e-06	5.841e-09	-5.40143e-06	7e-10
-4.4384e-06	-3.27e-09	-4.43125e-06	5.7e-10	-4.0606e-06	-3.22744e-10	-5.42e-06	-8.00354e-09	-5.08951e-06	-9.9715e-10		-2.24087e-06	-2.4366e-10	-4.1261e-06	-1.3e-09	-5.03299e-06	4.5e-10	-5.80781e-06	-2e-09	-6.24523e-06	-1.26e-08		-1.39508e-06	-1.14e-09	-4.37278e-06	9.85e-09	-2.6274e-06	6.2e-09	-3.18323e-06	1.104e-08	-5.09894e-06	8.8e-09		-3.383e-06	6.04e-09	-5.87546e-06	-6.43e-09	-1.56313e-06	-4.05e-09	-1.63256e-06	4.28e-09	-1.86331e-06	1e-10		-7.24773e-06	1.412e-10	-4.72028e-06	5.879e-09	-5.40135e-06	5e-10
-4.43838e-06	-3.32e-09	-4.43131e-06	6.9e-10	-4.05963e-06	-3.13755e-10	-5.41997e-06	-8.0579e-09	-5.0895e-06	-1.0297e-09		-2.23994e-06	-1.8807e-10	-4.12617e-06	-1e-09	-5.03293e-06	2.2e-10	-5.80781e-06	-2e-09	-6.24523e-06	-1.26e-08		-1.3951e-06	-1.1e-09	-4.37293e-06	1.009e-08	-2.6274e-06	6.2e-09	-3.18315e-06	1.092e-08	-5.09888e-06	8.7e-09		-3.3828e-06	5.88e-09	-5.8753e-06	-6.56e-09	-1.56314e-06	-4.03e-09	-1.63251e-06	4.19e-09	-1.86337e-06	2e-10		-7.24766e-06	-3.52e-11	-4.72025e-06	5.788e-09	-5.40139e-06	6e-10
-4.43835e-06	-3.38e-09	-4.43124e-06	5.5e-10	-4.05863e-06	-3.45328e-10	-5.42001e-06	-7.9717e-09	-5.08958e-06	-8.71e-10		-2.23897e-06	-1.9078e-10	-4.12622e-06	-8e-10	-5.03296e-06	3.3e-10	-5.80791e-06	-1.6e-09	-6.24525e-06	-1.25e-08		-1.39516e-06	-9.56e-10	-4.3728e-06	9.88e-09	-2.62753e-06	6.4e-09	-3.1831e-06	1.085e-08	-5.099e-06	8.9e-09		-3.38276e-06	5.85e-09	-5.87488e-06	-6.9e-09	-1.56309e-06	-4.1e-09	-1.62253e-06	4.23e-09	-1.86344e-06	3e-10		-7.24764e-06	-8.56e-11	-4.72025e-06	5.792e-09	-5.40143e-06	7e-10
-4.43841e-06	-3.25e-09	-4.43122e-06	5e-10	-4.0577e-06	-3.00024e-10	-5.41997e-06	-8.0687e-09	-5.08961e-06	-7.9e-10		-2.23798e-06	-2.1902e-10	-4.12625e-06	-7e-10	-5.033e-06	5e-10	-5.80776e-06	-2.2e-09	-6.2453e-06	-1.23e-08		-1.39506e-06	-1.19e-09	-4.37288e-06	1e-08	-2.6272e-06	5.9e-09	-3.18333e-06	1.119e-08	-5.099e-06	8.9e-09		-3.38295e-06	6e-09	-5.87484e-06	-6.93e-09	-1.56322e-06	-3.93e-09	-1.62258e-06	4.31e-09	-1.86337e-06	2e-10		-7.24771e-06	9.08e-11	-4.72022e-06	5.703e-09	-5.40143e-06	7e-10
-4.43846e-06	-3.15e-09	-4.43111e-06	2.8e-10	-4.05673e-06	-3.08501e-10	-5.41993e-06	-8.147e-09	-5.08958e-06	-8.52e-10		-2.237e-06	-2.1476e-10	-4.1263e-06	-5e-10	-5.03291e-06	1.2e-10	-5.80771e-06	-2.4e-09	-6.2452e-06	-1.27e-08		-1.395e-06	-1.35e-09	-4.37303e-06	1.025e-08	-2.62727e-06	6e-09	-3.18311e-06	1.087e-08	-5.09894e-06	8.8e-09		-3.38276e-06	5.85e-09	-5.87551e-06	-6.39e-09	-1.56326e-06	-3.88e-09	-1.62252e-06	4.21e-09	-1.86337e-06	2e-10		-7.2477e-06	7.4e-11	-4.72023e-06	5.744e-09	-5.40139e-06	6e-10
-4.43844e-06	-3.2e-09	-4.43132e-06	7.1e-10	-4.0557e-06	-3.5536e-10	-5.42001e-06	-7.9777e-09	-5.08959e-06	-8.45e-10		-2.23593e-06	-3.2662e-10	-4.1263e-06	-5e-10	-5.03301e-06	5.5e-10	-5.80769e-06	-2.5e-09	-6.24528e-06	-1.24e-08		-1.395e-06	-1.36e-09	-4.37317e-06	1.0476e-08	-2.6274e-06	6.2e-09	-3.18317e-06	1.095e-08	-5.09894e-06	8.8e-09		-3.3828e-06	5.88e-09	-5.87617e-06	-5.86e-09	-1.5632e-06	-3.96e-09	-1.62266e-06	4.45e-09	-1.86337e-06	2e-10		-7.24774e-06	1.664e-10	-4.72025e-06	5.784e-09	-5.40143e-06	7e-10
-4.43842e-06	-3.23e-09	-4.43123e-06	5.3e-10	-4.05474e-06	-3.45758e-10	-5.41995e-06	-8.111e-09	-5.08964e-06	-7.29e-10		-2.23492e-06	-3.6518e-10	-4.1263e-06	-5e-10	-5.03293e-06	2.2e-10	-5.80774e-06	-2.3e-09	-6.24523e-06	-1.26e-08		-1.39495e-06	-1.47e-09	-4.37294e-06	1.011e-08	-2.6272e-06	5.9e-09	-3.18301e-06	1.071e-08	-5.09906e-06	9e-09		-3.38296e-06	6.01e-09	-5.87586e-06	-6.11e-09	-1.56308e-06	-4.11e-09	-1.62253e-06	4.22e-09	-1.85338e-06	2e-10		-7.24768e-06	2.36e-11	-4.72023e-06	5.729e-09	-5.40139e-06	6e-10
-4.42847e-06	-3.13e-09	-4.42118e-06	4.2e-10	-4.05375e-06	-3.63811e-10	-5.41004e-06	-7.9209e-09	-5.07961e-06	-7.96e-10		-2.23399e-06	-3.2107e-10	-4.12622e-06	-8e-10	-5.02292e-06	1.8e-10	-5.79771e-06	-2.4e-09	-6.23518e-06	-1.28e-08		-1.38499e-06	-1.37e-09	-4.36306e-06	1.03e-08	-2.6174e-06	6.2e-09	-3.17295e-06	1.063e-08	-5.089e-06	8.9e-09		-3.373e-06	6.04e-09	-5.86564e-06	-6.29e-09	-1.55306e-06	-4.13e-09	-1.6226e-06	4.34e-09	-1.85338e-06	2e-10		-7.23773e-06	1.412e-10	-4.71021e-06	5.665e-09	-5.39143e-06	7e-10
-4.42847e-06	-3.14e-09	-4.42123e-06	5.3e-10	-4.0529e-06	-2.42167e-10	-5.40997e-06	-8.0584e-09	-5.07953e-06	-9.539e-10		-2.23321e-06	-1.022e-10	-4.1262e-06	-9e-10	-5.02289e-06	6e-11	-5.79779e-06	-2.1e-09	-6.2353e-06	-1.23e-08		-1.38502e-06	-1.3e-09	-4.36306e-06	1.03e-08	-2.61747e-06	6.3e-09	-3.17291e-06	1.057e-08	-5.08894e-06	8.8e-09		-3.37286e-06	5.93e-09	-5.86528e-06	-6.58e-09	-1.55317e-06	-3.99e-09	-1.6226e-06	4.34e-09	-1.85344e-06	3e-10		-7.23766e-06	-1.84e-11	-4.71025e-06	5.789e-09	-5.39147e-06	8e-10
-4.42836e-06	-3.37e-09	-4.4214e-06	8.7e-10	-4.05192e-06	-2.45761e-10	-5.41e-06	-8.00129e-09	-5.07945e-06	-1.129e-09		-2.23212e-06	-2.3271e-10	-4.12625e-06	-7e-10	-5.02287e-06	0	-5.79784e-06	-1.9e-09	-6.23525e-06	-1.25e-08		-1.38507e-06	-1.17e-09	-4.36316e-06	1.0462e-08	-2.61747e-06	6.3e-09	-3.17301e-06	1.071e-08	-5.089e-06	8.9e-09		-3.37292e-06	5.98e-09	-5.86537e-06	-6.5e-09	-1.55319e-06	-3.97e-09	-1.62253e-06	4.23e-09	-1.85344e-06	3e-10		-7.2377e-06	8.24e-11	-4.71027e-06	5.845e-09	-5.39139e-06	6e-10
-4.42844e-06	-3.19e-09	-4.42138e-06	8.2e-10	-4.05089e-06	-3.00918e-10	-5.40998e-06	-8.031e-09	-5.07951e-06	-9.9814e-10		-2.23123e-06	-1.4716e-10	-4.11625e-06	-7e-10	-5.02291e-06	1.3e-10	-5.79769e-06	-2.5e-09	-6.23523e-06	-1.26e-08		-1.385e-06	-1.35e-09	-4.36301e-06	1.021e-08	-2.6174e-06	6.2e-09	-3.17291e-06	1.057e-08	-5.089e-06	8.9e-09		-3.37312e-06	6.14e-09	-5.8655e-06	-6.4e-09	-1.5532e-06	-3.96e-09	-1.62264e-06	4.41e-09	-1.85338e-06	2e-10		-7.23773e-06	1.58e-10	-4.71016e-06	5.5e-09	-5.39139e-06	6e-10
-4.42847e-06	-3.14e-09	-4.42124e-06	5.5e-10	-4.04989e-06	-3.36673e-10	-5.41004e-06	-7.9178e-09	-5.07958e-06	-8.7e-10		-2.23029e-06	-1.0573e-10	-4.11625e-06	-7e-10	-5.02294e-06	2.7e-10	-5.79784e-06	-1.9e-09	-6.23525e-06	-1.25e-08		-1.38498e-06	-1.39e-09	-4.36311e-06	1.037e-08	-2.6174e-06	6.2e-09	-3.17272e-06	1.028e-08	-5.089e-06	8.9e-09		-3.373e-06	6.04e-09	-5.86634e-06	-5.73e-09	-1.55313e-06	-4.05e-09	-1.62251e-06	4.2e-09	-1.85331e-06	1e-10		-7.23772e-06	1.328e-10	-4.71016e-06	5.51e-09	-5.39147e-06	8e-10
-4.4284e-06	-3.29e-09	-4.42129e-06	6.5e-10	-4.04888e-06	-3.71796e-10	-5.40997e-06	-8.061e-09	-5.07959e-06	-8.41e-10		-2.22935e-06	-7.222e-11	-4.1163e-06	-5e-10	-5.02298e-06	4e-10	-5.79776e-06	-2.2e-09	-6.23528e-06	-1.24e-08		-1.38509e-06	-1.13e-09	-4.36295e-06	1.012e-08	-2.6172e-06	5.9e-09	-3.17303e-06	1.075e-08	-5.08906e-06	9e-09		-3.37312e-06	6.14e-09	-5.86669e-06	-5.45e-09	-1.5531e-06	-4.08e-09	-1.61259e-06	4.32e-09	-1.85338e-06	2e-10		-7.23767e-06	-1.6e-12	-4.71018e-06	5.571e-09	-5.39143e-06	7e-10
-4.42838e-06	-3.32e-09	-4.42123e-06	5.2e-10	-4.04796e-06	-3.16207e-10	-5.40993e-06	-8.149e-09	-5.07958e-06	-8.64e-10		-2.22836e-06	-9.132e-11	-4.11623e-06	-8e-10	-5.02295e-06	3.2e-10	-5.79791e-06	-1.6e-09	-6.23533e-06	-1.22e-08		-1.38504e-06	-1.25e-09	-4.36303e-06	1.025e-08	-2.61733e-06	6.1e-09	-3.17307e-06	1.081e-08	-5.08925e-06	9.3e-09		-3.37325e-06	6.24e-09	-5.86641e-06	-5.67e-09	-1.5531e-06	-4.08e-09	-1.61259e-06	4.32e-09	-1.85331e-06	1e-10		-7.23773e-06	1.496e-10	-4.7101e-06	5.33e-09	-5.39143e-06	7e-10
-4.42846e-06	-3.15e-09	-4.42127e-06	6.1e-10	-4.04707e-06	-2.30799e-10	-5.41003e-06	-7.9438e-09	-5.07955e-06	-9.282e-10		-2.22729e-06	-2.0573e-10	-4.11623e-06	-8e-10	-5.02305e-06	7e-10	-5.79789e-06	-1.7e-09	-6.23528e-06	-1.24e-08		-1.38486e-06	-1.7e-09	-4.36312e-06	1.039e-08	-2.6172e-06	5.9e-09	-3.17305e-06	1.078e-08	-5.08925e-06	9.3e-09		-3.37325e-06	6.24e-09	-5.86608e-06	-5.94e-09	-1.5531e-06	-4.08e-09	-1.61256e-06	4.27e-09	-1.85344e-06	3e-10		-7.23765e-06	-5.2e-11	-4.71023e-06	5.739e-09	-5.39147e-06	8e-10
-4.42849e-06	-3.09e-09	-4.42118e-06	4.2e-10	-4.04601e-06	-3.2274e-10	-5.41004e-06	-7.9079e-09	-5.07962e-06	-7.76e-10		-2.22616e-06	-3.7009e-10	-4.11627e-06	-6e-10	-5.02303e-06	6.1e-10	-5.79779e-06	-2.1e-09	-6.23528e-06	-1.24e-08		-1.3849e-06	-1.59e-09	-4.36337e-06	1.0788e-08	-2.61733e-06	6.1e-09	-3.17307e-06	1.081e-08	-5.08925e-06	9.3e-09		-3.37338e-06	6.34e-09	-5.86521e-06	-6.63e-09	-1.55309e-06	-4.1e-09	-1.61257e-06	4.3e-09	-1.85338e-06	2e-10		-7.23762e-06	-1.276e-10	-4.71013e-06	5.43e-09	-5.39143e-06	7e-10
-4.4284e-06	-3.28e-09	-4.42124e-06	5.5e-10	-4.04507e-06	-2.79474e-10	-5.41e-06	-7.99809e-09	-5.07954e-06	-9.396e-10		-2.22542e-06	-1.1425e-10	-4.11625e-06	-7e-10	-5.02297e-06	3.9e-10	-5.79776e-06	-2.2e-09	-6.23525e-06	-1.25e-08		-1.38494e-06	-1.51e-09	-4.36337e-06	1.0796e-08	-2.6174e-06	6.2e-09	-3.17353e-06	1.1491e-08	-5.08912e-06	9.1e-09		-3.37325e-06	6.24e-09	-5.86509e-06	-6.73e-09	-1.55315e-06	-4.02e-09	-1.61252e-06	4.21e-09	-1.84337e-06	2e-10		-7.23768e-06	3.2e-11	-4.71011e-06	5.37e-09	-5.39139e-06	6e-10
-4.41855e-06	-2.98e-09	-4.41124e-06	5.4e-10	-4.04412e-06	-2.64436e-10	-5.40006e-06	-7.881e-09	-5.06958e-06	-8.69e-10		-2.22429e-06	-2.8707e-10	-4.1163e-06	-5e-10	-5.01303e-06	6.1e-10	-5.78774e-06	-2.3e-09	-6.22518e-06	-1.28e-08		-1.37499e-06	-1.38e-09	-4.35308e-06	1.032e-08	-2.60727e-06	6e-09	-3.1633e-06	1.115e-08	-5.07906e-06	9e-09		-3.3635e-06	6.44e-09	-5.85471e-06	-7.03e-09	-1.54329e-06	-3.84e-09	-1.61254e-06	4.24e-09	-1.84337e-06	2e-10		-7.22766e-06	-3.52e-11	-4.70009e-06	5.29e-09	-5.38139e-06	6e-10
-4.41852e-06	-3.03e-09	-4.41135e-06	7.6e-10	-4.0431e-06	-3.10774e-10	-5.40003e-06	-7.9317e-09	-5.06947e-06	-1.0764e-09		-2.22324e-06	-3.7206e-10	-4.11635e-06	-3e-10	-5.01301e-06	5.4e-10	-5.78779e-06	-2.1e-09	-6.22528e-06	-1.24e-08		-1.3749e-06	-1.59e-09	-4.35332e-06	1.0704e-08	-2.60733e-06	6.1e-09	-3.16326e-06	1.109e-08	-5.07925e-06	9.3e-09		-3.3635e-06	6.44e-09	-5.85489e-06	-6.89e-09	-1.54332e-06	-3.81e-09	-1.61249e-06	4.15e-09	-1.84331e-06	1e-10		-7.22768e-06	3.2e-11	-4.70019e-06	5.615e-09	-5.38147e-06	8e-10
-4.41852e-06	-3.04e-09	-4.41133e-06	7.3e-10	-4.0422e-06	-2.29114e-10	-5.40005e-06	-7.9051e-09	-5.06951e-06	-1.00809e-09		-2.22227e-06	-3.6341e-10	-4.11632e-06	-4e-10	-5.01299e-06	4.8e-10	-5.78766e-06	-2.6e-09	-6.22523e-06	-1.26e-08		-1.37489e-06	-1.63e-09	-4.35297e-06	1.015e-08	-2.60727e-06	6e-09	-3.16341e-06	1.1316e-08	-5.07919e-06	9.2e-09		-3.36362e-06	6.54e-09	-5.85446e-06	-7.23e-09	-1.54321e-06	-3.94e-09	-1.61253e-06	4.23e-09	-1.84337e-06	2e-10		-7.22765e-06	-4.36e-11	-4.70019e-06	5.619e-09	-5.38139e-06	6e-10
-4.41838e-06	-3.32e-09	-4.41134e-06	7.5e-10	-4.04117e-06	-2.97868e-10	-5.4e-06	-7.99306e-09	-5.06951e-06	-1.00298e-09		-2.22137e-06	-2.8515e-10	-4.1164e-06	-1e-10	-5.01297e-06	3.7e-10	-5.78776e-06	-2.2e-09	-6.22528e-06	-1.24e-08		-1.37503e-06	-1.27e-09	-4.3529e-06	1.004e-08	-2.60747e-06	6.3e-09	-3.16335e-06	1.1224e-08	-5.07912e-06	9.1e-09		-3.36337e-06	6.34e-09	-5.85454e-06	-7.17e-09	-1.54323e-06	-3.92e-09	-1.61254e-06	4.24e-09	-1.84325e-06	0		-7.22769e-06	4.04e-11	-4.70022e-06	5.688e-09	-5.38135e-06	5e-10
-4.41843e-06	-3.21e-09	-4.41138e-06	8.2e-10	-4.04024e-06	-2.56796e-10	-5.39997e-06	-8.0637e-09	-5.06951e-06	-1.0117e-09		-2.22033e-06	-3.6647e-10	-4.10638e-06	-2e-10	-5.01305e-06	7.2e-10	-5.78781e-06	-2e-09	-6.22533e-06	-1.22e-08		-1.37501e-06	-1.33e-09	-4.35286e-06	9.98e-09	-2.6074e-06	6.2e-09	-3.16338e-06	1.1264e-08	-5.07925e-06	9.3e-09		-3.36337e-06	6.34e-09	-5.85488e-06	-6.9e-09	-1.54321e-06	-3.94e-09	-1.6126e-06	4.35e-09	-1.84337e-06	2e-10		-7.22767e-06	6.8e-12	-4.70011e-06	5.35e-09	-5.38139e-06	6e-10
-4.41839e-06	-3.31e-09	-4.41132e-06	7e-10	-4.0392e-06	-3.2363e-10	-5.39995e-06	-8.105e-09	-5.06948e-06	-1.064e-09		-2.2194e-06	-3.0824e-10	-4.10638e-06	-2e-10	-5.01296e-06	3.4e-10	-5.78779e-06	-2.1e-09	-6.22528e-06	-1.24e-08		-1.37495e-06	-1.48e-09	-4.35309e-06	1.034e-08	-2.60747e-06	6.3e-09	-3.16334e-06	1.1204e-08	-5.07956e-06	9.8e-09		-3.36313e-06	6.14e-09	-5.8556e-06	-6.32e-09	-1.54313e-06	-4.04e-09	-1.60262e-06	4.37e-09	-1.84344e-06	3e-10		-7.2277e-06	8.24e-11	-4.70015e-06	5.48e-09	-5.38139e-06	6e-10
-4.41839e-06	-3.3e-09	-4.41133e-06	7.2e-10	-4.03832e-06	-2.25719e-10	-5.39994e-06	-8.118e-09	-5.06938e-06	-1.272e-09		-2.21853e-06	-2.0743e-10	-4.1063e-06	-5e-10	-5.01297e-06	3.9e-10	-5.78766e-06	-2.6e-09	-6.2253e-06	-1.23e-08		-1.37489e-06	-1.62e-09	-4.35306e-06	1.029e-08	-2.60713e-06	5.8e-09	-3.1635e-06	1.1444e-08	-5.07962e-06	9.9e-09		-3.36313e-06	6.14e-09	-5.85554e-06	-6.37e-09	-1.54309e-06	-4.09e-09	-1.60256e-06	4.28e-09	-1.84331e-06	1e-10		-7.22774e-06	1.664e-10	-4.70024e-06	5.749e-09	-5.38143e-06	7e-10
-4.41832e-06	-3.44e-09	-4.41135e-06	7.7e-10	-4.03731e-06	-2.5768e-10	-5.39996e-06	-8.09e-09	-5.06948e-06	-1.0723e-09		-2.21745e-06	-3.1925e-10	-4.1063e-06	-5e-10	-5.01293e-06	2.3e-10	-5.78774e-06	-2.3e-09	-6.2252e-06	-1.27e-08		-1.375e-06	-1.35e-09	-4.35306e-06	1.029e-08	-2.60733e-06	6.1e-09	-3.16319e-06	1.098e-08	-5.07975e-06	1.01e-08		-3.36325e-06	6.24e-09	-5.85501e-06	-6.79e-09	-1.54311e-06	-4.07e-09	-1.60251e-06	4.2e-09	-1.8435e-06	4e-10		-7.22773e-06	1.496e-10	-4.70015e-06	5.47e-09	-5.38135e-06	5e-10
-4.41839e-06	-3.31e-09	-4.41133e-06	7.2e-10	-4.03631e-06	-2.91885e-10	-5.3999e-06	-8.206e-09	-5.06949e-06	-1.0386e-09		-2.21649e-06	-3.1525e-10	-4.1063e-06	-5e-10	-5.01298e-06	4e-10	-5.78776e-06	-2.2e-09	-6.22525e-06	-1.25e-08		-1.37495e-06	-1.48e-09	-4.35302e-06	1.023e-08	-2.60733e-06	6.1e-09	-3.16296e-06	1.064e-08	-5.07987e-06	1.03e-08		-3.36337e-06	6.34e-09	-5.85454e-06	-7.17e-09	-1.54318e-06	-3.98e-09	-1.60252e-06	4.21e-09	-1.84337e-06	2e-10		-7.22773e-06	1.58e-10	-4.70019e-06	5.595e-09	-5.38131e-06	4e-10
-4.41831e-06	-3.46e-09	-4.41128e-06	6.2e-10	-4.0354e-06	-2.17815e-10	-5.40004e-06	-7.9174e-09	-5.06944e-06	-1.145e-09		-2.21543e-06	-3.9991e-10	-4.10623e-06	-8e-10	-5.013e-06	5.1e-10	-5.78776e-06	-2.2e-09	-6.2253e-06	-1.23e-08		-1.3749e-06	-1.59e-09	-4.35316e-06	1.046e-08	-2.60727e-06	6e-09	-3.16313e-06	1.09e-08	-5.07987e-06	1.03e-08		-3.36337e-06	6.34e-09	-5.85461e-06	-7.11e-09	-1.54318e-06	-3.98e-09	-1.60257e-06	4.29e-09	-1.84331e-06	1e-10		-7.22769e-06	4.04e-11	-4.70017e-06	5.54e-09	-5.38143e-06	7e-10
-4.40841e-06	-3.25e-09	-4.40127e-06	6.1e-10	-4.03433e-06	-3.30028e-10	-5.3901e-06	-7.795e-09	-5.05949e-06	-1.0433e-09		-2.21462e-06	-2.2566e-10	-4.10625e-06	-7e-10	-5.003e-06	4.9e-10	-5.77771e-06	-2.4e-09	-6.2154e-06	-1.19e-08		-1.36497e-06	-1.42e-09	-4.34289e-06	1.002e-08	-2.59753e-06	6.4e-09	-3.15317e-06	1.095e-08	-5.06981e-06	1.02e-08		-3.35325e-06	6.24e-09	-5.84452e-06	-7.18e-09	-1.53305e-06	-4.14e-09	-1.60255e-06	4.26e-09	-1.83338e-06	2e-10		-7.21768e-06	2.36e-11	-4.69018e-06	5.577e-09	-5.37147e-06	8e-10
-4.40845e-06	-3.18e-09	-4.40118e-06	4.1e-10	-4.03341e-06	-2.71664e-10	-5.39004e-06	-7.9147e-09	-5.0595e-06	-1.0283e-09		-2.21362e-06	-2.619e-10	-4.1062e-06	-9e-10	-5.00306e-06	7.6e-10	-5.77774e-06	-2.3e-09	-6.2153e-06	-1.23e-08		-1.36496e-06	-1.44e-09	-4.34282e-06	9.91e-09	-2.59727e-06	6e-09	-3.15303e-06	1.075e-08	-5.06987e-06	1.03e-08		-3.35337e-06	6.34e-09	-5.84491e-06	-6.87e-09	-1.53311e-06	-4.07e-09	-1.60257e-06	4.29e-09	-1.83338e-06	2e-10		-7.21778e-06	2.84e-10	-4.69014e-06	5.44e-09	-5.37139e-06	6e-10
-4.40841e-06	-3.25e-09	-4.40121e-06	4.8e-10	-4.03238e-06	-3.41222e-10	-5.38996e-06	-8.0813e-09	-5.05946e-06	-1.0995e-09		-2.21243e-06	-4.8803e-10	-4.10625e-06	-7e-10	-5.00312e-06	9.8e-10	-5.77784e-06	-1.9e-09	-6.2153e-06	-1.23e-08		-1.36495e-06	-1.48e-09	-4.34313e-06	1.0406e-08	-2.59753e-06	6.4e-09	-3.15321e-06	1.102e-08	-5.06987e-06	1.03e-08		-3.35337e-06	6.34e-09	-5.84451e-06	-7.19e-09	-1.53313e-06	-4.04e-09	-1.60259e-06	4.33e-09	-1.83331e-06	1e-10		-7.21777e-06	2.42e-10	-4.69022e-06	5.687e-09	-5.37147e-06	8e-10
-4.40841e-06	-3.25e-09	-4.40134e-06	7.5e-10	-4.03149e-06	-2.44926e-10	-5.39008e-06	-7.836e-09	-5.05945e-06	-1.133e-09		-2.21155e-06	-3.8693e-10	-4.10623e-06	-8e-10	-5.003e-06	5.1e-10	-5.77774e-06	-2.3e-09	-6.21535e-06	-1.21e-08		-1.36486e-06	-1.7e-09	-4.34283e-06	9.92e-09	-2.59767e-06	6.6e-09	-3.15338e-06	1.1263e-08	-5.07006e-06	1.06e-08		-3.35337e-06	6.34e-09	-5.84508e-06	-6.74e-09	-1.53318e-06	-3.98e-09	-1.60258e-06	4.31e-09	-1.83344e-06	3e-10		-7.21776e-06	2.168e-10	-4.69021e-06	5.677e-09	-5.37147e-06	8e-10
-4.40843e-06	-3.21e-09	-4.40125e-06	5.6e-10	-4.03047e-06	-2.91553e-10	-5.39004e-06	-7.9179e-09	-5.05948e-06	-1.0673e-09		-2.21053e-06	-4.3918e-10	-4.0963e-06	-5e-10	-5.00304e-06	6.5e-10	-5.77774e-06	-2.3e-09	-6.21525e-06	-1.25e-08		-1.36492e-06	-1.55e-09	-4.34288e-06	1e-08	-2.5974e-06	6.2e-09	-3.15337e-06	1.1256e-08	-5.07013e-06	1.07e-08		-3.35337e-06	6.34e-09	-5.84487e-06	-6.9e-09	-1.53306e-06	-4.13e-09	-1.60258e-06	4.31e-09	-1.83338e-06	2e-10		-7.21776e-06	2.168e-10	-4.69017e-06	5.56e-09	-5.37151e-06	9e-10
-4.4084e-06	-3.29e-09	-4.40123e-06	5.3e-10	-4.02968e-06	-1.09437e-10	-5.38998e-06	-8.0462e-09	-5.05952e-06	-9.859e-10		-2.20952e-06	-4.805e-10	-4.09625e-06	-7e-10	-5.00308e-06	8.3e-10	-5.77771e-06	-2.4e-09	-6.21525e-06	-1.25e-08		-1.36504e-06	-1.24e-09	-4.34289e-06	1.002e-08	-2.5974e-06	6.2e-09	-3.15342e-06	1.1328e-08	-5.07031e-06	1.1e-08		-3.35337e-06	6.34e-09	-5.84466e-06	-7.07e-09	-1.53321e-06	-3.94e-09	-1.60255e-06	4.26e-09	-1.83344e-06	3e-10		-7.21776e-06	2.336e-10	-4.69018e-06	5.58e-09	-5.37151e-06	9e-10
-4.40839e-06	-3.31e-09	-4.40125e-06	5.7e-10	-4.02861e-06	-1.97694e-10	-5.39008e-06	-7.844e-09	-5.05954e-06	-9.355e-10		-2.20859e-06	-4.3376e-10	-4.0962e-06	-9e-10	-5.00297e-06	3.7e-10	-5.77774e-06	-2.3e-09	-6.21525e-06	-1.25e-08		-1.36492e-06	-1.55e-09	-4.34286e-06	9.98e-09	-2.59767e-06	6.6e-09	-3.15309e-06	1.083e-08	-5.07019e-06	1.08e-08		-3.35337e-06	6.34e-09	-5.84473e-06	-7.02e-09	-1.53312e-06	-4.06e-09	-1.59257e-06	4.29e-09	-1.83338e-06	2e-10		-7.21773e-06	1.412e-10	-4.69009e-06	5.31e-09	-5.37147e-06	8e-10
-4.40835e-06	-3.39e-09	-4.40134e-06	7.5e-10	-4.02765e-06	-1.92007e-10	-5.39002e-06	-7.9589e-09	-5.05954e-06	-9.485e-10		-2.20761e-06	-4.4416e-10	-4.09625e-06	-7e-10	-5.00306e-06	7.3e-10	-5.77776e-06	-2.2e-09	-6.21535e-06	-1.21e-08		-1.36496e-06	-1.45e-09	-4.34302e-06	1.023e-08	-2.5974e-06	6.2e-09	-3.15329e-06	1.114e-08	-5.07013e-06	1.07e-08		-3.35337e-06	6.34e-09	-5.8448e-06	-6.96e-09	-1.53322e-06	-3.93e-09	-1.59255e-06	4.26e-09	-1.83344e-06	3e-10		-7.21777e-06	2.504e-10	-4.69015e-06	5.49e-09	-5.37147e-06	8e-10
-4.4084e-06	-3.29e-09	-4.40123e-06	5.2e-10	-4.02658e-06	-2.95565e-10	-5.39007e-06	-7.858e-09	-5.05953e-06	-9.695e-10		-2.20677e-06	-3.0499e-10	-4.09617e-06	-1e-09	-5.00298e-06	4.1e-10	-5.77769e-06	-2.5e-09	-6.2153e-06	-1.23e-08		-1.36507e-06	-1.17e-09	-4.34315e-06	1.0442e-08	-2.59747e-06	6.3e-09	-3.1534e-06	1.13e-08	-5.07037e-06	1.11e-08		-3.3535e-06	6.44e-09	-5.84446e-06	-7.23e-09	-1.53338e-06	-3.73e-09	-1.59254e-06	4.25e-09	-1.83331e-06	1e-10		-7.21771e-06	9.92e-11	-4.6902e-06	5.63e-09	-5.37139e-06	6e-10
-4.40841e-06	-3.26e-09	-4.40133e-06	7.2e-10	-4.02572e-06	-1.83561e-10	-5.38997e-06	-8.0526e-09	-5.05949e-06	-1.039e-09		-2.20553e-06	-5.7845e-10	-4.09607e-06	-1.4e-09	-5.00303e-06	6.1e-10	-5.77761e-06	-2.8e-09	-6.2153e-06	-1.23e-08		-1.36498e-06	-1.4e-09	-4.34301e-06	1.021e-08	-2.59753e-06	6.4e-09	-3.15328e-06	1.112e-08	-5.07044e-06	1.12e-08		-3.35337e-06	6.34e-09	-5.84462e-06	-7.1e-09	-1.53325e-06	-3.9e-09	-1.59256e-06	4.28e-09	-1.83331e-06	1e-10		-7.21774e-06	1.664e-10	-4.69025e-06	5.779e-09	-5.37139e-06	6e-10
-4.39835e-06	-3.38e-09	-4.39124e-06	5.4e-10	-4.02472e-06	-1.94718e-10	-5.38002e-06	-7.9602e-09	-5.04947e-06	-1.0881e-09		-2.20476e-06	-3.7048e-10	-4.0962e-06	-9e-10	-4.99305e-06	7e-10	-5.76779e-06	-2.1e-09	-6.20523e-06	-1.26e-08		-1.35492e-06	-1.54e-09	-4.33309e-06	1.035e-08	-2.58767e-06	6.6e-09	-3.14313e-06	1.089e-08	-5.06031e-06	1.1e-08		-3.34312e-06	6.14e-09	-5.83527e-06	-6.58e-09	-1.52329e-06	-3.84e-09	-1.5926e-06	4.35e-09	-1.82337e-06	2e-10		-7.20774e-06	1.832e-10	-4.68022e-06	5.706e-09	-5.36143e-06	7e-10
-4.39834e-06	-3.4e-09	-4.39136e-06	7.8e-10	-4.02376e-06	-1.91436e-10	-5.37997e-06	-8.0523e-09	-5.04952e-06	-9.799e-10		-2.2038e-06	-3.5967e-10	-4.09635e-06	-3e-10	-4.99297e-06	3.9e-10	-5.76766e-06	-2.6e-09	-6.2052e-06	-1.27e-08		-1.355e-06	-1.36e-09	-4.33306e-06	1.03e-08	-2.58773e-06	6.7e-09	-3.14301e-06	1.072e-08	-5.06044e-06	1.12e-08		-3.34325e-06	6.24e-09	-5.83589e-06	-6.09e-09	-1.52321e-06	-3.94e-09	-1.59255e-06	4.26e-09	-1.82337e-06	2e-10		-7.2077e-06	6.56e-11	-4.68024e-06	5.754e-09	-5.36147e-06	8e-10
-4.39839e-06	-3.31e-09	-4.39134e-06	7.5e-10	-4.02275e-06	-2.27531e-10	-5.37992e-06	-8.163e-09	-5.04949e-06	-1.0464e-09		-2.2028e-06	-3.8767e-10	-4.09622e-06	-8e-10	-4.99301e-06	5.4e-10	-5.76766e-06	-2.6e-09	-6.20525e-06	-1.25e-08		-1.35501e-06	-1.32e-09	-4.33295e-06	1.012e-08	-2.5876e-06	6.5e-09	-3.14338e-06	1.1267e-08	-5.06031e-06	1.1e-08		-3.34337e-06	6.34e-09	-5.83596e-06	-6.03e-09	-1.5233e-06	-3.83e-09	-1.59254e-06	4.24e-09	-1.82331e-06	1e-10		-7.20768e-06	2.36e-11	-4.68018e-06	5.585e-09	-5.36155e-06	1e-09
-4.39838e-06	-3.32e-09	-4.39121e-06	4.9e-10	-4.02183e-06	-1.68308e-10	-5.3799e-06	-8.195e-09	-5.04956e-06	-9.094e-10		-2.20177e-06	-4.4561e-10	-4.09625e-06	-7e-10	-4.99309e-06	8.4e-10	-5.76769e-06	-2.5e-09	-6.2053e-06	-1.23e-08		-1.35488e-06	-1.65e-09	-4.33295e-06	1.012e-08	-2.58773e-06	6.7e-09	-3.14322e-06	1.103e-08	-5.0605e-06	1.13e-08		-3.34325e-06	6.24e-09	-5.83635e-06	-5.72e-09	-1.52333e-06	-3.8e-09	-1.59257e-06	4.3e-09	-1.82337e-06	2e-10		-7.20766e-06	-3.52e-11	-4.68021e-06	5.662e-09	-5.36147e-06	8e-10
-4.39838e-06	-3.33e-09	-4.39133e-06	7.3e-10	-4.02082e-06	-2.13722e-10	-5.38002e-06	-7.9623e-09	-5.04956e-06	-9.088e-10		-2.20063e-06	-6.2601e-10	-4.08625e-06	-7e-10	-4.99315e-06	1.08e-09	-5.76764e-06	-2.7e-09	-6.20538e-06	-1.2e-08		-1.35486e-06	-1.7e-09	-4.33278e-06	9.85e-09	-2.58787e-06	6.9e-09	-3.14343e-06	1.1341e-08	-5.06037e-06	1.11e-08		-3.34312e-06	6.14e-09	-5.8366e-06	-5.52e-09	-1.52313e-06	-4.05e-09	-1.5925e-06	4.17e-09	-1.82331e-06	1e-10		-7.20769e-06	4.88e-11	-4.68012e-06	5.4e-09	-5.36151e-06	9e-10
-4.39839e-06	-3.31e-09	-4.3914e-06	8.6e-10	-4.01983e-06	-2.3395e-10	-5.38004e-06	-7.9084e-09	-5.04958e-06	-8.71e-10		-2.19965e-06	-6.3219e-10	-4.08625e-06	-7e-10	-4.9931e-06	8.9e-10	-5.76761e-06	-2.8e-09	-6.20528e-06	-1.24e-08		-1.35496e-06	-1.45e-09	-4.33293e-06	1.009e-08	-2.58733e-06	6.1e-09	-3.1433e-06	1.115e-08	-5.06025e-06	1.09e-08		-3.34325e-06	6.24e-09	-5.83655e-06	-5.56e-09	-1.52325e-06	-3.9e-09	-1.59259e-06	4.33e-09	-1.82344e-06	3e-10		-7.20775e-06	2e-10	-4.68013e-06	5.42e-09	-5.36143e-06	7e-10
-4.39842e-06	-3.23e-09	-4.39139e-06	8.4e-10	-4.01889e-06	-1.96598e-10	-5.38004e-06	-7.9249e-09	-5.04949e-06	-1.0482e-09		-2.19888e-06	-4.0651e-10	-4.08615e-06	-1.1e-09	-4.99301e-06	5.3e-10	-5.76764e-06	-2.7e-09	-6.2054e-06	-1.19e-08		-1.35487e-06	-1.67e-09	-4.33296e-06	1.014e-08	-2.5876e-06	6.5e-09	-3.14308e-06	1.082e-08	-5.06019e-06	1.08e-08		-3.34325e-06	6.24e-09	-5.83669e-06	-5.45e-09	-1.52322e-06	-3.93e-09	-1.5826e-06	4.34e-09	-1.8235e-06	4e-10		-7.20769e-06	5.72e-11	-4.68015e-06	5.47e-09	-5.36143e-06	7e-10
-4.39843e-06	-3.21e-09	-4.3914e-06	8.6e-10	-4.0178e-06	-3.16369e-10	-5.38e-06	-8.00427e-09	-5.04946e-06	-1.11e-09		-2.19795e-06	-3.6195e-10	-4.08625e-06	-7e-10	-4.99307e-06	7.8e-10	-5.76764e-06	-2.7e-09	-6.20535e-06	-1.21e-08		-1.35481e-06	-1.83e-09	-4.33301e-06	1.021e-08	-2.58747e-06	6.3e-09	-3.14332e-06	1.118e-08	-5.0605e-06	1.13e-08		-3.34312e-06	6.14e-09	-5.83566e-06	-6.27e-09	-1.52342e-06	-3.68e-09	-1.58262e-06	4.38e-09	-1.82344e-06	3e-10		-7.20779e-06	2.924e-10	-4.6802e-06	5.639e-09	-5.36151e-06	9e-10
-4.39849e-06	-3.09e-09	-4.3913e-06	6.6e-10	-4.01692e-06	-2.18454e-10	-5.38004e-06	-7.9161e-09	-5.04951e-06	-1.00664e-09		-2.19705e-06	-2.9469e-10	-4.08623e-06	-8e-10	-4.99307e-06	7.9e-10	-5.76761e-06	-2.8e-09	-6.20538e-06	-1.2e-08		-1.35492e-06	-1.56e-09	-4.33296e-06	1.014e-08	-2.58753e-06	6.4e-09	-3.14334e-06	1.1212e-08	-5.06031e-06	1.1e-08		-3.343e-06	6.04e-09	-5.83579e-06	-6.17e-09	-1.52328e-06	-3.86e-09	-1.58253e-06	4.23e-09	-1.82344e-06	3e-10		-7.20771e-06	9.08e-11	-4.68013e-06	5.42e-09	-5.36159e-06	1.1e-09
-4.39848e-06	-3.11e-09	-4.39131e-06	6.8e-10	-4.01591e-06	-2.67346e-10	-5.38002e-06	-7.9507e-09	-5.04949e-06	-1.0493e-09		-2.19583e-06	-5.6189e-10	-4.0863e-06	-5e-10	-4.99311e-06	9.5e-10	-5.76764e-06	-2.7e-09	-6.20538e-06	-1.2e-08		-1.35501e-06	-1.32e-09	-4.33318e-06	1.0486e-08	-2.5872e-06	5.9e-09	-3.1434e-06	1.1304e-08	-5.06037e-06	1.11e-08		-3.34312e-06	6.14e-09	-5.83584e-06	-6.13e-09	-1.52329e-06	-3.84e-09	-1.58256e-06	4.27e-09	-1.82344e-06	3e-10		-7.2077e-06	8.24e-11	-4.68011e-06	5.37e-09	-5.36155e-06	1e-09
-4.3985e-06	-3.07e-09	-4.39128e-06	6.3e-10	-4.01496e-06	-2.33057e-10	-5.38001e-06	-7.9879e-09	-5.04945e-06	-1.125e-09		-2.19489e-06	-5.1282e-10	-4.08617e-06	-1e-09	-4.99304e-06	6.6e-10	-5.76756e-06	-3e-09	-6.20535e-06	-1.21e-08		-1.35501e-06	-1.32e-09	-4.33305e-06	1.028e-08	-2.5874e-06	6.2e-09	-3.14336e-06	1.1236e-08	-5.06044e-06	1.12e-08		-3.343e-06	6.04e-09	-5.83611e-06	-5.91e-09	-1.52326e-06	-3.88e-09	-1.58249e-06	4.16e-09	-1.81344e-06	3e-10		-7.20773e-06	1.58e-10	-4.68005e-06	5.16e-09	-5.36147e-06	8e-10
-4.3885e-06	-3.08e-09	-4.38125e-06	5.7e-10	-4.014e-06	-2.2396e-10	-5.36998e-06	-8.0407e-09	-5.03941e-06	-1.208e-09		-2.19406e-06	-3.6274e-10	-4.08632e-06	-4e-10	-4.9831e-06	9.2e-10	-5.75761e-06	-2.8e-09	-6.1954e-06	-1.19e-08		-1.34479e-06	-1.89e-09	-4.32319e-06	1.0511e-08	-2.5774e-06	6.2e-09	-3.13349e-06	1.1442e-08	-5.05031e-06	1.1e-08		-3.33296e-06	6.01e-09	-5.82604e-06	-5.97e-09	-1.51324e-06	-3.91e-09	-1.5825e-06	4.18e-09	-1.81344e-06	3e-10		-7.19773e-06	1.58e-10	-4.67005e-06	5.18e-09	-5.35151e-06	9e-10
-4.38843e-06	-3.22e-09	-4.38136e-06	7.8e-10	-4.01305e-06	-1.96999e-10	-5.37009e-06	-7.824e-09	-5.03946e-06	-1.103e-09		-2.19298e-06	-4.8356e-10	-4.08625e-06	-7e-10	-4.98315e-06	1.12e-09	-5.75766e-06	-2.6e-09	-6.1954e-06	-1.19e-08		-1.3449e-06	-1.6e-09	-4.323e-06	1.02e-08	-2.57733e-06	6.1e-09	-3.13338e-06	1.1277e-08	-5.05019e-06	1.08e-08		-3.33312e-06	6.14e-09	-5.8261e-06	-5.92e-09	-1.51327e-06	-3.87e-09	-1.58259e-06	4.32e-09	-1.81338e-06	2e-10		-7.19769e-06	4.88e-11	-4.67019e-06	5.593e-09	-5.35151e-06	9e-10
-4.38845e-06	-3.17e-09	-4.38121e-06	4.9e-10	-4.01196e-06	-3.25566e-10	-5.37004e-06	-7.9106e-09	-5.03956e-06	-9.089e-10		-2.19205e-06	-4.2938e-10	-4.08623e-06	-8e-10	-4.9831e-06	9.1e-10	-5.75761e-06	-2.8e-09	-6.19535e-06	-1.21e-08		-1.34496e-06	-1.45e-09	-4.32322e-06	1.0546e-08	-2.57747e-06	6.3e-09	-3.13353e-06	1.1493e-08	-5.05037e-06	1.11e-08		-3.333e-06	6.04e-09	-5.8261e-06	-5.92e-09	-1.51336e-06	-3.76e-09	-1.58252e-06	4.21e-09	-1.8135e-06	4e-10		-7.19776e-06	2.252e-10	-4.67021e-06	5.674e-09	-5.35151e-06	9e-10
-4.38848e-06	-3.12e-09	-4.3813e-06	6.6e-10	-4.011e-06	-3.08078e-10	-5.37004e-06	-7.9197e-09	-5.03948e-06	-1.0615e-09		-2.19118e-06	-3.27e-10	-4.0863e-06	-5e-10	-4.983e-06	5.1e-10	-5.75769e-06	-2.5e-09	-6.1954e-06	-1.19e-08		-1.34488e-06	-1.64e-09	-4.32346e-06	1.0932e-08	-2.57747e-06	6.3e-09	-3.13309e-06	1.083e-08	-5.05006e-06	1.06e-08		-3.33312e-06	6.14e-09	-5.82659e-06	-5.53e-09	-1.51314e-06	-4.03e-09	-1.58255e-06	4.26e-09	-1.81344e-06	3e-10		-7.19777e-06	2.504e-10	-4.67012e-06	5.38e-09	-5.35151e-06	9e-10
-4.38846e-06	-3.16e-09	-4.38139e-06	8.4e-10	-4.01001e-06	-3.28918e-10	-5.37003e-06	-7.9418e-09	-5.03949e-06	-1.0396e-09		-2.19019e-06	-3.4302e-10	-4.0763e-06	-5e-10	-4.98305e-06	7.1e-10	-5.75766e-06	-2.6e-09	-6.19538e-06	-1.2e-08		-1.34486e-06	-1.7e-09	-4.32313e-06	1.0407e-08	-2.57753e-06	6.4e-09	-3.13341e-06	1.1318e-08	-5.05025e-06	1.09e-08		-3.333e-06	6.04e-09	-5.82651e-06	-5.59e-09	-1.5133e-06	-3.83e-09	-1.58252e-06	4.21e-09	-1.8135e-06	4e-10		-7.19774e-06	1.832e-10	-4.67012e-06	5.38e-09	-5.35147e-06	8e-10
-4.38835e-06	-3.38e-09	-4.38125e-06	5.7e-10	-4.00903e-06	-3.31267e-10	-5.37012e-06	-7.76e-09	-5.03947e-06	-1.077e-09		-2.18925e-06	-3.0808e-10	-4.07635e-06	-3e-10	-4.9831e-06	9.2e-10	-5.75769e-06	-2.5e-09	-6.19535e-06	-1.21e-08		-1.34489e-06	-1.63e-09	-4.32312e-06	1.039e-08	-2.5772e-06	5.9e-09	-3.13316e-06	1.094e-08	-5.05037e-06	1.11e-08		-3.333e-06	6.04e-09	-5.82661e-06	-5.51e-09	-1.51329e-06	-3.85e-09	-1.57254e-06	4.24e-09	-1.8135e-06	4e-10		-7.19773e-06	1.412e-10	-4.67017e-06	5.55e-09	-5.35147e-06	8e-10
-4.38836e-06	-3.36e-09	-4.38135e-06	7.6e-10	-4.00813e-06	-2.52861e-10	-5.37006e-06	-7.874e-09	-5.03955e-06	-9.276e-10		-2.18805e-06	-5.5131e-10	-4.07627e-06	-6e-10	-4.98304e-06	6.7e-10	-5.75769e-06	-2.5e-09	-6.1954e-06	-1.19e-08		-1.34496e-06	-1.45e-09	-4.32307e-06	1.032e-08	-2.57773e-06	6.7e-09	-3.13336e-06	1.1237e-08	-5.05044e-06	1.12e-08		-3.33312e-06	6.14e-09	-5.82722e-06	-5.02e-09	-1.51326e-06	-3.88e-09	-1.5725e-06	4.17e-09	-1.81344e-06	3e-10		-7.19775e-06	1.916e-10	-4.67012e-06	5.4e-09	-5.35155e-06	1e-09
-4.38838e-06	-3.32e-09	-4.38136e-06	7.9e-10	-4.00716e-06	-2.48071e-10	-5.37003e-06	-7.9446e-09	-5.0396e-06	-8.23e-10		-2.1872e-06	-4.193e-10	-4.07635e-06	-3e-10	-4.98306e-06	7.3e-10	-5.75761e-06	-2.8e-09	-6.1954e-06	-1.19e-08		-1.34484e-06	-1.75e-09	-4.32301e-06	1.022e-08	-2.57773e-06	6.7e-09	-3.13329e-06	1.114e-08	-5.05019e-06	1.08e-08		-3.333e-06	6.04e-09	-5.82712e-06	-5.1e-09	-1.51326e-06	-3.88e-09	-1.57256e-06	4.28e-09	-1.81356e-06	5e-10		-7.19779e-06	2.924e-10	-4.67008e-06	5.25e-09	-5.35151e-06	9e-10
-4.38843e-06	-3.21e-09	-4.38128e-06	6.3e-10	-4.00626e-06	-1.78672e-10	-5.37007e-06	-7.85e-09	-5.03947e-06	-1.0933e-09		-2.18605e-06	-6.1553e-10	-4.07625e-06	-7e-10	-4.98302e-06	5.7e-10	-5.75766e-06	-2.6e-09	-6.19535e-06	-1.21e-08		-1.34496e-06	-1.46e-09	-4.32309e-06	1.035e-08	-2.57753e-06	6.4e-09	-3.13345e-06	1.1382e-08	-5.05031e-06	1.1e-08		-3.333e-06	6.04e-09	-5.8276e-06	-4.72e-09	-1.5133e-06	-3.83e-09	-1.57256e-06	4.27e-09	-1.8135e-06	4e-10		-7.19767e-06	6.8e-12	-4.67012e-06	5.39e-09	-5.35147e-06	8e-10
-4.38837e-06	-3.34e-09	-4.38121e-06	4.8e-10	-4.00528e-06	-1.93179e-10	-5.37009e-06	-7.819e-09	-5.03958e-06	-8.61e-10		-2.18527e-06	-4.0287e-10	-4.0762e-06	-9e-10	-4.98307e-06	8e-10	-5.75766e-06	-2.6e-09	-6.19532e-06	-1.22e-08		-1.34506e-06	-1.19e-09	-4.32321e-06	1.0536e-08	-2.5774e-06	6.2e-09	-3.13353e-06	1.1491e-08	-5.05037e-06	1.11e-08		-3.33263e-06	5.74e-09	-5.82781e-06	-4.55e-09	-1.51331e-06	-3.82e-09	-1.57251e-06	4.19e-09	-1.80356e-06	5e-10		-7.19772e-06	1.244e-10	-4.67005e-06	5.16e-09	-5.35151e-06	9e-10
-4.37835e-06	-3.39e-09	-4.37132e-06	7.1e-10	-4.0043e-06	-1.90568e-10	-5.36013e-06	-7.727e-09	-5.02955e-06	-9.221e-10		-2.18419e-06	-5.1476e-10	-4.07627e-06	-6e-10	-4.97312e-06	9.7e-10	-5.74769e-06	-2.5e-09	-6.18527e-06	-1.24e-08		-1.33489e-06	-1.62e-09	-4.31307e-06	1.031e-08	-2.5678e-06	6.8e-09	-3.12366e-06	1.1693e-08	-5.04031e-06	1.1e-08		-3.32251e-06	5.65e-09	-5.8185e-06	-4e-09	-1.50325e-06	-3.9e-09	-1.57251e-06	4.2e-09	-1.8035e-06	4e-10		-7.18768e-06	3.2e-11	-4.66008e-06	5.27e-09	-5.34147e-06	8e-10
-4.37842e-06	-3.23e-09	-4.37132e-06	7e-10	-4.00331e-06	-2.09026e-10	-5.36003e-06	-7.9322e-09	-5.02954e-06	-9.419e-10		-2.18326e-06	-4.7289e-10	-4.07627e-06	-6e-10	-4.973e-06	5.2e-10	-5.74769e-06	-2.5e-09	-6.18538e-06	-1.2e-08		-1.33494e-06	-1.49e-09	-4.31296e-06	1.014e-08	-2.5678e-06	6.8e-09	-3.12351e-06	1.146e-08	-5.04019e-06	1.08e-08		-3.32255e-06	5.68e-09	-5.81907e-06	-3.54e-09	-1.50312e-06	-4.06e-09	-1.57253e-06	4.22e-09	-1.80344e-06	3e-10		-7.18767e-06	-1e-11	-4.66005e-06	5.17e-09	-5.34147e-06	8e-10
-4.37837e-06	-3.34e-09	-4.37131e-06	6.9e-10	-4.00227e-06	-2.78636e-10	-5.36006e-06	-7.87e-09	-5.02949e-06	-1.0406e-09		-2.18242e-06	-3.3128e-10	-4.07623e-06	-8e-10	-4.973e-06	5.1e-10	-5.74764e-06	-2.7e-09	-6.18535e-06	-1.21e-08		-1.33502e-06	-1.31e-09	-4.31288e-06	1.001e-08	-2.56747e-06	6.3e-09	-3.12338e-06	1.1265e-08	-5.04025e-06	1.09e-08		-3.3225e-06	5.64e-09	-5.81811e-06	-4.31e-09	-1.50328e-06	-3.86e-09	-1.57248e-06	4.14e-09	-1.80344e-06	3e-10		-7.18775e-06	2e-10	-4.66009e-06	5.29e-09	-5.34139e-06	6e-10
-4.37831e-06	-3.47e-09	-4.37126e-06	5.9e-10	-4.00139e-06	-1.76864e-10	-5.36001e-06	-7.9847e-09	-5.02947e-06	-1.0935e-09		-2.1814e-06	-3.7933e-10	-4.0762e-06	-9e-10	-4.97313e-06	1.03e-09	-5.74766e-06	-2.6e-09	-6.18532e-06	-1.22e-08		-1.33507e-06	-1.17e-09	-4.31256e-06	9.5e-09	-2.56707e-06	5.7e-09	-3.12331e-06	1.116e-08	-5.04e-06	1.05e-08		-3.32245e-06	5.6e-09	-5.81786e-06	-4.51e-09	-1.50336e-06	-3.76e-09	-1.57244e-06	4.08e-09	-1.80344e-06	3e-10		-7.18773e-06	1.412e-10	-4.66012e-06	5.4e-09	-5.34147e-06	8e-10
-4.37846e-06	-3.15e-09	-4.37132e-06	7e-10	-4.0004e-06	-2.02326e-10	-5.36003e-06	-7.9414e-09	-5.02962e-06	-7.81e-10		-2.18062e-06	-1.7125e-10	-4.06615e-06	-1.1e-09	-4.97304e-06	6.5e-10	-5.74766e-06	-2.6e-09	-6.18542e-06	-1.18e-08		-1.33492e-06	-1.54e-09	-4.31337e-06	1.0793e-08	-2.56707e-06	5.7e-09	-3.12332e-06	1.118e-08	-5.04e-06	1.05e-08		-3.32247e-06	5.62e-09	-5.81804e-06	-4.37e-09	-1.50332e-06	-3.81e-09	-1.57252e-06	4.21e-09	-1.8035e-06	4e-10		-7.1877e-06	8.24e-11	-4.66009e-06	5.3e-09	-5.34151e-06	9e-10
-4.37844e-06	-3.2e-09	-4.37134e-06	7.5e-10	-3.99954e-06	-8.24289e-11	-5.36009e-06	-7.824e-09	-5.02975e-06	-5.07e-10		-2.17944e-06	-4.009e-10	-4.06618e-06	-1e-09	-4.97301e-06	5.4e-10	-5.74769e-06	-2.5e-09	-6.18535e-06	-1.21e-08		-1.3349e-06	-1.61e-09	-4.31284e-06	9.95e-09	-2.567e-06	5.6e-09	-3.12348e-06	1.1414e-08	-5.04025e-06	1.09e-08		-3.32231e-06	5.49e-09	-5.81836e-06	-4.11e-09	-1.50337e-06	-3.74e-09	-1.57254e-06	4.24e-09	-1.8035e-06	4e-10		-7.18774e-06	1.748e-10	-4.66001e-06	5.04e-09	-5.34159e-06	1.1e-09
-4.37852e-06	-3.03e-09	-4.3713e-06	6.7e-10	-3.99859e-06	-5.94333e-11	-5.36014e-06	-7.72e-09	-5.02964e-06	-7.44e-10		-2.17838e-06	-4.8604e-10	-4.06623e-06	-8e-10	-4.97305e-06	7.1e-10	-5.74771e-06	-2.4e-09	-6.1854e-06	-1.19e-08		-1.33496e-06	-1.44e-09	-4.31286e-06	9.97e-09	-2.56727e-06	6e-09	-3.12362e-06	1.1631e-08	-5.04037e-06	1.11e-08		-3.32219e-06	5.39e-09	-5.81881e-06	-3.75e-09	-1.50325e-06	-3.89e-09	-1.56247e-06	4.12e-09	-1.80356e-06	5e-10		-7.18771e-06	9.92e-11	-4.66008e-06	5.25e-09	-5.34151e-06	9e-10
-4.37845e-06	-3.17e-09	-4.37127e-06	6.1e-10	-3.99751e-06	-1.67071e-10	-5.36009e-06	-7.824e-09	-5.02955e-06	-9.232e-10		-2.17745e-06	-4.3975e-10	-4.0663e-06	-5e-10	-4.97316e-06	1.16e-09	-5.74769e-06	-2.5e-09	-6.18535e-06	-1.21e-08		-1.33485e-06	-1.74e-09	-4.31266e-06	9.65e-09	-2.56727e-06	6e-09	-3.12328e-06	1.112e-08	-5.04031e-06	1.1e-08		-3.32204e-06	5.27e-09	-5.81881e-06	-3.75e-09	-1.50331e-06	-3.82e-09	-1.56249e-06	4.16e-09	-1.80344e-06	3e-10		-7.18768e-06	3.2e-11	-4.66008e-06	5.26e-09	-5.34151e-06	9e-10
-4.37847e-06	-3.13e-09	-4.37136e-06	7.9e-10	-3.9966e-06	-1.01643e-10	-5.3602e-06	-7.582e-09	-5.02954e-06	-9.386e-10		-2.17642e-06	-5.0871e-10	-4.06627e-06	-6e-10	-4.97309e-06	8.6e-10	-5.74764e-06	-2.7e-09	-6.18538e-06	-1.2e-08		-1.33492e-06	-1.56e-09	-4.31297e-06	1.015e-08	-2.56733e-06	6.1e-09	-3.12329e-06	1.113e-08	-5.04037e-06	1.11e-08		-3.3222e-06	5.4e-09	-5.8181e-06	-4.32e-09	-1.50315e-06	-4.02e-09	-1.56253e-06	4.22e-09	-1.8035e-06	4e-10		-7.18774e-06	1.832e-10	-4.66008e-06	5.25e-09	-5.34151e-06	9e-10
-4.37843e-06	-3.22e-09	-4.37119e-06	4.3e-10	-3.99557e-06	-1.66757e-10	-5.36007e-06	-7.86e-09	-5.02961e-06	-8.03e-10		-2.17556e-06	-3.8682e-10	-4.0663e-06	-5e-10	-4.97313e-06	1.01e-09	-5.74761e-06	-2.8e-09	-6.18542e-06	-1.18e-08		-1.33494e-06	-1.51e-09	-4.31284e-06	9.94e-09	-2.5672e-06	5.9e-09	-3.12346e-06	1.1391e-08	-5.03994e-06	1.04e-08		-3.322e-06	5.24e-09	-5.81794e-06	-4.45e-09	-1.5032e-06	-3.96e-09	-1.56252e-06	4.21e-09	-1.8035e-06	4e-10		-7.18772e-06	1.328e-10	-4.66001e-06	5.05e-09	-5.34143e-06	7e-10
-4.3684e-06	-3.27e-09	-4.3612e-06	4.7e-10	-3.99456e-06	-1.9763e-10	-5.3501e-06	-7.791e-09	-5.01953e-06	-9.687e-10		-2.17459e-06	-3.8045e-10	-4.06627e-06	-6e-10	-4.96311e-06	9.3e-10	-5.73754e-06	-3.1e-09	-6.1754e-06	-1.19e-08		-1.32499e-06	-1.38e-09	-4.30288e-06	1.001e-08	-2.5572e-06	5.9e-09	-3.11334e-06	1.1215e-08	-5.03e-06	1.05e-08		-3.31195e-06	5.2e-09	-5.80861e-06	-3.91e-09	-1.49334e-06	-3.78e-09	-1.56244e-06	4.08e-09	-1.7935e-06	4e-10		-7.17774e-06	1.832e-10	-4.65002e-06	5.07e-09	-5.33143e-06	7e-10
-4.3684e-06	-3.29e-09	-4.36136e-06	7.8e-10	-3.99363e-06	-1.62054e-10	-5.35016e-06	-7.671e-09	-5.01948e-06	-1.0621e-09		-2.1736e-06	-3.9597e-10	-4.06625e-06	-7e-10	-4.96319e-06	1.25e-09	-5.73761e-06	-2.8e-09	-6.17543e-06	-1.18e-08		-1.32501e-06	-1.33e-09	-4.30269e-06	9.7e-09	-2.55713e-06	5.8e-09	-3.11331e-06	1.116e-08	-5.03019e-06	1.08e-08		-3.31193e-06	5.18e-09	-5.8087e-06	-3.84e-09	-1.49337e-06	-3.75e-09	-1.56248e-06	4.14e-09	-1.79356e-06	5e-10		-7.17779e-06	3.008e-10	-4.64998e-06	4.95e-09	-5.33147e-06	8e-10
-4.36846e-06	-3.15e-09	-4.36139e-06	8.4e-10	-3.99253e-06	-2.96017e-10	-5.35011e-06	-7.769e-09	-5.01952e-06	-9.9281e-10		-2.17255e-06	-4.8266e-10	-4.06625e-06	-7e-10	-4.96313e-06	1e-09	-5.73761e-06	-2.8e-09	-6.17538e-06	-1.2e-08		-1.32493e-06	-1.53e-09	-4.30246e-06	9.34e-09	-2.55713e-06	5.8e-09	-3.11318e-06	1.097e-08	-5.03013e-06	1.07e-08		-3.31171e-06	5.01e-09	-5.8084e-06	-4.08e-09	-1.49322e-06	-3.93e-09	-1.56248e-06	4.14e-09	-1.79356e-06	5e-10		-7.17778e-06	2.756e-10	-4.6501e-06	5.33e-09	-5.33147e-06	8e-10
-4.36851e-06	-3.05e-09	-4.36122e-06	5e-10	-3.99162e-06	-2.26156e-10	-5.35014e-06	-7.716e-09	-5.01959e-06	-8.42e-10		-2.17157e-06	-4.8939e-10	-4.06625e-06	-7e-10	-4.96307e-06	7.7e-10	-5.73771e-06	-2.4e-09	-6.17543e-06	-1.18e-08		-1.32505e-06	-1.22e-09	-4.30241e-06	9.26e-09	-2.55713e-06	5.8e-09	-3.11361e-06	1.1617e-08	-5.03013e-06	1.07e-08		-3.31155e-06	4.88e-09	-5.808e-06	-4.4e-09	-1.4934e-06	-3.71e-09	-1.56244e-06	4.08e-09	-1.7935e-06	4e-10		-7.17777e-06	2.42e-10	-4.64999e-06	4.98e-09	-5.33143e-06	7e-10
-4.3684e-06	-3.29e-09	-4.36123e-06	5.3e-10	-3.9906e-06	-2.69845e-10	-5.35016e-06	-7.665e-09	-5.0196e-06	-8.2e-10		-2.17051e-06	-5.7717e-10	-4.05632e-06	-4e-10	-4.96311e-06	9.5e-10	-5.73779e-06	-2.1e-09	-6.17543e-06	-1.18e-08		-1.325e-06	-1.34e-09	-4.30248e-06	9.36e-09	-2.5572e-06	5.9e-09	-3.11343e-06	1.1352e-08	-5.03013e-06	1.07e-08		-3.31169e-06	4.99e-09	-5.8084e-06	-4.08e-09	-1.49345e-06	-3.64e-09	-1.56255e-06	4.26e-09	-1.7935e-06	4e-10		-7.17772e-06	1.16e-10	-4.64993e-06	4.81e-09	-5.33147e-06	8e-10
-4.36844e-06	-3.2e-09	-4.36132e-06	7.1e-10	-3.98965e-06	-2.51536e-10	-5.35009e-06	-7.81e-09	-5.01944e-06	-1.141e-09		-2.1697e-06	-4.064e-10	-4.0562e-06	-9e-10	-4.96301e-06	5.3e-10	-5.73771e-06	-2.4e-09	-6.17538e-06	-1.2e-08		-1.32498e-06	-1.4e-09	-4.3025e-06	9.4e-09	-2.55747e-06	6.3e-09	-3.11324e-06	1.106e-08	-5.03e-06	1.05e-08		-3.31149e-06	4.83e-09	-5.80816e-06	-4.27e-09	-1.49345e-06	-3.64e-09	-1.56247e-06	4.13e-09	-1.79344e-06	3e-10		-7.17775e-06	2.084e-10	-4.64989e-06	4.68e-09	-5.33143e-06	7e-10
-4.36845e-06	-3.17e-09	-4.36137e-06	8.1e-10	-3.98863e-06	-3.07566e-10	-5.35015e-06	-7.684e-09	-5.01961e-06	-8.03e-10		-2.16866e-06	-4.8933e-10	-4.05627e-06	-6e-10	-4.96305e-06	6.8e-10	-5.73771e-06	-2.4e-09	-6.17543e-06	-1.18e-08		-1.32489e-06	-1.63e-09	-4.30247e-06	9.35e-09	-2.55713e-06	5.8e-09	-3.11322e-06	1.103e-08	-5.03e-06	1.05e-08		-3.31144e-06	4.79e-09	-5.80821e-06	-4.23e-09	-1.49343e-06	-3.67e-09	-1.55242e-06	4.04e-09	-1.7935e-06	4e-10		-7.17769e-06	4.04e-11	-4.64998e-06	4.94e-09	-5.33147e-06	8e-10
-4.36858e-06	-2.91e-09	-4.36133e-06	7.2e-10	-3.98776e-06	-1.91753e-10	-5.35014e-06	-7.723e-09	-5.01962e-06	-7.82e-10		-2.16781e-06	-3.4772e-10	-4.05623e-06	-8e-10	-4.9631e-06	9.1e-10	-5.73771e-06	-2.4e-09	-6.1755e-06	-1.15e-08		-1.32502e-06	-1.3e-09	-4.30231e-06	9.09e-09	-2.55693e-06	5.5e-09	-3.11304e-06	1.076e-08	-5.03006e-06	1.06e-08		-3.31147e-06	4.82e-09	-5.80827e-06	-4.18e-09	-1.49338e-06	-3.73e-09	-1.55247e-06	4.13e-09	-1.7935e-06	4e-10		-7.17768e-06	3.2e-11	-4.64999e-06	4.97e-09	-5.33147e-06	8e-10
-4.36854e-06	-2.99e-09	-4.3612e-06	4.5e-10	-3.98678e-06	-1.9961e-10	-5.35017e-06	-7.648e-09	-5.01957e-06	-8.89e-10		-2.16683e-06	-3.512e-10	-4.05623e-06	-8e-10	-4.96303e-06	6e-10	-5.73771e-06	-2.4e-09	-6.17538e-06	-1.2e-08		-1.32509e-06	-1.13e-09	-4.30233e-06	9.13e-09	-2.55693e-06	5.5e-09	-3.11318e-06	1.097e-08	-5.02987e-06	1.03e-08		-3.31139e-06	4.75e-09	-5.80895e-06	-3.64e-09	-1.49336e-06	-3.76e-09	-1.55253e-06	4.23e-09	-1.7935e-06	4e-10		-7.17774e-06	1.748e-10	-4.64998e-06	4.96e-09	-5.33151e-06	9e-10
-4.3685e-06	-3.08e-09	-4.36131e-06	6.9e-10	-3.9858e-06	-2.04971e-10	-5.35019e-06	-7.606e-09	-5.01955e-06	-9.151e-10		-2.16581e-06	-4.0691e-10	-4.0563e-06	-5e-10	-4.9631e-06	8.9e-10	-5.73766e-06	-2.6e-09	-6.17543e-06	-1.18e-08		-1.32493e-06	-1.53e-09	-4.30218e-06	8.88e-09	-2.5572e-06	5.9e-09	-3.11341e-06	1.1322e-08	-5.03e-06	1.05e-08		-3.31146e-06	4.81e-09	-5.80839e-06	-4.09e-09	-1.49347e-06	-3.62e-09	-1.55241e-06	4.03e-09	-1.79356e-06	5e-10		-7.17767e-06	-1.6e-12	-4.64999e-06	4.97e-09	-5.33147e-06	8e-10
-4.35848e-06	-3.12e-09	-4.35129e-06	6.5e-10	-3.98491e-06	-1.20906e-10	-5.35016e-06	-7.669e-09	-5.00953e-06	-9.685e-10		-2.16477e-06	-4.7599e-10	-4.05627e-06	-6e-10	-4.96316e-06	1.13e-09	-5.72771e-06	-2.4e-09	-6.1654e-06	-1.19e-08		-1.3149e-06	-1.59e-09	-4.29243e-06	9.28e-09	-2.55707e-06	5.7e-09	-3.1031e-06	1.085e-08	-5.02994e-06	1.04e-08		-3.30137e-06	4.74e-09	-5.80854e-06	-3.97e-09	-1.48345e-06	-3.65e-09	-1.55249e-06	4.16e-09	-1.7835e-06	4e-10		-7.17777e-06	2.504e-10	-4.65e-06	5.01e-09	-5.33151e-06	9e-10
-4.35853e-06	-3.02e-09	-4.35129e-06	6.4e-10	-3.98394e-06	-1.16937e-10	-5.34016e-06	-7.673e-09	-5.00958e-06	-8.51e-10		-2.16373e-06	-5.5403e-10	-4.0562e-06	-9e-10	-4.95316e-06	1.12e-09	-5.72774e-06	-2.3e-09	-6.16543e-06	-1.18e-08		-1.31501e-06	-1.32e-09	-4.2923e-06	9.08e-09	-2.54747e-06	6.3e-09	-3.10307e-06	1.081e-08	-5.02e-06	1.05e-08		-3.30133e-06	4.7e-09	-5.79869e-06	-3.85e-09	-1.4836e-06	-3.46e-09	-1.55238e-06	3.98e-09	-1.7835e-06	4e-10		-7.16771e-06	9.08e-11	-4.64001e-06	5.04e-09	-5.32143e-06	7e-10
-4.3585e-06	-3.08e-09	-4.35125e-06	5.7e-10	-3.98296e-06	-1.27278e-10	-5.34014e-06	-7.716e-09	-5.00956e-06	-8.96e-10		-2.16264e-06	-6.826e-10	-4.05623e-06	-8e-10	-4.95314e-06	1.04e-09	-5.72759e-06	-2.9e-09	-6.16543e-06	-1.18e-08		-1.31492e-06	-1.56e-09	-4.29266e-06	9.66e-09	-2.54727e-06	6e-09	-3.10317e-06	1.096e-08	-5.01994e-06	1.04e-08		-3.30134e-06	4.71e-09	-5.7984e-06	-4.08e-09	-1.48349e-06	-3.6e-09	-1.55249e-06	4.15e-09	-1.78356e-06	5e-10		-7.16768e-06	1.52e-11	-4.63995e-06	4.87e-09	-5.32139e-06	6e-10
-4.35846e-06	-3.16e-09	-4.35134e-06	7.5e-10	-3.982e-06	-1.1964e-10	-5.34019e-06	-7.61e-09	-5.00959e-06	-8.34e-10		-2.16169e-06	-6.5283e-10	-4.05625e-06	-7e-10	-4.95314e-06	1.07e-09	-5.72764e-06	-2.7e-09	-6.1654e-06	-1.19e-08		-1.31494e-06	-1.49e-09	-4.29282e-06	9.91e-09	-2.5472e-06	5.9e-09	-3.10286e-06	1.049e-08	-5.02006e-06	1.06e-08		-3.30125e-06	4.64e-09	-5.79791e-06	-4.47e-09	-1.48355e-06	-3.52e-09	-1.5524e-06	4e-09	-1.78356e-06	5e-10		-7.16771e-06	1.076e-10	-4.64002e-06	5.09e-09	-5.32143e-06	7e-10
-4.3585e-06	-3.07e-09	-4.35141e-06	8.9e-10	-3.98106e-06	-6.88481e-11	-5.34021e-06	-7.562e-09	-5.00959e-06	-8.35e-10		-2.16081e-06	-5.498e-10	-4.04625e-06	-7e-10	-4.95308e-06	8.3e-10	-5.72774e-06	-2.3e-09	-6.16543e-06	-1.18e-08		-1.31488e-06	-1.66e-09	-4.29259e-06	9.54e-09	-2.54733e-06	6.1e-09	-3.10314e-06	1.091e-08	-5.01987e-06	1.03e-08		-3.30127e-06	4.66e-09	-5.79726e-06	-4.99e-09	-1.48357e-06	-3.49e-09	-1.55244e-06	4.07e-09	-1.78356e-06	5e-10		-7.16767e-06	-1e-11	-4.64e-06	5.02e-09	-5.32151e-06	9e-10
-4.35858e-06	-2.91e-09	-4.35131e-06	6.9e-10	-3.98008e-06	-8.78601e-11	-5.34012e-06	-7.758e-09	-5.00958e-06	-8.6e-10		-2.1598e-06	-5.9374e-10	-4.04627e-06	-6e-10	-4.95306e-06	7.5e-10	-5.72769e-06	-2.5e-09	-6.1654e-06	-1.19e-08		-1.31496e-06	-1.44e-09	-4.29251e-06	9.42e-09	-2.54747e-06	6.3e-09	-3.10337e-06	1.1261e-08	-5.01987e-06	1.03e-08		-3.30124e-06	4.63e-09	-5.79791e-06	-4.47e-09	-1.48365e-06	-3.4e-09	-1.55242e-06	4.04e-09	-1.78356e-06	5e-10		-7.16773e-06	1.412e-10	-4.63992e-06	4.78e-09	-5.32151e-06	9e-10
-4.35853e-06	-3.01e-09	-4.35128e-06	6.2e-10	-3.97906e-06	-1.33577e-10	-5.34011e-06	-7.78e-09	-5.00955e-06	-9.207e-10		-2.15878e-06	-6.4729e-10	-4.04625e-06	-7e-10	-4.95311e-06	9.5e-10	-5.72781e-06	-2e-09	-6.16548e-06	-1.16e-08		-1.31492e-06	-1.56e-09	-4.29269e-06	9.71e-09	-2.54727e-06	6e-09	-3.10329e-06	1.113e-08	-5.01987e-06	1.03e-08		-3.30129e-06	4.67e-09	-5.79852e-06	-3.98e-09	-1.48352e-06	-3.56e-09	-1.54234e-06	3.91e-09	-1.78356e-06	5e-10		-7.16769e-06	4.04e-11	-4.63992e-06	4.76e-09	-5.32147e-06	8e-10
-4.35855e-06	-2.98e-09	-4.35137e-06	8e-10	-3.97812e-06	-1.02967e-10	-5.34019e-06	-7.618e-09	-5.00951e-06	-1.00033e-09		-2.15788e-06	-5.5837e-10	-4.04617e-06	-1e-09	-4.95303e-06	6.3e-10	-5.72771e-06	-2.4e-09	-6.16543e-06	-1.18e-08		-1.31487e-06	-1.68e-09	-4.29284e-06	9.94e-09	-2.54733e-06	6.1e-09	-3.10321e-06	1.101e-08	-5.01981e-06	1.02e-08		-3.30122e-06	4.62e-09	-5.79871e-06	-3.83e-09	-1.48352e-06	-3.56e-09	-1.54247e-06	4.13e-09	-1.78363e-06	6e-10		-7.16766e-06	-1.84e-11	-4.63988e-06	4.65e-09	-5.32151e-06	9e-10
-4.35853e-06	-3.02e-09	-4.35147e-06	1.01e-09	-3.97716e-06	-8.86612e-11	-5.3401e-06	-7.788e-09	-5.00951e-06	-1.012e-09		-2.15694e-06	-5.2877e-10	-4.04627e-06	-6e-10	-4.95303e-06	6.3e-10	-5.72776e-06	-2.2e-09	-6.16538e-06	-1.2e-08		-1.31488e-06	-1.65e-09	-4.29259e-06	9.54e-09	-2.5472e-06	5.9e-09	-3.10331e-06	1.116e-08	-5.01956e-06	9.8e-09		-3.30127e-06	4.66e-09	-5.79793e-06	-4.46e-09	-1.48345e-06	-3.64e-09	-1.54234e-06	3.9e-09	-1.78356e-06	5e-10		-7.16768e-06	3.2e-11	-4.63987e-06	4.61e-09	-5.32151e-06	9e-10
-4.35858e-06	-2.91e-09	-4.35129e-06	6.4e-10	-3.97622e-06	-5.69574e-11	-5.34016e-06	-7.669e-09	-5.00962e-06	-7.84e-10		-2.15601e-06	-4.8402e-10	-4.04625e-06	-7e-10	-4.95306e-06	7.5e-10	-5.72776e-06	-2.2e-09	-6.16543e-06	-1.18e-08		-1.31492e-06	-1.54e-09	-4.29263e-06	9.61e-09	-2.54727e-06	6e-09	-3.10343e-06	1.1338e-08	-5.01963e-06	9.9e-09		-3.30124e-06	4.63e-09	-5.7975e-06	-4.8e-09	-1.48335e-06	-3.77e-09	-1.54249e-06	4.16e-09	-1.7835e-06	4e-10		-7.16772e-06	1.244e-10	-4.63992e-06	4.78e-09	-5.32147e-06	8e-10
-4.35853e-06	-3.02e-09	-4.35125e-06	5.7e-10	-3.97534e-06	4.07321e-11	-5.3402e-06	-7.589e-09	-5.00967e-06	-6.79e-10		-2.15513e-06	-3.8823e-10	-4.04627e-06	-6e-10	-4.95303e-06	6e-10	-5.72769e-06	-2.5e-09	-6.16543e-06	-1.18e-08		-1.3149e-06	-1.59e-09	-4.29255e-06	9.48e-09	-2.547e-06	5.6e-09	-3.10329e-06	1.113e-08	-5.01969e-06	1e-08		-3.30119e-06	4.59e-09	-5.79761e-06	-4.71e-09	-1.48347e-06	-3.62e-09	-1.54241e-06	4.02e-09	-1.77356e-06	5e-10		-7.16776e-06	2.252e-10	-4.63999e-06	4.99e-09	-5.32151e-06	9e-10
-4.34859e-06	-2.9e-09	-4.3413e-06	6.6e-10	-3.97427e-06	-4.95251e-11	-5.33028e-06	-7.425e-09	-4.99958e-06	-8.69e-10		-2.15405e-06	-4.9229e-10	-4.04617e-06	-1e-09	-4.94306e-06	7.6e-10	-5.71761e-06	-2.8e-09	-6.15545e-06	-1.17e-08		-1.30499e-06	-1.38e-09	-4.2827e-06	9.72e-09	-2.537e-06	5.6e-09	-3.09332e-06	1.118e-08	-5.00962e-06	9.9e-09		-3.29126e-06	4.65e-09	-5.78769e-06	-4.65e-09	-1.47353e-06	-3.55e-09	-1.54235e-06	3.93e-09	-1.77362e-06	6e-10		-7.15778e-06	2.672e-10	-4.6299e-06	4.71e-09	-5.31147e-06	8e-10
-4.34854e-06	-2.99e-09	-4.34141e-06	8.9e-10	-3.97327e-06	-8.41516e-11	-5.33021e-06	-7.568e-09	-4.99961e-06	-8.09e-10		-2.153e-06	-5.7696e-10	-4.0463e-06	-5e-10	-4.94309e-06	8.5e-10	-5.71769e-06	-2.5e-09	-6.1554e-06	-1.19e-08		-1.30494e-06	-1.51e-09	-4.28252e-06	9.44e-09	-2.53727e-06	6e-09	-3.09325e-06	1.108e-08	-5.00962e-06	9.9e-09		-3.29119e-06	4.59e-09	-5.7881e-06	-4.32e-09	-1.47353e-06	-3.55e-09	-1.54247e-06	4.13e-09	-1.7735e-06	4e-10		-7.15767e-06	-1.6e-12	-4.62998e-06	4.95e-09	-5.31155e-06	1e-09
-4.34855e-06	-2.98e-09	-4.34124e-06	5.4e-10	-3.97225e-06	-1.3995e-10	-5.33012e-06	-7.759e-09	-4.99955e-06	-9.298e-10		-2.152e-06	-6.1244e-10	-4.0463e-06	-5e-10	-4.94305e-06	6.9e-10	-5.71769e-06	-2.5e-09	-6.15538e-06	-1.2e-08		-1.30491e-06	-1.58e-09	-4.2827e-06	9.72e-09	-2.53727e-06	6e-09	-3.09323e-06	1.105e-08	-5.00962e-06	9.9e-09		-3.29125e-06	4.64e-09	-5.78834e-06	-4.13e-09	-1.47333e-06	-3.79e-09	-1.5423e-06	3.84e-09	-1.77362e-06	6e-10		-7.15777e-06	2.42e-10	-4.63006e-06	5.21e-09	-5.31151e-06	9e-10
-4.34855e-06	-2.97e-09	-4.3412e-06	4.6e-10	-3.97136e-06	-4.98882e-11	-5.33004e-06	-7.9138e-09	-4.99962e-06	-7.88e-10		-2.15101e-06	-6.2151e-10	-4.0463e-06	-5e-10	-4.94304e-06	6.7e-10	-5.71779e-06	-2.1e-09	-6.15545e-06	-1.17e-08		-1.305e-06	-1.36e-09	-4.28229e-06	9.06e-09	-2.53727e-06	6e-09	-3.09303e-06	1.075e-08	-5.00962e-06	9.9e-09		-3.29139e-06	4.75e-09	-5.78879e-06	-3.77e-09	-1.47341e-06	-3.69e-09	-1.54241e-06	4.03e-09	-1.77362e-06	6e-10		-7.15775e-06	2e-10	-4.63009e-06	5.31e-09	-5.31151e-06	9e-10
-4.34854e-06	-3e-09	-4.34128e-06	6.2e-10	-3.97042e-06	-6.18174e-12	-5.3301e-06	-7.79e-09	-4.99954e-06	-9.445e-10		-2.1501e-06	-5.5942e-10	-4.03627e-06	-6e-10	-4.94305e-06	7.1e-10	-5.71774e-06	-2.3e-09	-6.1554e-06	-1.19e-08		-1.30505e-06	-1.23e-09	-4.28217e-06	8.88e-09	-2.53727e-06	6e-09	-3.0935e-06	1.1447e-08	-5.00969e-06	1e-08		-3.29144e-06	4.79e-09	-5.78868e-06	-3.86e-09	-1.47356e-06	-3.51e-09	-1.54238e-06	3.97e-09	-1.77362e-06	6e-10		-7.15775e-06	2.084e-10	-4.63007e-06	5.23e-09	-5.31155e-06	1e-09
-4.34859e-06	-2.9e-09	-4.34134e-06	7.4e-10	-3.96946e-06	-3.58297e-12	-5.33012e-06	-7.759e-09	-4.99957e-06	-8.81e-10		-2.14915e-06	-5.422e-10	-4.03627e-06	-6e-10	-4.94303e-06	6.1e-10	-5.71779e-06	-2.1e-09	-6.15545e-06	-1.17e-08		-1.30492e-06	-1.55e-09	-4.2825e-06	9.4e-09	-2.5374e-06	6.2e-09	-3.09321e-06	1.102e-08	-5.0095e-06	9.7e-09		-3.29154e-06	4.87e-09	-5.78871e-06	-3.83e-09	-1.47352e-06	-3.56e-09	-1.53235e-06	3.93e-09	-1.77362e-06	6e-10		-7.15776e-06	2.252e-10	-4.63007e-06	5.22e-09	-5.31151e-06	9e-10
-4.3486e-06	-2.88e-09	-4.34118e-06	4.1e-10	-3.96855e-06	6.72764e-11	-5.33012e-06	-7.763e-09	-4.99961e-06	-7.95e-10		-2.14815e-06	-5.7232e-10	-4.03627e-06	-6e-10	-4.94305e-06	7.2e-10	-5.71766e-06	-2.6e-09	-6.15547e-06	-1.16e-08		-1.30501e-06	-1.32e-09	-4.28241e-06	9.25e-09	-2.537e-06	5.6e-09	-3.09348e-06	1.1417e-08	-5.0095e-06	9.7e-09		-3.29143e-06	4.78e-09	-5.78913e-06	-3.5e-09	-1.47354e-06	-3.53e-09	-1.53229e-06	3.82e-09	-1.77356e-06	5e-10		-7.15773e-06	1.412e-10	-4.63007e-06	5.22e-09	-5.31147e-06	8e-10
-4.34854e-06	-3e-09	-4.34119e-06	4.3e-10	-3.96754e-06	3.27891e-11	-5.33012e-06	-7.752e-09	-4.99961e-06	-7.93e-10		-2.14726e-06	-4.6901e-10	-4.03632e-06	-4e-10	-4.94305e-06	7e-10	-5.71769e-06	-2.5e-09	-6.1554e-06	-1.19e-08		-1.30496e-06	-1.46e-09	-4.28254e-06	9.46e-09	-2.5372e-06	5.9e-09	-3.09329e-06	1.113e-08	-5.0095e-06	9.7e-09		-3.29141e-06	4.77e-09	-5.78894e-06	-3.65e-09	-1.47358e-06	-3.48e-09	-1.53234e-06	3.91e-09	-1.77369e-06	7e-10		-7.15773e-06	1.412e-10	-4.63009e-06	5.3e-09	-5.31143e-06	7e-10
-4.34855e-06	-2.97e-09	-4.34132e-06	7e-10	-3.96658e-06	4.04734e-11	-5.33018e-06	-7.635e-09	-4.99965e-06	-7.27e-10		-2.14622e-06	-5.5254e-10	-4.03623e-06	-8e-10	-4.94305e-06	6.9e-10	-5.71769e-06	-2.5e-09	-6.1554e-06	-1.19e-08		-1.30499e-06	-1.38e-09	-4.28259e-06	9.54e-09	-2.53693e-06	5.5e-09	-3.09321e-06	1.101e-08	-5.009e-06	8.9e-09		-3.29148e-06	4.82e-09	-5.78887e-06	-3.7e-09	-1.47357e-06	-3.5e-09	-1.53235e-06	3.92e-09	-1.77356e-06	5e-10		-7.15772e-06	1.244e-10	-4.63003e-06	5.11e-09	-5.31147e-06	8e-10
-4.3486e-06	-2.88e-09	-4.34145e-06	9.7e-10	-3.96552e-06	-4.796e-11	-5.33016e-06	-7.682e-09	-4.99959e-06	-8.36e-10		-2.1453e-06	-4.9902e-10	-4.03635e-06	-3e-10	-4.94305e-06	7.2e-10	-5.71771e-06	-2.4e-09	-6.15545e-06	-1.17e-08		-1.30499e-06	-1.38e-09	-4.28228e-06	9.05e-09	-2.53713e-06	5.8e-09	-3.09338e-06	1.1266e-08	-5.0095e-06	9.7e-09		-3.29134e-06	4.71e-09	-5.7888e-06	-3.76e-09	-1.47361e-06	-3.44e-09	-1.53238e-06	3.98e-09	-1.77369e-06	7e-10		-7.15771e-06	1.076e-10	-4.63003e-06	5.12e-09	-5.31151e-06	9e-10
-4.33853e-06	-3.01e-09	-4.3313e-06	6.7e-10	-3.96457e-06	-2.94675e-11	-5.32014e-06	-7.711e-09	-4.9896e-06	-8.19e-10		-2.14439e-06	-4.1695e-10	-4.0363e-06	-5e-10	-4.93303e-06	6.1e-10	-5.70764e-06	-2.7e-09	-6.1454e-06	-1.19e-08		-1.29495e-06	-1.47e-09	-4.27249e-06	9.39e-09	-2.5272e-06	5.9e-09	-3.0832e-06	1.1e-08	-4.99956e-06	9.8e-09		-3.28139e-06	4.75e-09	-5.77887e-06	-3.7e-09	-1.4635e-06	-3.58e-09	-1.53241e-06	4.03e-09	-1.76362e-06	6e-10		-7.14773e-06	1.58e-10	-4.6199e-06	4.71e-09	-5.30155e-06	1e-09
-4.3386e-06	-2.87e-09	-4.3313e-06	6.6e-10	-3.96354e-06	-8.00812e-11	-5.3202e-06	-7.58e-09	-4.98966e-06	-6.9e-10		-2.14338e-06	-4.5973e-10	-4.0363e-06	-5e-10	-4.93307e-06	7.9e-10	-5.70766e-06	-2.6e-09	-6.14545e-06	-1.17e-08		-1.29502e-06	-1.3e-09	-4.27214e-06	8.82e-09	-2.5272e-06	5.9e-09	-3.08334e-06	1.1203e-08	-4.99981e-06	1.02e-08		-3.28129e-06	4.67e-09	-5.77882e-06	-3.74e-09	-1.46354e-06	-3.53e-09	-1.53233e-06	3.89e-09	-1.76356e-06	5e-10		-7.14773e-06	1.58e-10	-4.62001e-06	5.06e-09	-5.30155e-06	1e-09
-4.33853e-06	-3.02e-09	-4.33132e-06	7.1e-10	-3.96266e-06	5.5959e-12	-5.32022e-06	-7.559e-09	-4.98968e-06	-6.61e-10		-2.14242e-06	-4.5418e-10	-4.0363e-06	-5e-10	-4.93311e-06	9.4e-10	-5.70761e-06	-2.8e-09	-6.14555e-06	-1.13e-08		-1.295e-06	-1.36e-09	-4.2724e-06	9.24e-09	-2.527e-06	5.6e-09	-3.08317e-06	1.096e-08	-4.99969e-06	1e-08		-3.2814e-06	4.76e-09	-5.77882e-06	-3.74e-09	-1.46349e-06	-3.59e-09	-1.53243e-06	4.06e-09	-1.76369e-06	7e-10		-7.14774e-06	1.748e-10	-4.62008e-06	5.27e-09	-5.30151e-06	9e-10
-4.33854e-06	-3e-09	-4.33144e-06	9.5e-10	-3.96164e-06	-4.49319e-11	-5.32013e-06	-7.729e-09	-4.98961e-06	-8.04e-10		-2.14138e-06	-5.2374e-10	-4.0363e-06	-5e-10	-4.93315e-06	1.12e-09	-5.70769e-06	-2.5e-09	-6.1456e-06	-1.11e-08		-1.29502e-06	-1.3e-09	-4.2724e-06	9.24e-09	-2.52707e-06	5.7e-09	-3.08337e-06	1.1253e-08	-5e-06	1.05e-08		-3.28137e-06	4.74e-09	-5.77831e-06	-4.15e-09	-1.46358e-06	-3.48e-09	-1.53239e-06	3.99e-09	-1.76362e-06	6e-10		-7.14775e-06	2e-10	-4.61998e-06	4.96e-09	-5.30147e-06	8e-10
-4.33857e-06	-2.93e-09	-4.33149e-06	1.06e-09	-3.96064e-06	-6.64167e-11	-5.32012e-06	-7.751e-09	-4.98963e-06	-7.62e-10		-2.14034e-06	-5.966e-10	-4.02627e-06	-6e-10	-4.93304e-06	6.8e-10	-5.70764e-06	-2.7e-09	-6.14552e-06	-1.14e-08		-1.29506e-06	-1.21e-09	-4.27226e-06	9.02e-09	-2.52707e-06	5.7e-09	-3.08333e-06	1.119e-08	-4.99981e-06	1.02e-08		-3.28116e-06	4.57e-09	-5.77809e-06	-4.33e-09	-1.46353e-06	-3.54e-09	-1.53236e-06	3.94e-09	-1.76362e-06	6e-10		-7.14771e-06	9.08e-11	-4.61998e-06	4.95e-09	-5.30155e-06	1e-09
-4.33841e-06	-3.26e-09	-4.33131e-06	6.9e-10	-3.95972e-06	-1.22553e-11	-5.32015e-06	-7.686e-09	-4.98957e-06	-8.8e-10		-2.13924e-06	-7.3388e-10	-4.02627e-06	-6e-10	-4.93304e-06	6.7e-10	-5.70761e-06	-2.8e-09	-6.14545e-06	-1.17e-08		-1.29513e-06	-1.02e-09	-4.27227e-06	9.04e-09	-2.527e-06	5.6e-09	-3.08328e-06	1.112e-08	-4.99987e-06	1.03e-08		-3.28123e-06	4.62e-09	-5.77786e-06	-4.51e-09	-1.46352e-06	-3.56e-09	-1.5324e-06	4.01e-09	-1.76362e-06	6e-10		-7.14768e-06	1.52e-11	-4.61998e-06	4.94e-09	-5.30159e-06	1.1e-09
-4.3385e-06	-3.08e-09	-4.3313e-06	6.6e-10	-3.95877e-06	1.31999e-11	-5.3201e-06	-7.793e-09	-4.98968e-06	-6.57e-10		-2.13854e-06	-4.4061e-10	-4.02625e-06	-7e-10	-4.93302e-06	5.8e-10	-5.70761e-06	-2.8e-09	-6.1455e-06	-1.15e-08		-1.29506e-06	-1.21e-09	-4.27251e-06	9.42e-09	-2.52687e-06	5.4e-09	-3.08351e-06	1.1471e-08	-5e-06	1.05e-08		-3.28128e-06	4.66e-09	-5.77754e-06	-4.77e-09	-1.46363e-06	-3.42e-09	-1.52238e-06	3.97e-09	-1.76362e-06	6e-10		-7.14769e-06	4.88e-11	-4.62002e-06	5.09e-09	-5.30155e-06	1e-09
-4.33852e-06	-3.04e-09	-4.33145e-06	9.8e-10	-3.95779e-06	-2.9243e-12	-5.32017e-06	-7.654e-09	-4.9896e-06	-8.14e-10		-2.13754e-06	-4.6099e-10	-4.0263e-06	-5e-10	-4.93304e-06	6.8e-10	-5.70776e-06	-2.2e-09	-6.1455e-06	-1.15e-08		-1.29498e-06	-1.39e-09	-4.27201e-06	8.61e-09	-2.52687e-06	5.4e-09	-3.08347e-06	1.1404e-08	-5.00006e-06	1.06e-08		-3.28126e-06	4.65e-09	-5.77775e-06	-4.6e-09	-1.46341e-06	-3.7e-09	-1.52234e-06	3.9e-09	-1.76362e-06	6e-10		-7.14771e-06	1.076e-10	-4.62003e-06	5.11e-09	-5.30155e-06	1e-09
-4.33853e-06	-3.02e-09	-4.33136e-06	7.9e-10	-3.95683e-06	2.21363e-11	-5.32019e-06	-7.612e-09	-4.98962e-06	-7.85e-10		-2.13655e-06	-4.7883e-10	-4.02625e-06	-7e-10	-4.93303e-06	6.2e-10	-5.70761e-06	-2.8e-09	-6.14555e-06	-1.13e-08		-1.29501e-06	-1.33e-09	-4.27227e-06	9.03e-09	-2.5268e-06	5.3e-09	-3.08374e-06	1.1811e-08	-4.99994e-06	1.04e-08		-3.28128e-06	4.66e-09	-5.77886e-06	-3.71e-09	-1.46356e-06	-3.51e-09	-1.52237e-06	3.95e-09	-1.76362e-06	6e-10		-7.1477e-06	6.56e-11	-4.62002e-06	5.09e-09	-5.30159e-06	1.1e-09
-4.33846e-06	-3.15e-09	-4.33123e-06	5.2e-10	-3.95586e-06	2.62166e-11	-5.32016e-06	-7.674e-09	-4.98958e-06	-8.61e-10		-2.13551e-06	-5.6038e-10	-4.02632e-06	-4e-10	-4.93294e-06	2.8e-10	-5.70771e-06	-2.4e-09	-6.1455e-06	-1.15e-08		-1.29502e-06	-1.31e-09	-4.27242e-06	9.28e-09	-2.52687e-06	5.4e-09	-3.08365e-06	1.1672e-08	-5.00012e-06	1.07e-08		-3.28132e-06	4.7e-09	-5.77876e-06	-3.79e-09	-1.46356e-06	-3.51e-09	-1.52233e-06	3.89e-09	-1.76369e-06	7e-10		-7.14775e-06	1.916e-10	-4.61996e-06	4.88e-09	-5.30159e-06	1.1e-09
-4.32844e-06	-3.2e-09	-4.32135e-06	7.6e-10	-3.95493e-06	6.02409e-11	-5.31012e-06	-7.758e-09	-4.97951e-06	-1.00916e-09		-2.13451e-06	-5.9013e-10	-4.02632e-06	-4e-10	-4.92296e-06	3.5e-10	-5.69774e-06	-2.3e-09	-6.13547e-06	-1.16e-08		-1.28493e-06	-1.52e-09	-4.26219e-06	8.9e-09	-2.5166e-06	5e-09	-3.07337e-06	1.1258e-08	-4.99019e-06	1.08e-08		-3.271e-06	4.44e-09	-5.76816e-06	-4.27e-09	-1.45354e-06	-3.53e-09	-1.5223e-06	3.84e-09	-1.75363e-06	6e-10		-7.13768e-06	2.36e-11	-4.61001e-06	5.04e-09	-5.29155e-06	1e-09
-4.32846e-06	-3.16e-09	-4.32149e-06	1.05e-09	-3.95398e-06	9.30196e-11	-5.31012e-06	-7.752e-09	-4.97952e-06	-9.809e-10		-2.13368e-06	-4.2977e-10	-4.0263e-06	-5e-10	-4.923e-06	5.2e-10	-5.69769e-06	-2.5e-09	-6.13555e-06	-1.13e-08		-1.28502e-06	-1.3e-09	-4.26234e-06	9.15e-09	-2.5168e-06	5.3e-09	-3.07322e-06	1.103e-08	-4.99031e-06	1.1e-08		-3.27094e-06	4.39e-09	-5.76757e-06	-4.74e-09	-1.45351e-06	-3.57e-09	-1.52234e-06	3.9e-09	-1.75375e-06	8e-10		-7.13771e-06	9.08e-11	-4.61003e-06	5.1e-09	-5.29159e-06	1.1e-09
-4.32854e-06	-2.99e-09	-4.32142e-06	9.1e-10	-3.95301e-06	9.23338e-11	-5.31024e-06	-7.503e-09	-4.97956e-06	-9.042e-10		-2.13271e-06	-4.253e-10	-4.02627e-06	-6e-10	-4.92297e-06	3.9e-10	-5.69774e-06	-2.3e-09	-6.1355e-06	-1.15e-08		-1.28497e-06	-1.42e-09	-4.26234e-06	9.14e-09	-2.51653e-06	4.9e-09	-3.07329e-06	1.113e-08	-4.99031e-06	1.1e-08		-3.27079e-06	4.27e-09	-5.76719e-06	-5.05e-09	-1.45365e-06	-3.39e-09	-1.52225e-06	3.75e-09	-1.75369e-06	7e-10		-7.13762e-06	-1.276e-10	-4.61002e-06	5.09e-09	-5.29155e-06	1e-09
-4.3285e-06	-3.08e-09	-4.32125e-06	5.7e-10	-3.95204e-06	9.55391e-11	-5.31015e-06	-7.683e-09	-4.97957e-06	-8.76e-10		-2.1318e-06	-3.7017e-10	-4.02627e-06	-6e-10	-4.92295e-06	2.9e-10	-5.69766e-06	-2.6e-09	-6.13555e-06	-1.13e-08		-1.28505e-06	-1.22e-09	-4.26251e-06	9.42e-09	-2.5168e-06	5.3e-09	-3.07331e-06	1.116e-08	-4.9905e-06	1.13e-08		-3.27074e-06	4.23e-09	-5.7678e-06	-4.56e-09	-1.45361e-06	-3.44e-09	-1.52235e-06	3.92e-09	-1.75363e-06	6e-10		-7.13768e-06	3.2e-11	-4.60991e-06	4.75e-09	-5.29163e-06	1.2e-09
-4.32848e-06	-3.12e-09	-4.32136e-06	7.8e-10	-3.95102e-06	4.65307e-11	-5.3102e-06	-7.589e-09	-4.97952e-06	-9.747e-10		-2.13088e-06	-3.0217e-10	-4.01638e-06	-2e-10	-4.92302e-06	5.8e-10	-5.69771e-06	-2.4e-09	-6.13558e-06	-1.12e-08		-1.28506e-06	-1.19e-09	-4.26236e-06	9.18e-09	-2.51653e-06	4.9e-09	-3.07343e-06	1.1345e-08	-4.99037e-06	1.11e-08		-3.27055e-06	4.08e-09	-5.76771e-06	-4.63e-09	-1.45361e-06	-3.44e-09	-1.52225e-06	3.75e-09	-1.75363e-06	6e-10		-7.13769e-06	4.88e-11	-4.61001e-06	5.06e-09	-5.29155e-06	1e-09
-4.32846e-06	-3.16e-09	-4.32144e-06	9.5e-10	-3.95012e-06	1.28596e-10	-5.31006e-06	-7.874e-09	-4.97956e-06	-9.068e-10		-2.12976e-06	-4.6378e-10	-4.01623e-06	-8e-10	-4.92307e-06	7.9e-10	-5.69771e-06	-2.4e-09	-6.13563e-06	-1.1e-08		-1.28506e-06	-1.2e-09	-4.2621e-06	8.76e-09	-2.51667e-06	5.1e-09	-3.07364e-06	1.1666e-08	-4.99025e-06	1.09e-08		-3.2704e-06	3.96e-09	-5.76816e-06	-4.27e-09	-1.45361e-06	-3.45e-09	-1.52229e-06	3.83e-09	-1.75369e-06	7e-10		-7.13769e-06	5.72e-11	-4.60996e-06	4.89e-09	-5.29155e-06	1e-09
-4.32848e-06	-3.11e-09	-4.3213e-06	6.7e-10	-3.94912e-06	9.2999e-11	-5.31012e-06	-7.756e-09	-4.97956e-06	-9.038e-10		-2.12883e-06	-4.2188e-10	-4.01625e-06	-7e-10	-4.92304e-06	6.7e-10	-5.69771e-06	-2.4e-09	-6.13555e-06	-1.13e-08		-1.28497e-06	-1.42e-09	-4.26221e-06	8.94e-09	-2.51667e-06	5.1e-09	-3.07357e-06	1.1551e-08	-4.99037e-06	1.11e-08		-3.27039e-06	3.95e-09	-5.76776e-06	-4.59e-09	-1.45366e-06	-3.38e-09	-1.51227e-06	3.79e-09	-1.75369e-06	7e-10		-7.13768e-06	1.52e-11	-4.61004e-06	5.14e-09	-5.29151e-06	9e-10
-4.32841e-06	-3.26e-09	-4.32115e-06	3.6e-10	-3.94815e-06	9.74759e-11	-5.31016e-06	-7.679e-09	-4.97955e-06	-9.186e-10		-2.12799e-06	-2.7999e-10	-4.0162e-06	-9e-10	-4.92303e-06	6e-10	-5.69764e-06	-2.7e-09	-6.1355e-06	-1.15e-08		-1.28496e-06	-1.44e-09	-4.26251e-06	9.41e-09	-2.51687e-06	5.4e-09	-3.0735e-06	1.1448e-08	-4.99044e-06	1.12e-08		-3.27054e-06	4.07e-09	-5.76781e-06	-4.55e-09	-1.45358e-06	-3.48e-09	-1.51229e-06	3.83e-09	-1.75363e-06	6e-10		-7.13767e-06	6.8e-12	-4.61001e-06	5.06e-09	-5.29151e-06	9e-10
-4.3284e-06	-3.28e-09	-4.32122e-06	5.1e-10	-3.94713e-06	5.73421e-11	-5.31007e-06	-7.847e-09	-4.97959e-06	-8.32e-10		-2.12696e-06	-3.3454e-10	-4.01627e-06	-6e-10	-4.92306e-06	7.3e-10	-5.69766e-06	-2.6e-09	-6.13563e-06	-1.1e-08		-1.28498e-06	-1.4e-09	-4.26235e-06	9.16e-09	-2.51667e-06	5.1e-09	-3.07334e-06	1.1216e-08	-4.99044e-06	1.12e-08		-3.27056e-06	4.09e-09	-5.76722e-06	-5.02e-09	-1.4536e-06	-3.46e-09	-1.51229e-06	3.82e-09	-1.75363e-06	6e-10		-7.13766e-06	-2.68e-11	-4.60995e-06	4.87e-09	-5.29147e-06	8e-10
-4.32844e-06	-3.19e-09	-4.32128e-06	6.2e-10	-3.94626e-06	1.56989e-10	-5.31005e-06	-7.899e-09	-4.9796e-06	-8.24e-10		-2.12595e-06	-3.739e-10	-4.01627e-06	-6e-10	-4.92304e-06	6.7e-10	-5.69761e-06	-2.8e-09	-6.13558e-06	-1.12e-08		-1.28501e-06	-1.33e-09	-4.26201e-06	8.61e-09	-2.51667e-06	5.1e-09	-3.07335e-06	1.1231e-08	-4.99044e-06	1.12e-08		-3.27056e-06	4.09e-09	-5.76754e-06	-4.77e-09	-1.45361e-06	-3.45e-09	-1.51222e-06	3.71e-09	-1.75363e-06	6e-10		-7.13766e-06	-2.68e-11	-4.61002e-06	5.08e-09	-5.29147e-06	8e-10
-4.32846e-06	-3.15e-09	-4.32142e-06	9.1e-10	-3.94525e-06	1.16871e-10	-5.31014e-06	-7.717e-09	-4.97959e-06	-8.44e-10		-2.12497e-06	-3.9163e-10	-4.0163e-06	-5e-10	-4.923e-06	5.2e-10	-5.69769e-06	-2.5e-09	-6.13555e-06	-1.13e-08		-1.28512e-06	-1.06e-09	-4.26221e-06	8.93e-09	-2.51687e-06	5.4e-09	-3.07345e-06	1.1372e-08	-4.9905e-06	1.13e-08		-3.27046e-06	4.01e-09	-5.76751e-06	-4.79e-09	-1.45364e-06	-3.41e-09	-1.51229e-06	3.82e-09	-1.74362e-06	6e-10		-7.13774e-06	1.664e-10	-4.61e-06	5.03e-09	-5.29143e-06	7e-10
-4.31845e-06	-3.18e-09	-4.31128e-06	6.2e-10	-3.94426e-06	9.08915e-11	-5.30015e-06	-7.7e-09	-4.96963e-06	-7.53e-10		-2.12414e-06	-2.276e-10	-4.01633e-06	-4e-10	-4.91302e-06	5.8e-10	-5.68774e-06	-2.3e-09	-6.12555e-06	-1.13e-08		-1.27513e-06	-1.01e-09	-4.25221e-06	8.93e-09	-2.5068e-06	5.3e-09	-3.06329e-06	1.114e-08	-4.98062e-06	1.15e-08		-3.26042e-06	3.98e-09	-5.75721e-06	-5.03e-09	-1.44379e-06	-3.22e-09	-1.51226e-06	3.77e-09	-1.74375e-06	8e-10		-7.12771e-06	9.92e-11	-4.60003e-06	5.12e-09	-5.28155e-06	1e-09
-4.31849e-06	-3.1e-09	-4.31128e-06	6.2e-10	-3.9434e-06	2.19788e-10	-5.30019e-06	-7.61e-09	-4.96968e-06	-6.64e-10		-2.12303e-06	-3.7347e-10	-4.01635e-06	-3e-10	-4.913e-06	4.9e-10	-5.68774e-06	-2.3e-09	-6.1255e-06	-1.15e-08		-1.2751e-06	-1.1e-09	-4.25233e-06	9.12e-09	-2.5066e-06	5e-09	-3.06341e-06	1.1316e-08	-4.98062e-06	1.15e-08		-3.2605e-06	4.04e-09	-5.75703e-06	-5.18e-09	-1.44362e-06	-3.43e-09	-1.51225e-06	3.75e-09	-1.74369e-06	7e-10		-7.12769e-06	4.88e-11	-4.60009e-06	5.3e-09	-5.28151e-06	9e-10
-4.31841e-06	-3.25e-09	-4.31148e-06	1.04e-09	-3.94234e-06	1.24348e-10	-5.30015e-06	-7.697e-09	-4.96962e-06	-7.82e-10		-2.1222e-06	-2.2241e-10	-4.01627e-06	-6e-10	-4.91297e-06	3.6e-10	-5.68771e-06	-2.4e-09	-6.12553e-06	-1.14e-08		-1.27504e-06	-1.24e-09	-4.25233e-06	9.12e-09	-2.50667e-06	5.1e-09	-3.06323e-06	1.105e-08	-4.98075e-06	1.17e-08		-3.26042e-06	3.98e-09	-5.75714e-06	-5.09e-09	-1.44356e-06	-3.51e-09	-1.51212e-06	3.54e-09	-1.74362e-06	6e-10		-7.12768e-06	1.52e-11	-4.60006e-06	5.2e-09	-5.28151e-06	9e-10
-4.31844e-06	-3.2e-09	-4.31147e-06	1.01e-09	-3.94138e-06	1.38402e-10	-5.30011e-06	-7.772e-09	-4.96956e-06	-9e-10		-2.1211e-06	-3.6079e-10	-4.0163e-06	-5e-10	-4.91301e-06	5.3e-10	-5.68776e-06	-2.2e-09	-6.12555e-06	-1.13e-08		-1.27502e-06	-1.3e-09	-4.25226e-06	9.01e-09	-2.50693e-06	5.5e-09	-3.0632e-06	1.1e-08	-4.98056e-06	1.14e-08		-3.26038e-06	3.94e-09	-5.75725e-06	-5e-09	-1.44356e-06	-3.51e-09	-1.51223e-06	3.72e-09	-1.74369e-06	7e-10		-7.12776e-06	2.252e-10	-4.60012e-06	5.39e-09	-5.28151e-06	9e-10
-4.31844e-06	-3.2e-09	-4.31129e-06	6.4e-10	-3.94033e-06	6.05094e-11	-5.30015e-06	-7.696e-09	-4.96955e-06	-9.277e-10		-2.12006e-06	-4.3426e-10	-4.0063e-06	-5e-10	-4.91297e-06	3.9e-10	-5.68771e-06	-2.4e-09	-6.1256e-06	-1.11e-08		-1.27502e-06	-1.29e-09	-4.25218e-06	8.89e-09	-2.50693e-06	5.5e-09	-3.06341e-06	1.132e-08	-4.98037e-06	1.11e-08		-3.26047e-06	4.02e-09	-5.75679e-06	-5.37e-09	-1.44358e-06	-3.48e-09	-1.51217e-06	3.63e-09	-1.74369e-06	7e-10		-7.12771e-06	9.92e-11	-4.6001e-06	5.34e-09	-5.28155e-06	1e-09
-4.31847e-06	-3.14e-09	-4.31133e-06	7.2e-10	-3.9394e-06	1.09432e-10	-5.30007e-06	-7.848e-09	-4.96967e-06	-6.77e-10		-2.11912e-06	-4.0124e-10	-4.00627e-06	-6e-10	-4.91303e-06	6.2e-10	-5.68776e-06	-2.2e-09	-6.12555e-06	-1.13e-08		-1.27509e-06	-1.13e-09	-4.25229e-06	9.07e-09	-2.507e-06	5.6e-09	-3.06358e-06	1.1568e-08	-4.98044e-06	1.12e-08		-3.26038e-06	3.94e-09	-5.75691e-06	-5.27e-09	-1.44375e-06	-3.27e-09	-1.50225e-06	3.75e-09	-1.74379e-06	8.6e-10		-7.12773e-06	1.412e-10	-4.60008e-06	5.28e-09	-5.28151e-06	9e-10
-4.31846e-06	-3.16e-09	-4.31146e-06	1e-09	-3.93843e-06	1.07562e-10	-5.30006e-06	-7.883e-09	-4.96962e-06	-7.74e-10		-2.11822e-06	-3.2031e-10	-4.00632e-06	-4e-10	-4.91299e-06	4.7e-10	-5.68776e-06	-2.2e-09	-6.1255e-06	-1.15e-08		-1.27511e-06	-1.08e-09	-4.25242e-06	9.28e-09	-2.50653e-06	4.9e-09	-3.06331e-06	1.117e-08	-4.98031e-06	1.1e-08		-3.26045e-06	4e-09	-5.75761e-06	-4.71e-09	-1.44369e-06	-3.35e-09	-1.50223e-06	3.72e-09	-1.74375e-06	8e-10		-7.12774e-06	1.664e-10	-4.60017e-06	5.54e-09	-5.28151e-06	9e-10
-4.3185e-06	-3.08e-09	-4.31136e-06	7.8e-10	-3.93747e-06	1.13573e-10	-5.30012e-06	-7.757e-09	-4.96963e-06	-7.54e-10		-2.11721e-06	-3.5883e-10	-4.00627e-06	-6e-10	-4.91301e-06	5.6e-10	-5.68771e-06	-2.4e-09	-6.12555e-06	-1.13e-08		-1.27509e-06	-1.12e-09	-4.25234e-06	9.15e-09	-2.50673e-06	5.2e-09	-3.06364e-06	1.166e-08	-4.9805e-06	1.13e-08		-3.26058e-06	4.1e-09	-5.75635e-06	-5.72e-09	-1.44367e-06	-3.37e-09	-1.50224e-06	3.74e-09	-1.74356e-06	5e-10		-7.12769e-06	4.88e-11	-4.60008e-06	5.25e-09	-5.28155e-06	1e-09
-4.31847e-06	-3.13e-09	-4.31119e-06	4.3e-10	-3.93648e-06	1.04376e-10	-5.30025e-06	-7.49e-09	-4.96962e-06	-7.86e-10		-2.11611e-06	-4.9559e-10	-4.00632e-06	-4e-10	-4.91304e-06	6.5e-10	-5.68769e-06	-2.5e-09	-6.12555e-06	-1.13e-08		-1.27505e-06	-1.22e-09	-4.25204e-06	8.66e-09	-2.50673e-06	5.2e-09	-3.06368e-06	1.1724e-08	-4.98056e-06	1.14e-08		-3.26071e-06	4.21e-09	-5.7564e-06	-5.68e-09	-1.44365e-06	-3.39e-09	-1.50228e-06	3.8e-09	-1.74369e-06	7e-10		-7.12771e-06	1.076e-10	-4.60007e-06	5.22e-09	-5.28155e-06	1e-09
-4.31837e-06	-3.34e-09	-4.31123e-06	5.3e-10	-3.9355e-06	9.6927e-11	-5.30009e-06	-7.808e-09	-4.96968e-06	-6.52e-10		-2.11536e-06	-2.6067e-10	-4.00627e-06	-6e-10	-4.91311e-06	9.5e-10	-5.68779e-06	-2.1e-09	-6.12553e-06	-1.14e-08		-1.2751e-06	-1.11e-09	-4.25214e-06	8.82e-09	-2.5066e-06	5e-09	-3.06374e-06	1.1808e-08	-4.98062e-06	1.15e-08		-3.26084e-06	4.31e-09	-5.75554e-06	-6.37e-09	-1.44367e-06	-3.37e-09	-1.50219e-06	3.66e-09	-1.73375e-06	8e-10		-7.12766e-06	-1.84e-11	-4.60004e-06	5.13e-09	-5.28151e-06	9e-10
-4.30844e-06	-3.2e-09	-4.30141e-06	9e-10	-3.93454e-06	1.08466e-10	-5.29008e-06	-7.827e-09	-4.95964e-06	-7.33e-10		-2.11428e-06	-3.7484e-10	-4.00635e-06	-3e-10	-4.9031e-06	8.9e-10	-5.67769e-06	-2.5e-09	-6.11552e-06	-1.14e-08		-1.26505e-06	-1.23e-09	-4.242e-06	8.6e-09	-2.49693e-06	5.5e-09	-3.05362e-06	1.1636e-08	-4.97062e-06	1.15e-08		-3.25079e-06	4.27e-09	-5.74579e-06	-6.17e-09	-1.43369e-06	-3.34e-09	-1.50214e-06	3.58e-09	-1.73375e-06	8e-10		-7.1177e-06	8.24e-11	-4.59004e-06	5.15e-09	-5.27147e-06	8e-10
-4.30839e-06	-3.3e-09	-4.30139e-06	8.4e-10	-3.93366e-06	1.99076e-10	-5.29012e-06	-7.758e-09	-4.95964e-06	-7.34e-10		-2.11338e-06	-2.9393e-10	-4.00635e-06	-3e-10	-4.90317e-06	1.17e-09	-5.67769e-06	-2.5e-09	-6.11557e-06	-1.12e-08		-1.26506e-06	-1.21e-09	-4.24224e-06	8.98e-09	-2.49713e-06	5.8e-09	-3.05373e-06	1.1788e-08	-4.97062e-06	1.15e-08		-3.25064e-06	4.15e-09	-5.74551e-06	-6.39e-09	-1.43369e-06	-3.35e-09	-1.50216e-06	3.61e-09	-1.73363e-06	6e-10		-7.11765e-06	-6.04e-11	-4.59003e-06	5.12e-09	-5.27151e-06	9e-10
-4.30851e-06	-3.06e-09	-4.3012e-06	4.7e-10	-3.93258e-06	9.88193e-11	-5.29012e-06	-7.758e-09	-4.95955e-06	-9.201e-10		-2.11242e-06	-2.7521e-10	-4.00627e-06	-6e-10	-4.9031e-06	9.1e-10	-5.67771e-06	-2.4e-09	-6.11562e-06	-1.1e-08		-1.2651e-06	-1.1e-09	-4.24231e-06	9.09e-09	-2.49673e-06	5.2e-09	-3.05376e-06	1.1837e-08	-4.97081e-06	1.18e-08		-3.25086e-06	4.33e-09	-5.74548e-06	-6.42e-09	-1.4337e-06	-3.33e-09	-1.50228e-06	3.8e-09	-1.73377e-06	8.3e-10		-7.11775e-06	2e-10	-4.59004e-06	5.13e-09	-5.27155e-06	1e-09
-4.30842e-06	-3.23e-09	-4.30119e-06	4.3e-10	-3.93167e-06	1.61356e-10	-5.29014e-06	-7.721e-09	-4.95951e-06	-1.00624e-09		-2.11146e-06	-2.6809e-10	-4.00627e-06	-6e-10	-4.90314e-06	1.06e-09	-5.67766e-06	-2.6e-09	-6.11557e-06	-1.12e-08		-1.26518e-06	-9.04e-10	-4.24222e-06	8.95e-09	-2.49673e-06	5.2e-09	-3.05363e-06	1.1651e-08	-4.97081e-06	1.18e-08		-3.25099e-06	4.43e-09	-5.7465e-06	-5.6e-09	-1.43381e-06	-3.19e-09	-1.50222e-06	3.71e-09	-1.73377e-06	8.3e-10		-7.11771e-06	1.076e-10	-4.59003e-06	5.11e-09	-5.27151e-06	9e-10
-4.3085e-06	-3.08e-09	-4.30131e-06	6.9e-10	-3.93073e-06	1.84924e-10	-5.29012e-06	-7.746e-09	-4.9597e-06	-6.18e-10		-2.11053e-06	-2.1787e-10	-3.99632e-06	-4e-10	-4.90312e-06	1e-09	-5.67779e-06	-2.1e-09	-6.11555e-06	-1.13e-08		-1.26507e-06	-1.18e-09	-4.24204e-06	8.66e-09	-2.49713e-06	5.8e-09	-3.05363e-06	1.1638e-08	-4.97062e-06	1.15e-08		-3.25095e-06	4.4e-09	-5.7466e-06	-5.52e-09	-1.43378e-06	-3.23e-09	-1.50219e-06	3.66e-09	-1.73375e-06	8e-10		-7.11774e-06	1.748e-10	-4.58998e-06	4.95e-09	-5.27159e-06	1.1e-09
-4.30854e-06	-2.99e-09	-4.30138e-06	8.3e-10	-3.92967e-06	1.05336e-10	-5.29013e-06	-7.741e-09	-4.95957e-06	-8.91e-10		-2.10942e-06	-3.6321e-10	-3.99632e-06	-4e-10	-4.90312e-06	1e-09	-5.67776e-06	-2.2e-09	-6.11555e-06	-1.13e-08		-1.26507e-06	-1.17e-09	-4.24198e-06	8.57e-09	-2.4964e-06	4.7e-09	-3.05378e-06	1.1864e-08	-4.9705e-06	1.13e-08		-3.25094e-06	4.39e-09	-5.74599e-06	-6.01e-09	-1.43366e-06	-3.38e-09	-1.50217e-06	3.63e-09	-1.73375e-06	8e-10		-7.11765e-06	-5.2e-11	-4.59008e-06	5.25e-09	-5.27151e-06	9e-10
-4.30853e-06	-3.01e-09	-4.30129e-06	6.4e-10	-3.92869e-06	8.9535e-11	-5.2901e-06	-7.787e-09	-4.95957e-06	-8.78e-10		-2.10855e-06	-2.621e-10	-3.99625e-06	-7e-10	-4.90315e-06	1.12e-09	-5.67781e-06	-2e-09	-6.11562e-06	-1.1e-08		-1.2651e-06	-1.1e-09	-4.24223e-06	8.97e-09	-2.49647e-06	4.8e-09	-3.05358e-06	1.1564e-08	-4.97044e-06	1.12e-08		-3.25096e-06	4.41e-09	-5.74616e-06	-5.87e-09	-1.43374e-06	-3.28e-09	-1.49225e-06	3.75e-09	-1.73363e-06	6e-10		-7.11769e-06	5.72e-11	-4.59007e-06	5.24e-09	-5.27155e-06	1e-09
-4.30855e-06	-2.97e-09	-4.30133e-06	7.3e-10	-3.92778e-06	1.54772e-10	-5.29007e-06	-7.862e-09	-4.95963e-06	-7.58e-10		-2.10753e-06	-3.0685e-10	-3.9963e-06	-5e-10	-4.9032e-06	1.29e-09	-5.67769e-06	-2.5e-09	-6.11547e-06	-1.16e-08		-1.26517e-06	-9.21e-10	-4.24206e-06	8.7e-09	-2.4966e-06	5e-09	-3.05381e-06	1.1917e-08	-4.97031e-06	1.1e-08		-3.25102e-06	4.46e-09	-5.74543e-06	-6.46e-09	-1.43369e-06	-3.34e-09	-1.4922e-06	3.68e-09	-1.73369e-06	7e-10		-7.11775e-06	1.916e-10	-4.58999e-06	4.97e-09	-5.27151e-06	9e-10
-4.30854e-06	-2.99e-09	-4.30138e-06	8.2e-10	-3.92679e-06	1.34232e-10	-5.29001e-06	-7.97e-09	-4.95957e-06	-8.78e-10		-2.10645e-06	-4.2157e-10	-3.99632e-06	-4e-10	-4.90309e-06	8.8e-10	-5.67766e-06	-2.6e-09	-6.11565e-06	-1.09e-08		-1.26523e-06	-7.75e-10	-4.24229e-06	9.06e-09	-2.49647e-06	4.8e-09	-3.05368e-06	1.172e-08	-4.97037e-06	1.11e-08		-3.25114e-06	4.55e-09	-5.74481e-06	-6.95e-09	-1.4337e-06	-3.33e-09	-1.4922e-06	3.68e-09	-1.73376e-06	8.2e-10		-7.1177e-06	6.56e-11	-4.59002e-06	5.07e-09	-5.27151e-06	9e-10
-4.30859e-06	-2.9e-09	-4.30142e-06	9.2e-10	-3.92581e-06	1.33296e-10	-5.29014e-06	-7.712e-09	-4.95958e-06	-8.6e-10		-2.10549e-06	-4.0857e-10	-3.99627e-06	-6e-10	-4.90305e-06	7.2e-10	-5.67771e-06	-2.4e-09	-6.11565e-06	-1.09e-08		-1.2651e-06	-1.1e-09	-4.2421e-06	8.76e-09	-2.49647e-06	4.8e-09	-3.0538e-06	1.1905e-08	-4.97044e-06	1.12e-08		-3.25101e-06	4.45e-09	-5.74511e-06	-6.71e-09	-1.43369e-06	-3.35e-09	-1.49223e-06	3.72e-09	-1.73369e-06	7e-10		-7.11768e-06	3.2e-11	-4.59004e-06	5.15e-09	-5.27159e-06	1.1e-09
-4.29852e-06	-3.03e-09	-4.29135e-06	7.7e-10	-3.92475e-06	4.31037e-11	-5.28011e-06	-7.784e-09	-4.94953e-06	-9.691e-10		-2.10457e-06	-3.5579e-10	-3.9964e-06	-1e-10	-4.89315e-06	1.09e-09	-5.66769e-06	-2.5e-09	-6.10575e-06	-1.05e-08		-1.2551e-06	-1.09e-09	-4.23216e-06	8.86e-09	-2.48667e-06	5.1e-09	-3.04371e-06	1.1766e-08	-4.96006e-06	1.06e-08		-3.24099e-06	4.43e-09	-5.7349e-06	-6.88e-09	-1.42385e-06	-3.14e-09	-1.4922e-06	3.68e-09	-1.72375e-06	8e-10		-7.10766e-06	-3.52e-11	-4.58003e-06	5.12e-09	-5.26155e-06	1e-09
-4.29837e-06	-3.35e-09	-4.29139e-06	8.5e-10	-3.92394e-06	2.10912e-10	-5.28002e-06	-7.962e-09	-4.9496e-06	-8.19e-10		-2.10367e-06	-2.7236e-10	-3.99637e-06	-2e-10	-4.8931e-06	9.2e-10	-5.66769e-06	-2.5e-09	-6.10567e-06	-1.08e-08		-1.25513e-06	-1.03e-09	-4.23193e-06	8.49e-09	-2.4866e-06	5e-09	-3.04339e-06	1.1291e-08	-4.96019e-06	1.08e-08		-3.2409e-06	4.36e-09	-5.73464e-06	-7.09e-09	-1.4238e-06	-3.21e-09	-1.49228e-06	3.8e-09	-1.72362e-06	6e-10		-7.10767e-06	-1.6e-12	-4.58007e-06	5.23e-09	-5.26151e-06	9e-10
-4.29839e-06	-3.3e-09	-4.2913e-06	6.7e-10	-3.92296e-06	2.09934e-10	-5.28001e-06	-7.9862e-09	-4.94969e-06	-6.45e-10		-2.10263e-06	-3.3957e-10	-3.99635e-06	-3e-10	-4.89311e-06	9.3e-10	-5.66771e-06	-2.4e-09	-6.10567e-06	-1.08e-08		-1.25504e-06	-1.25e-09	-4.23209e-06	8.74e-09	-2.4866e-06	5e-09	-3.04351e-06	1.1463e-08	-4.96006e-06	1.06e-08		-3.24088e-06	4.34e-09	-5.73487e-06	-6.9e-09	-1.42389e-06	-3.09e-09	-1.49217e-06	3.62e-09	-1.72378e-06	8.5e-10		-7.10773e-06	1.412e-10	-4.58001e-06	5.05e-09	-5.26155e-06	1e-09
-4.29835e-06	-3.39e-09	-4.29133e-06	7.3e-10	-3.92191e-06	1.29992e-10	-5.28013e-06	-7.727e-09	-4.94969e-06	-6.39e-10		-2.1016e-06	-4.1079e-10	-3.99627e-06	-6e-10	-4.89305e-06	7.2e-10	-5.66764e-06	-2.7e-09	-6.10567e-06	-1.08e-08		-1.25506e-06	-1.2e-09	-4.23214e-06	8.82e-09	-2.4866e-06	5e-09	-3.04353e-06	1.1495e-08	-4.96044e-06	1.12e-08		-3.24103e-06	4.46e-09	-5.73486e-06	-6.91e-09	-1.42383e-06	-3.17e-09	-1.49216e-06	3.6e-09	-1.72377e-06	8.3e-10		-7.10769e-06	4.88e-11	-4.5801e-06	5.32e-09	-5.26155e-06	1e-09
-4.2984e-06	-3.28e-09	-4.2913e-06	6.6e-10	-3.92098e-06	1.69812e-10	-5.28013e-06	-7.743e-09	-4.94963e-06	-7.57e-10		-2.10063e-06	-4.091e-10	-3.98627e-06	-6e-10	-4.89302e-06	5.7e-10	-5.66771e-06	-2.4e-09	-6.1056e-06	-1.11e-08		-1.25511e-06	-1.08e-09	-4.23209e-06	8.75e-09	-2.4866e-06	5e-09	-3.04361e-06	1.161e-08	-4.96019e-06	1.08e-08		-3.24116e-06	4.57e-09	-5.73519e-06	-6.65e-09	-1.42374e-06	-3.28e-09	-1.49217e-06	3.62e-09	-1.72369e-06	7e-10		-7.10771e-06	9.08e-11	-4.58006e-06	5.2e-09	-5.26155e-06	1e-09
-4.29847e-06	-3.13e-09	-4.29123e-06	5.3e-10	-3.91999e-06	1.50292e-10	-5.28003e-06	-7.9364e-09	-4.94961e-06	-8.05e-10		-2.09962e-06	-4.409e-10	-3.9862e-06	-9e-10	-4.89302e-06	5.9e-10	-5.66776e-06	-2.2e-09	-6.10562e-06	-1.1e-08		-1.255e-06	-1.34e-09	-4.23218e-06	8.89e-09	-2.48673e-06	5.2e-09	-3.04372e-06	1.1784e-08	-4.96019e-06	1.08e-08		-3.24101e-06	4.45e-09	-5.73549e-06	-6.41e-09	-1.42381e-06	-3.19e-09	-1.4921e-06	3.51e-09	-1.72362e-06	6e-10		-7.10772e-06	1.244e-10	-4.58007e-06	5.22e-09	-5.26155e-06	1e-09
-4.29854e-06	-2.99e-09	-4.29134e-06	7.4e-10	-3.91904e-06	1.75093e-10	-5.28005e-06	-7.898e-09	-4.94973e-06	-5.61e-10		-2.09873e-06	-3.5645e-10	-3.9863e-06	-5e-10	-4.89307e-06	7.7e-10	-5.66771e-06	-2.4e-09	-6.1057e-06	-1.07e-08		-1.25498e-06	-1.41e-09	-4.23226e-06	9.02e-09	-2.4866e-06	5e-09	-3.04383e-06	1.194e-08	-4.96e-06	1.05e-08		-3.2411e-06	4.52e-09	-5.73549e-06	-6.41e-09	-1.42375e-06	-3.27e-09	-1.48219e-06	3.65e-09	-1.72369e-06	7e-10		-7.1077e-06	6.56e-11	-4.58002e-06	5.08e-09	-5.26151e-06	9e-10
-4.29846e-06	-3.15e-09	-4.29131e-06	6.8e-10	-3.91803e-06	1.41557e-10	-5.28009e-06	-7.814e-09	-4.94973e-06	-5.44e-10		-2.09754e-06	-5.9068e-10	-3.98637e-06	-2e-10	-4.89308e-06	8.3e-10	-5.66779e-06	-2.1e-09	-6.10567e-06	-1.08e-08		-1.25505e-06	-1.23e-09	-4.23219e-06	8.9e-09	-2.4864e-06	4.7e-09	-3.04376e-06	1.1843e-08	-4.96006e-06	1.06e-08		-3.24094e-06	4.39e-09	-5.73527e-06	-6.58e-09	-1.42377e-06	-3.24e-09	-1.48214e-06	3.57e-09	-1.72377e-06	8.3e-10		-7.10767e-06	-1.6e-12	-4.58003e-06	5.1e-09	-5.26147e-06	8e-10
-4.29853e-06	-3.01e-09	-4.29132e-06	7e-10	-3.91696e-06	2.69198e-11	-5.2801e-06	-7.801e-09	-4.94975e-06	-5.18e-10		-2.09671e-06	-4.3361e-10	-3.9864e-06	-1e-10	-4.89314e-06	1.06e-09	-5.66766e-06	-2.6e-09	-6.10565e-06	-1.09e-08		-1.25512e-06	-1.05e-09	-4.2322e-06	8.92e-09	-2.48633e-06	4.6e-09	-3.0436e-06	1.1601e-08	-4.96006e-06	1.06e-08		-3.24103e-06	4.46e-09	-5.73592e-06	-6.06e-09	-1.42377e-06	-3.25e-09	-1.48219e-06	3.66e-09	-1.72369e-06	7e-10		-7.10769e-06	4.88e-11	-4.58009e-06	5.31e-09	-5.26147e-06	8e-10
-4.29842e-06	-3.23e-09	-4.29125e-06	5.7e-10	-3.91603e-06	8.4969e-11	-5.28006e-06	-7.868e-09	-4.94964e-06	-7.4e-10		-2.09586e-06	-3.0123e-10	-3.98637e-06	-2e-10	-4.89307e-06	8e-10	-5.66769e-06	-2.5e-09	-6.10572e-06	-1.06e-08		-1.255e-06	-1.35e-09	-4.23226e-06	9.02e-09	-2.48633e-06	4.6e-09	-3.04381e-06	1.1919e-08	-4.96019e-06	1.08e-08		-3.24089e-06	4.35e-09	-5.73496e-06	-6.83e-09	-1.42378e-06	-3.23e-09	-1.48212e-06	3.54e-09	-1.72369e-06	7e-10		-7.10766e-06	-3.52e-11	-4.58006e-06	5.2e-09	-5.26159e-06	1.1e-09
-4.28847e-06	-3.14e-09	-4.28138e-06	8.3e-10	-3.91506e-06	8.01703e-11	-5.27012e-06	-7.758e-09	-4.93973e-06	-5.52e-10		-2.0949e-06	-2.9288e-10	-3.9863e-06	-5e-10	-4.88299e-06	4.5e-10	-5.65771e-06	-2.4e-09	-6.09578e-06	-1.04e-08		-1.24497e-06	-1.43e-09	-4.22224e-06	8.99e-09	-2.47653e-06	4.9e-09	-3.03364e-06	1.1666e-08	-4.95019e-06	1.08e-08		-3.23136e-06	4.73e-09	-5.72486e-06	-6.91e-09	-1.41376e-06	-3.26e-09	-1.48219e-06	3.65e-09	-1.71375e-06	8e-10		-7.09763e-06	-1.024e-10	-4.57004e-06	5.14e-09	-5.25151e-06	9e-10
-4.28843e-06	-3.22e-09	-4.28148e-06	1.04e-09	-3.91398e-06	-3.43314e-11	-5.27013e-06	-7.739e-09	-4.93969e-06	-6.41e-10		-2.09387e-06	-3.5578e-10	-3.9863e-06	-5e-10	-4.88314e-06	1.07e-09	-5.65774e-06	-2.3e-09	-6.09568e-06	-1.08e-08		-1.2451e-06	-1.11e-09	-4.22216e-06	8.85e-09	-2.47627e-06	4.5e-09	-3.0338e-06	1.1902e-08	-4.95013e-06	1.07e-08		-3.23126e-06	4.65e-09	-5.72463e-06	-7.1e-09	-1.41373e-06	-3.3e-09	-1.48217e-06	3.62e-09	-1.71363e-06	6e-10		-7.0976e-06	-1.78e-10	-4.57008e-06	5.28e-09	-5.25151e-06	9e-10
-4.28848e-06	-3.12e-09	-4.28139e-06	8.4e-10	-3.91316e-06	1.2638e-10	-5.27016e-06	-7.662e-09	-4.93968e-06	-6.46e-10		-2.09285e-06	-3.9841e-10	-3.9863e-06	-5e-10	-4.88318e-06	1.21e-09	-5.65771e-06	-2.4e-09	-6.0956e-06	-1.11e-08		-1.24516e-06	-9.49e-10	-4.22226e-06	9.01e-09	-2.47653e-06	4.9e-09	-3.03402e-06	1.22345e-08	-4.95025e-06	1.09e-08		-3.23131e-06	4.69e-09	-5.72519e-06	-6.65e-09	-1.41369e-06	-3.34e-09	-1.4822e-06	3.68e-09	-1.71369e-06	7e-10		-7.09767e-06	-1.6e-12	-4.56999e-06	5e-09	-5.25155e-06	1e-09
-4.28847e-06	-3.14e-09	-4.28136e-06	7.9e-10	-3.91206e-06	-2.5015e-12	-5.27013e-06	-7.738e-09	-4.93968e-06	-6.48e-10		-2.0919e-06	-3.7148e-10	-3.9863e-06	-5e-10	-4.88314e-06	1.04e-09	-5.65771e-06	-2.4e-09	-6.09563e-06	-1.1e-08		-1.2451e-06	-1.11e-09	-4.22211e-06	8.77e-09	-2.47647e-06	4.8e-09	-3.03378e-06	1.1875e-08	-4.95013e-06	1.07e-08		-3.23139e-06	4.75e-09	-5.72522e-06	-6.62e-09	-1.41378e-06	-3.23e-09	-1.48206e-06	3.44e-09	-1.71369e-06	7e-10		-7.09767e-06	-1e-11	-4.57008e-06	5.26e-09	-5.25159e-06	1.1e-09
-4.2884e-06	-3.29e-09	-4.28125e-06	5.7e-10	-3.91117e-06	8.47374e-11	-5.27006e-06	-7.871e-09	-4.93968e-06	-6.47e-10		-2.09077e-06	-5.4991e-10	-3.9763e-06	-5e-10	-4.88317e-06	1.17e-09	-5.65761e-06	-2.8e-09	-6.09555e-06	-1.13e-08		-1.24502e-06	-1.29e-09	-4.22196e-06	8.54e-09	-2.47633e-06	4.6e-09	-3.03374e-06	1.1803e-08	-4.95013e-06	1.07e-08		-3.23139e-06	4.75e-09	-5.72474e-06	-7.01e-09	-1.41377e-06	-3.24e-09	-1.48208e-06	3.48e-09	-1.71379e-06	8.7e-10		-7.09759e-06	-1.948e-10	-4.57004e-06	5.13e-09	-5.25155e-06	1e-09
-4.28843e-06	-3.22e-09	-4.28152e-06	1.11e-09	-3.91017e-06	5.12229e-11	-5.27013e-06	-7.738e-09	-4.93974e-06	-5.34e-10		-2.08987e-06	-4.5773e-10	-3.9763e-06	-5e-10	-4.88319e-06	1.26e-09	-5.65761e-06	-2.8e-09	-6.09565e-06	-1.09e-08		-1.24504e-06	-1.26e-09	-4.22196e-06	8.53e-09	-2.4766e-06	5e-09	-3.03384e-06	1.1955e-08	-4.95031e-06	1.1e-08		-3.23144e-06	4.79e-09	-5.72436e-06	-7.31e-09	-1.41376e-06	-3.26e-09	-1.48216e-06	3.61e-09	-1.71369e-06	7e-10		-7.09764e-06	-7.72e-11	-4.57009e-06	5.29e-09	-5.25163e-06	1.2e-09
-4.2884e-06	-3.29e-09	-4.28137e-06	8.1e-10	-3.90919e-06	5.5177e-11	-5.27014e-06	-7.713e-09	-4.93972e-06	-5.79e-10		-2.08895e-06	-4.1067e-10	-3.97637e-06	-2e-10	-4.88309e-06	8.5e-10	-5.65754e-06	-3.1e-09	-6.09575e-06	-1.05e-08		-1.24508e-06	-1.14e-09	-4.22204e-06	8.66e-09	-2.4762e-06	4.4e-09	-3.03391e-06	1.2072e-08	-4.95013e-06	1.07e-08		-3.23143e-06	4.78e-09	-5.72424e-06	-7.41e-09	-1.41381e-06	-3.2e-09	-1.4721e-06	3.51e-09	-1.71363e-06	6e-10		-7.09775e-06	1.916e-10	-4.57002e-06	5.08e-09	-5.25159e-06	1.1e-09
-4.2884e-06	-3.28e-09	-4.28128e-06	6.2e-10	-3.90824e-06	6.83611e-11	-5.27018e-06	-7.628e-09	-4.93964e-06	-7.29e-10		-2.08805e-06	-3.3508e-10	-3.9763e-06	-5e-10	-4.88315e-06	1.09e-09	-5.65764e-06	-2.7e-09	-6.0957e-06	-1.07e-08		-1.24506e-06	-1.2e-09	-4.22191e-06	8.45e-09	-2.4764e-06	4.7e-09	-3.03376e-06	1.1837e-08	-4.95013e-06	1.07e-08		-3.23139e-06	4.75e-09	-5.72491e-06	-6.87e-09	-1.41375e-06	-3.27e-09	-1.47222e-06	3.7e-09	-1.71382e-06	9.1e-10		-7.09766e-06	-3.52e-11	-4.57004e-06	5.15e-09	-5.25151e-06	9e-10
-4.28849e-06	-3.1e-09	-4.28126e-06	5.8e-10	-3.90731e-06	1.18585e-10	-5.27001e-06	-7.9828e-09	-4.93966e-06	-6.99e-10		-2.08697e-06	-4.5353e-10	-3.97632e-06	-4e-10	-4.8831e-06	8.9e-10	-5.65764e-06	-2.7e-09	-6.09565e-06	-1.09e-08		-1.24509e-06	-1.12e-09	-4.22183e-06	8.33e-09	-2.4764e-06	4.7e-09	-3.03369e-06	1.1738e-08	-4.95006e-06	1.06e-08		-3.23152e-06	4.86e-09	-5.72481e-06	-6.95e-09	-1.41389e-06	-3.1e-09	-1.47213e-06	3.56e-09	-1.71369e-06	7e-10		-7.09771e-06	9.08e-11	-4.57013e-06	5.41e-09	-5.25159e-06	1.1e-09
-4.28846e-06	-3.16e-09	-4.28139e-06	8.4e-10	-3.90632e-06	9.58879e-11	-5.27015e-06	-7.692e-09	-4.93976e-06	-4.95e-10		-2.08612e-06	-3.0995e-10	-3.97632e-06	-4e-10	-4.88313e-06	1.03e-09	-5.65764e-06	-2.7e-09	-6.09563e-06	-1.1e-08		-1.24508e-06	-1.15e-09	-4.22185e-06	8.36e-09	-2.47613e-06	4.3e-09	-3.03369e-06	1.1738e-08	-4.95031e-06	1.1e-08		-3.23172e-06	5.02e-09	-5.72477e-06	-6.98e-09	-1.41377e-06	-3.24e-09	-1.47214e-06	3.57e-09	-1.71375e-06	8e-10		-7.09771e-06	1.076e-10	-4.57e-06	5.01e-09	-5.25155e-06	1e-09
-4.28846e-06	-3.15e-09	-4.2814e-06	8.6e-10	-3.90536e-06	1.20243e-10	-5.27009e-06	-7.81e-09	-4.93979e-06	-4.21e-10		-2.08521e-06	-2.5089e-10	-3.97635e-06	-3e-10	-4.88315e-06	1.11e-09	-5.65769e-06	-2.5e-09	-6.09565e-06	-1.09e-08		-1.2452e-06	-8.36e-10	-4.22189e-06	8.42e-09	-2.4762e-06	4.4e-09	-3.03396e-06	1.21375e-08	-4.95e-06	1.05e-08		-3.23159e-06	4.91e-09	-5.72503e-06	-6.78e-09	-1.41367e-06	-3.37e-09	-1.47213e-06	3.55e-09	-1.70375e-06	8e-10		-7.09766e-06	-1.84e-11	-4.57005e-06	5.17e-09	-5.25159e-06	1.1e-09
-4.27843e-06	-3.21e-09	-4.2713e-06	6.6e-10	-3.90439e-06	1.13929e-10	-5.26007e-06	-7.861e-09	-4.92975e-06	-5.09e-10		-2.08424e-06	-2.4654e-10	-3.97632e-06	-4e-10	-4.87313e-06	1.02e-09	-5.64771e-06	-2.4e-09	-6.0857e-06	-1.07e-08		-1.23516e-06	-9.52e-10	-4.21257e-06	9.51e-09	-2.4664e-06	4.7e-09	-3.0237e-06	1.1756e-08	-4.93987e-06	1.03e-08		-3.22142e-06	4.78e-09	-5.71554e-06	-6.37e-09	-1.40377e-06	-3.24e-09	-1.47215e-06	3.59e-09	-1.70369e-06	7e-10		-7.08766e-06	-2.68e-11	-4.56005e-06	5.17e-09	-5.24155e-06	1e-09
-4.27841e-06	-3.26e-09	-4.27142e-06	9.1e-10	-3.90346e-06	1.59265e-10	-5.26008e-06	-7.834e-09	-4.92973e-06	-5.6e-10		-2.0833e-06	-2.0081e-10	-3.97627e-06	-6e-10	-4.87319e-06	1.26e-09	-5.64766e-06	-2.6e-09	-6.08573e-06	-1.06e-08		-1.23512e-06	-1.06e-09	-4.21232e-06	9.11e-09	-2.4664e-06	4.7e-09	-3.02362e-06	1.1624e-08	-4.93975e-06	1.01e-08		-3.22161e-06	4.93e-09	-5.71565e-06	-6.28e-09	-1.40381e-06	-3.19e-09	-1.47213e-06	3.56e-09	-1.70375e-06	8e-10		-7.0877e-06	6.56e-11	-4.56003e-06	5.11e-09	-5.24151e-06	9e-10
-4.2785e-06	-3.08e-09	-4.27138e-06	8.2e-10	-3.90242e-06	9.64575e-11	-5.26012e-06	-7.745e-09	-4.92977e-06	-4.7e-10		-2.08216e-06	-3.8989e-10	-3.9764e-06	-1e-10	-4.87312e-06	9.8e-10	-5.64759e-06	-2.9e-09	-6.08568e-06	-1.08e-08		-1.23517e-06	-9.12e-10	-4.21225e-06	9e-09	-2.4664e-06	4.7e-09	-3.02382e-06	1.1931e-08	-4.94e-06	1.05e-08		-3.22149e-06	4.83e-09	-5.71601e-06	-5.99e-09	-1.40373e-06	-3.3e-09	-1.47214e-06	3.57e-09	-1.70376e-06	8.2e-10		-7.08775e-06	2e-10	-4.55996e-06	4.9e-09	-5.24151e-06	9e-10
-4.27846e-06	-3.15e-09	-4.2714e-06	8.6e-10	-3.9015e-06	1.43831e-10	-5.26018e-06	-7.626e-09	-4.92981e-06	-3.99e-10		-2.08117e-06	-4.114e-10	-3.9763e-06	-5e-10	-4.87314e-06	1.07e-09	-5.64764e-06	-2.7e-09	-6.08568e-06	-1.08e-08		-1.23516e-06	-9.43e-10	-4.21248e-06	9.37e-09	-2.46627e-06	4.5e-09	-3.02386e-06	1.1985e-08	-4.93994e-06	1.04e-08		-3.22161e-06	4.93e-09	-5.71676e-06	-5.39e-09	-1.40394e-06	-3.03e-09	-1.4721e-06	3.51e-09	-1.70375e-06	8e-10		-7.08771e-06	9.92e-11	-4.56003e-06	5.11e-09	-5.24143e-06	7e-10
-4.27853e-06	-3.01e-09	-4.27135e-06	7.6e-10	-3.90058e-06	2.04126e-10	-5.26006e-06	-7.875e-09	-4.92974e-06	-5.29e-10		-2.08016e-06	-4.5185e-10	-3.96635e-06	-3e-10	-4.87312e-06	9.7e-10	-5.64769e-06	-2.5e-09	-6.08573e-06	-1.06e-08		-1.23509e-06	-1.13e-09	-4.21226e-06	9.01e-09	-2.46647e-06	4.8e-09	-3.02364e-06	1.1662e-08	-4.93987e-06	1.03e-08		-3.22155e-06	4.88e-09	-5.71731e-06	-4.95e-09	-1.40385e-06	-3.15e-09	-1.4722e-06	3.68e-09	-1.70375e-06	8e-10		-7.08766e-06	-1.84e-11	-4.56004e-06	5.13e-09	-5.24143e-06	7e-10
-4.27844e-06	-3.2e-09	-4.27135e-06	7.7e-10	-3.89961e-06	1.94786e-10	-5.26006e-06	-7.879e-09	-4.92969e-06	-6.29e-10		-2.07941e-06	-2.015e-10	-3.96632e-06	-4e-10	-4.87304e-06	6.5e-10	-5.64756e-06	-3e-09	-6.08565e-06	-1.09e-08		-1.23499e-06	-1.37e-09	-4.21203e-06	8.65e-09	-2.46627e-06	4.5e-09	-3.0236e-06	1.1605e-08	-4.93987e-06	1.03e-08		-3.2215e-06	4.84e-09	-5.7171e-06	-5.12e-09	-1.40384e-06	-3.16e-09	-1.4622e-06	3.68e-09	-1.70369e-06	7e-10		-7.08772e-06	1.16e-10	-4.55997e-06	4.91e-09	-5.24147e-06	8e-10
-4.27846e-06	-3.15e-09	-4.27139e-06	8.4e-10	-3.89862e-06	1.91433e-10	-5.26014e-06	-7.713e-09	-4.92968e-06	-6.58e-10		-2.07836e-06	-2.8959e-10	-3.96637e-06	-2e-10	-4.87311e-06	9.4e-10	-5.64761e-06	-2.8e-09	-6.08563e-06	-1.1e-08		-1.23509e-06	-1.12e-09	-4.21207e-06	8.72e-09	-2.46647e-06	4.8e-09	-3.02369e-06	1.1735e-08	-4.93987e-06	1.03e-08		-3.22154e-06	4.87e-09	-5.71626e-06	-5.79e-09	-1.40374e-06	-3.28e-09	-1.46205e-06	3.42e-09	-1.70382e-06	9.1e-10		-7.08766e-06	-3.52e-11	-4.56002e-06	5.07e-09	-5.24155e-06	1e-09
-4.27848e-06	-3.11e-09	-4.27139e-06	8.4e-10	-3.89757e-06	1.063e-10	-5.26019e-06	-7.607e-09	-4.92964e-06	-7.45e-10		-2.07724e-06	-4.5486e-10	-3.96622e-06	-8e-10	-4.8731e-06	8.8e-10	-5.64764e-06	-2.7e-09	-6.08568e-06	-1.08e-08		-1.23516e-06	-9.53e-10	-4.21244e-06	9.3e-09	-2.4664e-06	4.7e-09	-3.02359e-06	1.1591e-08	-4.93981e-06	1.02e-08		-3.22156e-06	4.89e-09	-5.71625e-06	-5.8e-09	-1.40383e-06	-3.17e-09	-1.46213e-06	3.56e-09	-1.70375e-06	8e-10		-7.08765e-06	-4.36e-11	-4.55998e-06	4.95e-09	-5.24155e-06	1e-09
-4.27838e-06	-3.33e-09	-4.27126e-06	5.9e-10	-3.89664e-06	1.4452e-10	-5.26019e-06	-7.602e-09	-4.92966e-06	-7.05e-10		-2.07644e-06	-2.6085e-10	-3.96625e-06	-7e-10	-4.87319e-06	1.24e-09	-5.64766e-06	-2.6e-09	-6.08563e-06	-1.1e-08		-1.23508e-06	-1.16e-09	-4.21258e-06	9.53e-09	-2.46647e-06	4.8e-09	-3.02361e-06	1.1608e-08	-4.93987e-06	1.03e-08		-3.22169e-06	4.99e-09	-5.71677e-06	-5.38e-09	-1.40381e-06	-3.19e-09	-1.46202e-06	3.37e-09	-1.70375e-06	8e-10		-7.08764e-06	-6.88e-11	-4.56006e-06	5.19e-09	-5.24143e-06	7e-10
-4.27841e-06	-3.25e-09	-4.27121e-06	4.8e-10	-3.89562e-06	1.08725e-10	-5.26005e-06	-7.9004e-09	-4.92974e-06	-5.36e-10		-2.07535e-06	-3.9188e-10	-3.96627e-06	-6e-10	-4.87319e-06	1.26e-09	-5.64766e-06	-2.6e-09	-6.08573e-06	-1.06e-08		-1.235e-06	-1.35e-09	-4.21244e-06	9.31e-09	-2.46627e-06	4.5e-09	-3.02367e-06	1.1705e-08	-4.93987e-06	1.03e-08		-3.22175e-06	5.04e-09	-5.71696e-06	-5.23e-09	-1.40371e-06	-3.32e-09	-1.4621e-06	3.5e-09	-1.70369e-06	7e-10		-7.0877e-06	7.4e-11	-4.55994e-06	4.83e-09	-5.24147e-06	8e-10
-4.26843e-06	-3.22e-09	-4.26129e-06	6.5e-10	-3.89466e-06	1.19414e-10	-5.2501e-06	-7.799e-09	-4.9197e-06	-6.23e-10		-2.07451e-06	-2.5e-10	-3.96632e-06	-4e-10	-4.86311e-06	9.5e-10	-5.63769e-06	-2.5e-09	-6.07563e-06	-1.1e-08		-1.22505e-06	-1.23e-09	-4.20211e-06	8.77e-09	-2.45653e-06	4.9e-09	-3.01374e-06	1.1814e-08	-4.92975e-06	1.01e-08		-3.2117e-06	5e-09	-5.70678e-06	-5.38e-09	-1.39384e-06	-3.16e-09	-1.46205e-06	3.43e-09	-1.69369e-06	7e-10		-7.07768e-06	1.52e-11	-4.54997e-06	4.92e-09	-5.23147e-06	8e-10
-4.2684e-06	-3.27e-09	-4.26119e-06	4.4e-10	-3.8937e-06	1.30593e-10	-5.25019e-06	-7.602e-09	-4.91974e-06	-5.32e-10		-2.07336e-06	-4.4292e-10	-3.96632e-06	-4e-10	-4.86303e-06	6.2e-10	-5.63771e-06	-2.4e-09	-6.0756e-06	-1.11e-08		-1.22512e-06	-1.06e-09	-4.20199e-06	8.58e-09	-2.4562e-06	4.4e-09	-3.01369e-06	1.173e-08	-4.92969e-06	1e-08		-3.21162e-06	4.94e-09	-5.70736e-06	-4.91e-09	-1.39379e-06	-3.22e-09	-1.46211e-06	3.53e-09	-1.69376e-06	8.2e-10		-7.07774e-06	1.832e-10	-4.54994e-06	4.82e-09	-5.23151e-06	9e-10
-4.26845e-06	-3.18e-09	-4.2612e-06	4.6e-10	-3.89282e-06	2.20063e-10	-5.25012e-06	-7.76e-09	-4.91976e-06	-4.98e-10		-2.07247e-06	-3.4409e-10	-3.96635e-06	-3e-10	-4.8631e-06	8.9e-10	-5.63776e-06	-2.2e-09	-6.07557e-06	-1.12e-08		-1.22521e-06	-8.25e-10	-4.20181e-06	8.3e-09	-2.45633e-06	4.6e-09	-3.01354e-06	1.1515e-08	-4.92975e-06	1.01e-08		-3.21174e-06	5.03e-09	-5.70715e-06	-5.08e-09	-1.39377e-06	-3.25e-09	-1.46211e-06	3.52e-09	-1.69369e-06	7e-10		-7.07774e-06	1.748e-10	-4.55002e-06	5.09e-09	-5.23151e-06	9e-10
-4.26847e-06	-3.14e-09	-4.26124e-06	5.4e-10	-3.89185e-06	2.26508e-10	-5.25005e-06	-7.9021e-09	-4.91975e-06	-5.22e-10		-2.07155e-06	-2.9377e-10	-3.96627e-06	-6e-10	-4.86303e-06	6.4e-10	-5.63776e-06	-2.2e-09	-6.07547e-06	-1.16e-08		-1.22512e-06	-1.04e-09	-4.20203e-06	8.65e-09	-2.45633e-06	4.6e-09	-3.0139e-06	1.205e-08	-4.92956e-06	9.8e-09		-3.2119e-06	5.16e-09	-5.70695e-06	-5.24e-09	-1.39389e-06	-3.1e-09	-1.46208e-06	3.47e-09	-1.69369e-06	7e-10		-7.07765e-06	-5.2e-11	-4.54999e-06	4.99e-09	-5.23155e-06	1e-09
-4.2684e-06	-3.29e-09	-4.26125e-06	5.7e-10	-3.89089e-06	2.4265e-10	-5.25008e-06	-7.835e-09	-4.91976e-06	-4.82e-10		-2.07055e-06	-3.2499e-10	-3.95625e-06	-7e-10	-4.86316e-06	1.14e-09	-5.63779e-06	-2.1e-09	-6.07557e-06	-1.12e-08		-1.22512e-06	-1.06e-09	-4.20206e-06	8.69e-09	-2.45593e-06	4e-09	-3.01362e-06	1.1623e-08	-4.92956e-06	9.8e-09		-3.21168e-06	4.98e-09	-5.70661e-06	-5.51e-09	-1.39387e-06	-3.12e-09	-1.46217e-06	3.63e-09	-1.69363e-06	6e-10		-7.07764e-06	-6.88e-11	-4.55002e-06	5.09e-09	-5.23159e-06	1.1e-09
-4.26841e-06	-3.26e-09	-4.26126e-06	5.8e-10	-3.88984e-06	1.57902e-10	-5.25012e-06	-7.748e-09	-4.91972e-06	-5.71e-10		-2.06954e-06	-3.4998e-10	-3.95623e-06	-8e-10	-4.86318e-06	1.24e-09	-5.63774e-06	-2.3e-09	-6.0754e-06	-1.19e-08		-1.22516e-06	-9.48e-10	-4.20176e-06	8.21e-09	-2.45613e-06	4.3e-09	-3.01369e-06	1.1737e-08	-4.92956e-06	9.8e-09		-3.21169e-06	4.99e-09	-5.70654e-06	-5.57e-09	-1.39378e-06	-3.23e-09	-1.46213e-06	3.56e-09	-1.69375e-06	8e-10		-7.07768e-06	3.2e-11	-4.55005e-06	5.17e-09	-5.23151e-06	9e-10
-4.26846e-06	-3.16e-09	-4.26129e-06	6.4e-10	-3.88884e-06	1.3932e-10	-5.25005e-06	-7.896e-09	-4.91966e-06	-6.89e-10		-2.06856e-06	-3.6392e-10	-3.9562e-06	-9e-10	-4.8632e-06	1.31e-09	-5.63774e-06	-2.3e-09	-6.07547e-06	-1.16e-08		-1.22514e-06	-9.94e-10	-4.20186e-06	8.38e-09	-2.45587e-06	3.9e-09	-3.01385e-06	1.197e-08	-4.92981e-06	1.02e-08		-3.21177e-06	5.06e-09	-5.70603e-06	-5.98e-09	-1.39373e-06	-3.29e-09	-1.45204e-06	3.4e-09	-1.69375e-06	8e-10		-7.07772e-06	1.16e-10	-4.55009e-06	5.29e-09	-5.23159e-06	1.1e-09
-4.26847e-06	-3.13e-09	-4.26128e-06	6.3e-10	-3.8879e-06	1.72746e-10	-5.25002e-06	-7.9607e-09	-4.91962e-06	-7.8e-10		-2.06745e-06	-5.1461e-10	-3.95627e-06	-6e-10	-4.86325e-06	1.52e-09	-5.63774e-06	-2.3e-09	-6.07547e-06	-1.16e-08		-1.2251e-06	-1.11e-09	-4.20223e-06	8.96e-09	-2.45613e-06	4.3e-09	-3.01374e-06	1.1814e-08	-4.92956e-06	9.8e-09		-3.21189e-06	5.15e-09	-5.70579e-06	-6.17e-09	-1.39375e-06	-3.27e-09	-1.45214e-06	3.58e-09	-1.69379e-06	8.6e-10		-7.07769e-06	5.72e-11	-4.55008e-06	5.27e-09	-5.23151e-06	9e-10
-4.26847e-06	-3.14e-09	-4.26122e-06	5.1e-10	-3.88695e-06	1.88261e-10	-5.25007e-06	-7.856e-09	-4.91969e-06	-6.26e-10		-2.06663e-06	-3.5763e-10	-3.95625e-06	-7e-10	-4.86325e-06	1.5e-09	-5.63776e-06	-2.2e-09	-6.07563e-06	-1.1e-08		-1.22515e-06	-9.6e-10	-4.20191e-06	8.45e-09	-2.45613e-06	4.3e-09	-3.01351e-06	1.1465e-08	-4.9295e-06	9.7e-09		-3.21174e-06	5.03e-09	-5.70561e-06	-6.31e-09	-1.39369e-06	-3.34e-09	-1.45202e-06	3.38e-09	-1.69375e-06	8e-10		-7.07768e-06	3.2e-11	-4.55008e-06	5.27e-09	-5.23151e-06	9e-10
-4.26845e-06	-3.17e-09	-4.26135e-06	7.7e-10	-3.88588e-06	7.90519e-11	-5.25013e-06	-7.738e-09	-4.91966e-06	-6.97e-10		-2.0656e-06	-4.0338e-10	-3.95623e-06	-8e-10	-4.86326e-06	1.56e-09	-5.63766e-06	-2.6e-09	-6.07557e-06	-1.12e-08		-1.22523e-06	-7.65e-10	-4.20204e-06	8.66e-09	-2.45607e-06	4.2e-09	-3.0139e-06	1.2046e-08	-4.9295e-06	9.7e-09		-3.21177e-06	5.06e-09	-5.70601e-06	-5.99e-09	-1.39365e-06	-3.4e-09	-1.45216e-06	3.61e-09	-1.69369e-06	7e-10		-7.07762e-06	-1.192e-10	-4.55001e-06	5.05e-09	-5.23155e-06	1e-09
-4.25838e-06	-3.33e-09	-4.25127e-06	6.1e-10	-3.88494e-06	1.2217e-10	-5.24011e-06	-7.772e-09	-4.90971e-06	-5.92e-10		-2.06471e-06	-3.2482e-10	-3.95627e-06	-6e-10	-4.85316e-06	1.16e-09	-5.62774e-06	-2.3e-09	-6.0656e-06	-1.11e-08		-1.21518e-06	-8.98e-10	-4.19178e-06	8.24e-09	-2.44607e-06	4.2e-09	-3.00384e-06	1.196e-08	-4.9195e-06	9.7e-09		-3.20163e-06	4.94e-09	-5.69599e-06	-6.01e-09	-1.38373e-06	-3.3e-09	-1.45207e-06	3.45e-09	-1.68376e-06	8.1e-10		-7.06764e-06	-8.56e-11	-4.53999e-06	4.97e-09	-5.22151e-06	9e-10
-4.25849e-06	-3.09e-09	-4.25136e-06	7.9e-10	-3.88394e-06	9.72129e-11	-5.24012e-06	-7.758e-09	-4.90972e-06	-5.7e-10		-2.06357e-06	-5.019e-10	-3.95632e-06	-4e-10	-4.85311e-06	9.5e-10	-5.62769e-06	-2.5e-09	-6.06552e-06	-1.14e-08		-1.21505e-06	-1.23e-09	-4.19197e-06	8.55e-09	-2.44633e-06	4.6e-09	-3.00369e-06	1.173e-08	-4.91969e-06	1e-08		-3.20168e-06	4.98e-09	-5.69631e-06	-5.75e-09	-1.38373e-06	-3.29e-09	-1.45211e-06	3.53e-09	-1.68369e-06	7e-10		-7.06774e-06	1.748e-10	-4.54002e-06	5.09e-09	-5.22151e-06	9e-10
-4.25844e-06	-3.2e-09	-4.25128e-06	6.2e-10	-3.88293e-06	5.44771e-11	-5.24019e-06	-7.612e-09	-4.90961e-06	-8.03e-10		-2.06282e-06	-2.7189e-10	-3.9562e-06	-9e-10	-4.85311e-06	9.5e-10	-5.62764e-06	-2.7e-09	-6.0656e-06	-1.11e-08		-1.21522e-06	-7.93e-10	-4.19201e-06	8.62e-09	-2.446e-06	4.1e-09	-3.00378e-06	1.187e-08	-4.91956e-06	9.8e-09		-3.20155e-06	4.88e-09	-5.69589e-06	-6.09e-09	-1.38375e-06	-3.27e-09	-1.45204e-06	3.41e-09	-1.68369e-06	7e-10		-7.06767e-06	6.8e-12	-4.54006e-06	5.19e-09	-5.22151e-06	9e-10
-4.25857e-06	-2.93e-09	-4.25127e-06	6.1e-10	-3.88212e-06	2.29282e-10	-5.24021e-06	-7.577e-09	-4.90962e-06	-7.7e-10		-2.0619e-06	-2.0162e-10	-3.95623e-06	-8e-10	-4.85314e-06	1.04e-09	-5.62781e-06	-2e-09	-6.0656e-06	-1.11e-08		-1.21516e-06	-9.54e-10	-4.19194e-06	8.51e-09	-2.44607e-06	4.2e-09	-3.0038e-06	1.19e-08	-4.91956e-06	9.8e-09		-3.20155e-06	4.88e-09	-5.69575e-06	-6.2e-09	-1.38377e-06	-3.25e-09	-1.4521e-06	3.51e-09	-1.68362e-06	6e-10		-7.06768e-06	3.2e-11	-4.54003e-06	5.11e-09	-5.22155e-06	1e-09
-4.25853e-06	-3.02e-09	-4.25133e-06	7.2e-10	-3.88104e-06	1.14862e-10	-5.24026e-06	-7.473e-09	-4.90969e-06	-6.3e-10		-2.06087e-06	-2.7308e-10	-3.94618e-06	-1e-09	-4.85305e-06	7.1e-10	-5.62771e-06	-2.4e-09	-6.06552e-06	-1.14e-08		-1.21513e-06	-1.01e-09	-4.1917e-06	8.12e-09	-2.446e-06	4.1e-09	-3.00363e-06	1.1643e-08	-4.91912e-06	9.1e-09		-3.2015e-06	4.84e-09	-5.69506e-06	-6.75e-09	-1.38379e-06	-3.22e-09	-1.45208e-06	3.48e-09	-1.68362e-06	6e-10		-7.06766e-06	-3.52e-11	-4.54005e-06	5.16e-09	-5.22151e-06	9e-10
-4.25839e-06	-3.3e-09	-4.25129e-06	6.5e-10	-3.88011e-06	1.62366e-10	-5.24012e-06	-7.757e-09	-4.90976e-06	-4.91e-10		-2.05983e-06	-3.4142e-10	-3.94632e-06	-4e-10	-4.8531e-06	9.2e-10	-5.62779e-06	-2.1e-09	-6.06555e-06	-1.13e-08		-1.21512e-06	-1.04e-09	-4.19188e-06	8.4e-09	-2.44593e-06	4e-09	-3.00393e-06	1.2099e-08	-4.9195e-06	9.7e-09		-3.20151e-06	4.85e-09	-5.69445e-06	-7.24e-09	-1.38382e-06	-3.18e-09	-1.45208e-06	3.48e-09	-1.68369e-06	7e-10		-7.06772e-06	1.16e-10	-4.54007e-06	5.23e-09	-5.22159e-06	1.1e-09
-4.25853e-06	-3.01e-09	-4.25124e-06	5.5e-10	-3.87917e-06	1.83965e-10	-5.24016e-06	-7.664e-09	-4.90976e-06	-4.89e-10		-2.05868e-06	-5.2782e-10	-3.9462e-06	-9e-10	-4.85316e-06	1.16e-09	-5.62776e-06	-2.2e-09	-6.06555e-06	-1.13e-08		-1.21516e-06	-9.38e-10	-4.19193e-06	8.48e-09	-2.446e-06	4.1e-09	-3.00386e-06	1.199e-08	-4.91944e-06	9.6e-09		-3.2018e-06	5.08e-09	-5.69406e-06	-7.55e-09	-1.38373e-06	-3.29e-09	-1.44207e-06	3.46e-09	-1.68375e-06	8e-10		-7.06769e-06	5.72e-11	-4.54007e-06	5.23e-09	-5.22151e-06	9e-10
-4.25849e-06	-3.09e-09	-4.2512e-06	4.6e-10	-3.87819e-06	1.86413e-10	-5.24023e-06	-7.533e-09	-4.90973e-06	-5.56e-10		-2.0579e-06	-3.2706e-10	-3.94625e-06	-7e-10	-4.85314e-06	1.06e-09	-5.62769e-06	-2.5e-09	-6.06552e-06	-1.14e-08		-1.21515e-06	-9.68e-10	-4.19204e-06	8.67e-09	-2.44587e-06	3.9e-09	-3.00376e-06	1.1841e-08	-4.91956e-06	9.8e-09		-3.20155e-06	4.88e-09	-5.69427e-06	-7.38e-09	-1.38397e-06	-3e-09	-1.44208e-06	3.48e-09	-1.68375e-06	8e-10		-7.06764e-06	-7.72e-11	-4.54003e-06	5.1e-09	-5.22151e-06	9e-10
-4.25852e-06	-3.04e-09	-4.25133e-06	7.2e-10	-3.87724e-06	2.14398e-10	-5.24023e-06	-7.52e-09	-4.90964e-06	-7.37e-10		-2.05696e-06	-2.8707e-10	-3.94625e-06	-7e-10	-4.85308e-06	8.1e-10	-5.62761e-06	-2.8e-09	-6.06552e-06	-1.14e-08		-1.21514e-06	-9.9e-10	-4.19196e-06	8.54e-09	-2.44613e-06	4.3e-09	-3.00397e-06	1.21606e-08	-4.91937e-06	9.5e-09		-3.20164e-06	4.95e-09	-5.69451e-06	-7.19e-09	-1.38375e-06	-3.27e-09	-1.44209e-06	3.49e-09	-1.68376e-06	8.1e-10		-7.0677e-06	8.24e-11	-4.53999e-06	5e-09	-5.22151e-06	9e-10
-4.25856e-06	-2.96e-09	-4.25127e-06	6e-10	-3.87627e-06	2.08718e-10	-5.24014e-06	-7.714e-09	-4.90975e-06	-5.21e-10		-2.05585e-06	-4.4586e-10	-3.94623e-06	-8e-10	-4.85312e-06	9.7e-10	-5.62769e-06	-2.5e-09	-6.06557e-06	-1.12e-08		-1.21518e-06	-8.86e-10	-4.19219e-06	8.91e-09	-2.44613e-06	4.3e-09	-3.00382e-06	1.1929e-08	-4.91944e-06	9.6e-09		-3.20159e-06	4.91e-09	-5.69485e-06	-6.92e-09	-1.3838e-06	-3.21e-09	-1.44207e-06	3.45e-09	-1.68369e-06	7e-10		-7.06766e-06	-2.68e-11	-4.53994e-06	4.84e-09	-5.22151e-06	9e-10
-4.25855e-06	-2.98e-09	-4.2512e-06	4.7e-10	-3.87532e-06	2.45682e-10	-5.24013e-06	-7.742e-09	-4.90974e-06	-5.34e-10		-2.05495e-06	-3.5641e-10	-3.94615e-06	-1.1e-09	-4.85306e-06	7.5e-10	-5.62766e-06	-2.6e-09	-6.0655e-06	-1.15e-08		-1.21526e-06	-6.84e-10	-4.19192e-06	8.47e-09	-2.4462e-06	4.4e-09	-3.00406e-06	1.22883e-08	-4.91944e-06	9.6e-09		-3.20148e-06	4.82e-09	-5.69526e-06	-6.59e-09	-1.38373e-06	-3.29e-09	-1.44207e-06	3.46e-09	-1.67375e-06	8e-10		-7.0676e-06	-1.864e-10	-4.54008e-06	5.27e-09	-5.22155e-06	1e-09
-4.24851e-06	-3.05e-09	-4.2412e-06	4.7e-10	-3.87438e-06	2.74603e-10	-5.23024e-06	-7.507e-09	-4.8998e-06	-4.08e-10		-2.05393e-06	-4.1185e-10	-3.9461e-06	-1.3e-09	-4.843e-06	5e-10	-5.61769e-06	-2.5e-09	-6.05545e-06	-1.17e-08		-1.2052e-06	-8.56e-10	-4.18206e-06	8.69e-09	-2.43607e-06	4.2e-09	-2.99399e-06	1.21819e-08	-4.9095e-06	9.7e-09		-3.19155e-06	4.88e-09	-5.68556e-06	-6.35e-09	-1.37386e-06	-3.13e-09	-1.4421e-06	3.5e-09	-1.67369e-06	7e-10		-7.05766e-06	-2.68e-11	-4.53003e-06	5.11e-09	-5.21163e-06	1.2e-09
-4.24852e-06	-3.04e-09	-4.24137e-06	8e-10	-3.87325e-06	1.04939e-10	-5.23026e-06	-7.477e-09	-4.89963e-06	-7.59e-10		-2.0531e-06	-2.6103e-10	-3.94623e-06	-8e-10	-4.84313e-06	1.03e-09	-5.61771e-06	-2.4e-09	-6.0555e-06	-1.15e-08		-1.20521e-06	-8.21e-10	-4.18192e-06	8.47e-09	-2.436e-06	4.1e-09	-2.99379e-06	1.189e-08	-4.90975e-06	1.01e-08		-3.19154e-06	4.87e-09	-5.6852e-06	-6.64e-09	-1.37377e-06	-3.25e-09	-1.44212e-06	3.54e-09	-1.67369e-06	7e-10		-7.05768e-06	2.36e-11	-4.53e-06	5.02e-09	-5.21147e-06	8e-10
-4.24853e-06	-3.02e-09	-4.24125e-06	5.7e-10	-3.87244e-06	2.70282e-10	-5.23014e-06	-7.704e-09	-4.89968e-06	-6.57e-10		-2.05198e-06	-4.1001e-10	-3.9463e-06	-5e-10	-4.8431e-06	8.9e-10	-5.61771e-06	-2.4e-09	-6.05542e-06	-1.18e-08		-1.20516e-06	-9.39e-10	-4.18184e-06	8.34e-09	-2.436e-06	4.1e-09	-2.99374e-06	1.1804e-08	-4.90987e-06	1.03e-08		-3.19147e-06	4.82e-09	-5.6857e-06	-6.24e-09	-1.37372e-06	-3.31e-09	-1.44216e-06	3.61e-09	-1.67363e-06	6e-10		-7.05772e-06	1.16e-10	-4.53008e-06	5.28e-09	-5.21159e-06	1.1e-09
-4.24847e-06	-3.13e-09	-4.24123e-06	5.3e-10	-3.87141e-06	2.24551e-10	-5.23016e-06	-7.672e-09	-4.8997e-06	-6.17e-10		-2.05101e-06	-4.11e-10	-3.93623e-06	-8e-10	-4.84308e-06	8.3e-10	-5.61769e-06	-2.5e-09	-6.05552e-06	-1.14e-08		-1.20524e-06	-7.55e-10	-4.18201e-06	8.61e-09	-2.43573e-06	3.7e-09	-2.99371e-06	1.1758e-08	-4.90944e-06	9.6e-09		-3.19117e-06	4.58e-09	-5.68524e-06	-6.61e-09	-1.37377e-06	-3.24e-09	-1.44208e-06	3.48e-09	-1.67369e-06	7e-10		-7.05768e-06	2.36e-11	-4.53004e-06	5.14e-09	-5.21163e-06	1.2e-09
-4.2485e-06	-3.07e-09	-4.24125e-06	5.7e-10	-3.87041e-06	1.86041e-10	-5.23024e-06	-7.503e-09	-4.89975e-06	-5.16e-10		-2.05e-06	-4.4906e-10	-3.93625e-06	-7e-10	-4.84301e-06	5.4e-10	-5.61771e-06	-2.4e-09	-6.0555e-06	-1.15e-08		-1.20532e-06	-5.33e-10	-4.18187e-06	8.39e-09	-2.43627e-06	4.5e-09	-2.99369e-06	1.1738e-08	-4.90931e-06	9.4e-09		-3.19109e-06	4.51e-09	-5.68513e-06	-6.7e-09	-1.37391e-06	-3.07e-09	-1.44217e-06	3.63e-09	-1.67377e-06	8.4e-10		-7.05771e-06	1.076e-10	-4.53005e-06	5.16e-09	-5.21155e-06	1e-09
-4.24841e-06	-3.26e-09	-4.24129e-06	6.5e-10	-3.86947e-06	2.15303e-10	-5.23025e-06	-7.488e-09	-4.89972e-06	-5.71e-10		-2.04907e-06	-4.0861e-10	-3.93627e-06	-6e-10	-4.84314e-06	1.04e-09	-5.61769e-06	-2.5e-09	-6.05552e-06	-1.14e-08		-1.20526e-06	-6.83e-10	-4.18183e-06	8.33e-09	-2.4362e-06	4.4e-09	-2.99355e-06	1.1519e-08	-4.90969e-06	1e-08		-3.1911e-06	4.52e-09	-5.68434e-06	-7.33e-09	-1.37383e-06	-3.17e-09	-1.4321e-06	3.51e-09	-1.67369e-06	7e-10		-7.05763e-06	-9.4e-11	-4.52997e-06	4.93e-09	-5.21147e-06	8e-10
-4.24849e-06	-3.1e-09	-4.24129e-06	6.5e-10	-3.86841e-06	1.39095e-10	-5.23018e-06	-7.639e-09	-4.89971e-06	-5.9e-10		-2.04825e-06	-2.3046e-10	-3.93618e-06	-1e-09	-4.84299e-06	4.8e-10	-5.61769e-06	-2.5e-09	-6.05552e-06	-1.14e-08		-1.20531e-06	-5.73e-10	-4.18188e-06	8.41e-09	-2.43573e-06	3.7e-09	-2.99357e-06	1.1562e-08	-4.90981e-06	1.02e-08		-3.19115e-06	4.56e-09	-5.68391e-06	-7.67e-09	-1.37376e-06	-3.26e-09	-1.43211e-06	3.52e-09	-1.67369e-06	7e-10		-7.05759e-06	-2.032e-10	-4.53007e-06	5.23e-09	-5.21151e-06	9e-10
-4.24852e-06	-3.04e-09	-4.24122e-06	5.1e-10	-3.86746e-06	1.57547e-10	-5.2301e-06	-7.789e-09	-4.89976e-06	-4.91e-10		-2.04729e-06	-2.2457e-10	-3.93618e-06	-1e-09	-4.84303e-06	6.2e-10	-5.61774e-06	-2.3e-09	-6.05555e-06	-1.13e-08		-1.20515e-06	-9.84e-10	-4.18197e-06	8.55e-09	-2.43567e-06	3.6e-09	-2.9937e-06	1.1743e-08	-4.90962e-06	9.9e-09		-3.19116e-06	4.57e-09	-5.68373e-06	-7.82e-09	-1.37381e-06	-3.19e-09	-1.4321e-06	3.5e-09	-1.67363e-06	6e-10		-7.05768e-06	2.36e-11	-4.53001e-06	5.04e-09	-5.21159e-06	1.1e-09
-4.24854e-06	-2.99e-09	-4.2413e-06	6.7e-10	-3.86655e-06	2.19052e-10	-5.23013e-06	-7.731e-09	-4.89979e-06	-4.28e-10		-2.04638e-06	-1.5496e-10	-3.93625e-06	-7e-10	-4.84307e-06	7.8e-10	-5.61779e-06	-2.1e-09	-6.05558e-06	-1.12e-08		-1.20525e-06	-7.28e-10	-4.18218e-06	8.88e-09	-2.43567e-06	3.6e-09	-2.99341e-06	1.1313e-08	-4.90969e-06	1e-08		-3.1914e-06	4.76e-09	-5.68417e-06	-7.46e-09	-1.37381e-06	-3.2e-09	-1.43214e-06	3.58e-09	-1.67375e-06	8e-10		-7.05768e-06	1.52e-11	-4.53008e-06	5.28e-09	-5.21151e-06	9e-10
-4.24853e-06	-3.02e-09	-4.24134e-06	7.4e-10	-3.8655e-06	1.31942e-10	-5.23023e-06	-7.525e-09	-4.89967e-06	-6.79e-10		-2.04529e-06	-2.8236e-10	-3.93623e-06	-8e-10	-4.84303e-06	6.3e-10	-5.61771e-06	-2.4e-09	-6.05552e-06	-1.14e-08		-1.20517e-06	-9.27e-10	-4.18219e-06	8.91e-09	-2.43593e-06	4e-09	-2.99362e-06	1.1628e-08	-4.90969e-06	1e-08		-3.19119e-06	4.59e-09	-5.68483e-06	-6.94e-09	-1.37389e-06	-3.1e-09	-1.43212e-06	3.54e-09	-1.66369e-06	7e-10		-7.05772e-06	1.328e-10	-4.53006e-06	5.19e-09	-5.21151e-06	9e-10
-4.23848e-06	-3.11e-09	-4.23126e-06	5.8e-10	-3.86455e-06	1.6519e-10	-5.22012e-06	-7.763e-09	-4.88971e-06	-5.86e-10		-2.0443e-06	-2.9682e-10	-3.93623e-06	-8e-10	-4.83316e-06	1.12e-09	-5.60771e-06	-2.4e-09	-6.04555e-06	-1.13e-08		-1.19522e-06	-8.02e-10	-4.17203e-06	8.64e-09	-2.4258e-06	3.8e-09	-2.98367e-06	1.1699e-08	-4.89956e-06	9.8e-09		-3.18118e-06	4.58e-09	-5.67518e-06	-6.66e-09	-1.36379e-06	-3.22e-09	-1.43212e-06	3.54e-09	-1.66363e-06	6e-10		-7.04762e-06	-1.192e-10	-4.51999e-06	4.98e-09	-5.20151e-06	9e-10
-4.23848e-06	-3.12e-09	-4.23136e-06	7.8e-10	-3.8637e-06	2.95359e-10	-5.22005e-06	-7.9e-09	-4.88971e-06	-6.03e-10		-2.04332e-06	-3.1344e-10	-3.93623e-06	-8e-10	-4.83308e-06	8.1e-10	-5.60769e-06	-2.5e-09	-6.0455e-06	-1.15e-08		-1.19529e-06	-6.17e-10	-4.17203e-06	8.64e-09	-2.42573e-06	3.7e-09	-2.9835e-06	1.1449e-08	-4.89975e-06	1.01e-08		-3.18101e-06	4.45e-09	-5.67514e-06	-6.69e-09	-1.36377e-06	-3.25e-09	-1.43218e-06	3.64e-09	-1.66369e-06	7e-10		-7.04758e-06	-2.2e-10	-4.51992e-06	4.77e-09	-5.20151e-06	9e-10
-4.23849e-06	-3.09e-09	-4.23136e-06	7.9e-10	-3.86258e-06	1.39101e-10	-5.22013e-06	-7.741e-09	-4.88973e-06	-5.57e-10		-2.04236e-06	-2.9987e-10	-3.93627e-06	-6e-10	-4.83313e-06	1.02e-09	-5.60776e-06	-2.2e-09	-6.0455e-06	-1.15e-08		-1.19529e-06	-6.24e-10	-4.17218e-06	8.89e-09	-2.4258e-06	3.8e-09	-2.98357e-06	1.156e-08	-4.89969e-06	1e-08		-3.18112e-06	4.54e-09	-5.67567e-06	-6.26e-09	-1.36387e-06	-3.12e-09	-1.43202e-06	3.38e-09	-1.66369e-06	7e-10		-7.0476e-06	-1.696e-10	-4.52003e-06	5.11e-09	-5.20151e-06	9e-10
-4.23845e-06	-3.17e-09	-4.23137e-06	8.1e-10	-3.86157e-06	1.02831e-10	-5.22012e-06	-7.757e-09	-4.88966e-06	-7.04e-10		-2.04145e-06	-2.2063e-10	-3.9363e-06	-5e-10	-4.833e-06	5.1e-10	-5.60771e-06	-2.4e-09	-6.04553e-06	-1.14e-08		-1.19532e-06	-5.46e-10	-4.17203e-06	8.65e-09	-2.42607e-06	4.2e-09	-2.98358e-06	1.1567e-08	-4.89981e-06	1.02e-08		-3.18105e-06	4.48e-09	-5.67601e-06	-5.99e-09	-1.36393e-06	-3.04e-09	-1.43223e-06	3.73e-09	-1.66375e-06	8e-10		-7.04766e-06	-1.84e-11	-4.52006e-06	5.2e-09	-5.20143e-06	7e-10
-4.2385e-06	-3.08e-09	-4.23138e-06	8.2e-10	-3.86065e-06	1.53809e-10	-5.22022e-06	-7.547e-09	-4.88968e-06	-6.55e-10		-2.04066e-06	-2.601e-11	-3.9263e-06	-5e-10	-4.83304e-06	6.4e-10	-5.60774e-06	-2.3e-09	-6.04547e-06	-1.16e-08		-1.19528e-06	-6.53e-10	-4.17224e-06	8.98e-09	-2.42593e-06	4e-09	-2.98359e-06	1.1585e-08	-4.89981e-06	1.02e-08		-3.18076e-06	4.25e-09	-5.67692e-06	-5.26e-09	-1.36374e-06	-3.28e-09	-1.43209e-06	3.49e-09	-1.66375e-06	8e-10		-7.04757e-06	-2.62e-10	-4.52005e-06	5.17e-09	-5.20151e-06	9e-10
-4.23848e-06	-3.11e-09	-4.23136e-06	7.8e-10	-3.85969e-06	1.6799e-10	-5.22015e-06	-7.697e-09	-4.88977e-06	-4.75e-10		-2.03951e-06	-2.2561e-10	-3.9263e-06	-5e-10	-4.833e-06	5e-10	-5.60771e-06	-2.4e-09	-6.04553e-06	-1.14e-08		-1.19533e-06	-5.1e-10	-4.17203e-06	8.65e-09	-2.42613e-06	4.3e-09	-2.9835e-06	1.1449e-08	-4.89975e-06	1.01e-08		-3.18072e-06	4.22e-09	-5.67676e-06	-5.39e-09	-1.36379e-06	-3.22e-09	-1.43213e-06	3.55e-09	-1.66363e-06	6e-10		-7.04757e-06	-2.536e-10	-4.52e-06	5.03e-09	-5.20151e-06	9e-10
-4.23847e-06	-3.13e-09	-4.23132e-06	7.1e-10	-3.85875e-06	2.03254e-10	-5.22018e-06	-7.627e-09	-4.8897e-06	-6.06e-10		-2.03859e-06	-1.5922e-10	-3.9263e-06	-5e-10	-4.83301e-06	5.3e-10	-5.60774e-06	-2.3e-09	-6.0456e-06	-1.11e-08		-1.19537e-06	-4.26e-10	-4.17177e-06	8.23e-09	-2.42593e-06	4e-09	-2.98357e-06	1.1553e-08	-4.89975e-06	1.01e-08		-3.18067e-06	4.18e-09	-5.67705e-06	-5.16e-09	-1.36379e-06	-3.22e-09	-1.42213e-06	3.56e-09	-1.66369e-06	7e-10		-7.04762e-06	-1.36e-10	-4.51993e-06	4.79e-09	-5.20151e-06	9e-10
-4.2384e-06	-3.29e-09	-4.23138e-06	8.3e-10	-3.8578e-06	2.2609e-10	-5.22019e-06	-7.615e-09	-4.8897e-06	-6.1e-10		-2.0375e-06	-2.8881e-10	-3.92632e-06	-4e-10	-4.83313e-06	1.03e-09	-5.60769e-06	-2.5e-09	-6.0455e-06	-1.15e-08		-1.19533e-06	-5.17e-10	-4.17183e-06	8.33e-09	-2.42593e-06	4e-09	-2.98355e-06	1.1528e-08	-4.89975e-06	1.01e-08		-3.1808e-06	4.28e-09	-5.6777e-06	-4.64e-09	-1.36391e-06	-3.07e-09	-1.42218e-06	3.64e-09	-1.66369e-06	7e-10		-7.04764e-06	-8.56e-11	-4.51997e-06	4.91e-09	-5.20155e-06	1e-09
-4.23845e-06	-3.18e-09	-4.23135e-06	7.6e-10	-3.85681e-06	2.12907e-10	-5.22017e-06	-7.643e-09	-4.88967e-06	-6.83e-10		-2.03654e-06	-2.7829e-10	-3.92622e-06	-8e-10	-4.83309e-06	8.6e-10	-5.60771e-06	-2.4e-09	-6.04555e-06	-1.13e-08		-1.19532e-06	-5.46e-10	-4.17165e-06	8.04e-09	-2.42593e-06	4e-09	-2.98374e-06	1.1807e-08	-4.90012e-06	1.07e-08		-3.18065e-06	4.16e-09	-5.6772e-06	-5.04e-09	-1.36389e-06	-3.1e-09	-1.42207e-06	3.46e-09	-1.66376e-06	8.2e-10		-7.04764e-06	-8.56e-11	-4.52004e-06	5.14e-09	-5.20155e-06	1e-09
-4.23848e-06	-3.11e-09	-4.23124e-06	5.4e-10	-3.8558e-06	1.66864e-10	-5.22013e-06	-7.743e-09	-4.88968e-06	-6.58e-10		-2.03557e-06	-2.8044e-10	-3.92622e-06	-8e-10	-4.83307e-06	7.8e-10	-5.60776e-06	-2.2e-09	-6.04565e-06	-1.09e-08		-1.19544e-06	-2.33e-10	-4.17172e-06	8.15e-09	-2.42593e-06	4e-09	-2.98356e-06	1.1547e-08	-4.9e-06	1.05e-08		-3.18087e-06	4.34e-09	-5.677e-06	-5.2e-09	-1.36375e-06	-3.27e-09	-1.42207e-06	3.46e-09	-1.66369e-06	7e-10		-7.04768e-06	3.2e-11	-4.51992e-06	4.77e-09	-5.20155e-06	1e-09
-4.22849e-06	-3.1e-09	-4.22126e-06	5.8e-10	-3.8548e-06	1.43593e-10	-5.21017e-06	-7.646e-09	-4.87971e-06	-6.02e-10		-2.03459e-06	-2.7908e-10	-3.92627e-06	-6e-10	-4.82307e-06	7.8e-10	-5.59764e-06	-2.7e-09	-6.03568e-06	-1.08e-08		-1.18536e-06	-4.4e-10	-4.16179e-06	8.26e-09	-2.41587e-06	3.9e-09	-2.97343e-06	1.1346e-08	-4.89019e-06	1.08e-08		-3.17101e-06	4.45e-09	-5.66736e-06	-4.91e-09	-1.35381e-06	-3.19e-09	-1.42216e-06	3.61e-09	-1.65362e-06	6e-10		-7.03765e-06	-4.36e-11	-4.50994e-06	4.83e-09	-5.19155e-06	1e-09
-4.22853e-06	-3.02e-09	-4.22137e-06	8.1e-10	-3.85396e-06	2.79202e-10	-5.2102e-06	-7.598e-09	-4.87973e-06	-5.61e-10		-2.03368e-06	-2.1079e-10	-3.92622e-06	-8e-10	-4.82316e-06	1.12e-09	-5.59766e-06	-2.6e-09	-6.03558e-06	-1.12e-08		-1.18524e-06	-7.55e-10	-4.16186e-06	8.38e-09	-2.41593e-06	4e-09	-2.97363e-06	1.1638e-08	-4.89025e-06	1.09e-08		-3.17104e-06	4.47e-09	-5.66726e-06	-4.99e-09	-1.35379e-06	-3.22e-09	-1.42211e-06	3.53e-09	-1.65362e-06	6e-10		-7.03761e-06	-1.528e-10	-4.50994e-06	4.82e-09	-5.19151e-06	9e-10
-4.22845e-06	-3.18e-09	-4.2214e-06	8.7e-10	-3.85295e-06	2.42624e-10	-5.21023e-06	-7.537e-09	-4.87975e-06	-5.09e-10		-2.03266e-06	-2.7153e-10	-3.92627e-06	-6e-10	-4.82308e-06	8.2e-10	-5.59774e-06	-2.3e-09	-6.03558e-06	-1.12e-08		-1.18533e-06	-5.26e-10	-4.16191e-06	8.46e-09	-2.41607e-06	4.2e-09	-2.97367e-06	1.1701e-08	-4.89019e-06	1.08e-08		-3.17104e-06	4.47e-09	-5.66732e-06	-4.94e-09	-1.35392e-06	-3.06e-09	-1.42211e-06	3.53e-09	-1.65377e-06	8.3e-10		-7.03769e-06	4.88e-11	-4.50992e-06	4.76e-09	-5.19151e-06	9e-10
-4.22851e-06	-3.05e-09	-4.22125e-06	5.7e-10	-3.85197e-06	2.33763e-10	-5.2101e-06	-7.796e-09	-4.87983e-06	-3.5e-10		-2.03178e-06	-1.6357e-10	-3.92627e-06	-6e-10	-4.82311e-06	9.4e-10	-5.59761e-06	-2.8e-09	-6.03563e-06	-1.1e-08		-1.18537e-06	-4.16e-10	-4.16173e-06	8.16e-09	-2.41607e-06	4.2e-09	-2.97379e-06	1.1886e-08	-4.89025e-06	1.09e-08		-3.17102e-06	4.46e-09	-5.66721e-06	-5.03e-09	-1.35393e-06	-3.04e-09	-1.42221e-06	3.69e-09	-1.65379e-06	8.7e-10		-7.03763e-06	-1.108e-10	-4.50993e-06	4.8e-09	-5.19155e-06	1e-09
-4.2286e-06	-2.87e-09	-4.22133e-06	7.2e-10	-3.85092e-06	1.55269e-10	-5.21017e-06	-7.656e-09	-4.87974e-06	-5.33e-10		-2.03086e-06	-1.0431e-10	-3.91632e-06	-4e-10	-4.82315e-06	1.11e-09	-5.59764e-06	-2.7e-09	-6.03563e-06	-1.1e-08		-1.18534e-06	-5.01e-10	-4.16185e-06	8.36e-09	-2.4162e-06	4.4e-09	-2.97371e-06	1.1761e-08	-4.89044e-06	1.12e-08		-3.17109e-06	4.51e-09	-5.66835e-06	-4.12e-09	-1.35384e-06	-3.16e-09	-1.42211e-06	3.53e-09	-1.65356e-06	5e-10		-7.03768e-06	2.36e-11	-4.50995e-06	4.85e-09	-5.19159e-06	1.1e-09
-4.22857e-06	-2.93e-09	-4.22137e-06	8.1e-10	-3.84995e-06	1.6201e-10	-5.21024e-06	-7.505e-09	-4.87978e-06	-4.41e-10		-2.02978e-06	-2.255e-10	-3.91627e-06	-6e-10	-4.82328e-06	1.6e-09	-5.59766e-06	-2.6e-09	-6.03558e-06	-1.12e-08		-1.1852e-06	-8.51e-10	-4.16212e-06	8.79e-09	-2.41613e-06	4.3e-09	-2.97377e-06	1.1854e-08	-4.89031e-06	1.1e-08		-3.17105e-06	4.48e-09	-5.66839e-06	-4.09e-09	-1.3539e-06	-3.08e-09	-1.42217e-06	3.63e-09	-1.65362e-06	6e-10		-7.03766e-06	-3.52e-11	-4.50997e-06	4.93e-09	-5.19147e-06	8e-10
-4.2285e-06	-3.07e-09	-4.22131e-06	6.9e-10	-3.84904e-06	2.19571e-10	-5.21028e-06	-7.43e-09	-4.87972e-06	-5.75e-10		-2.02872e-06	-3.2234e-10	-3.91625e-06	-7e-10	-4.82311e-06	9.3e-10	-5.59764e-06	-2.7e-09	-6.0355e-06	-1.15e-08		-1.18528e-06	-6.54e-10	-4.16195e-06	8.52e-09	-2.41607e-06	4.2e-09	-2.97372e-06	1.1773e-08	-4.89044e-06	1.12e-08		-3.17129e-06	4.67e-09	-5.66788e-06	-4.5e-09	-1.35395e-06	-3.02e-09	-1.41217e-06	3.63e-09	-1.65362e-06	6e-10		-7.03762e-06	-1.192e-10	-4.50996e-06	4.9e-09	-5.19151e-06	9e-10
[truncated: 7,711 more rows]
[truncated: 4 more columns]

## Sheet: Fig. 1c
	Cell volumes (fL)
	HeLa	C. cinerea	C. albicans	S. pombe	S. cerevisiae
	3535.03	191	47.3715	141.742	10
	3550.02	459	40.0796	152.978	24
	3665.64	368	40.174	178.955	26
	3686.76	239	33.7452	152.011	61
	4453.82	95.5	33.1595	77.8612	49
	4458.19	121	58.118	132.721	49
[truncated: 126 more rows]

## Sheet: Fig 5c
	Unperturbed hyphal compartments										Extracted hyphal compartments
[truncated: 11 more rows]

[truncated: 1 more sheets: Supplementary Fig. 5]
